# Supplementary material for: Molecular tension indicators reveal unexpectedly complex regulation of tension in live mouse organs
Source: Commun Biol. 2026 Feb 19;9:455. doi: 10.1038/s42003-026-09746-0 (PMC13031782; doi:10.1038/s42003-026-09746-0)
Supplement: Supplementary file 4 — Supplementary Data 1 [file 42003_2026_9746_MOESM4_ESM.xlsx]

## Sheet: Fig1F_Suppl_Fig1C
Condition	Channel	cell-ID	Time	Data
bleb_0	act_TS	cell_13-1	0min	100
bleb_0	act_TS	cell_13-2	0min	100
bleb_0	act_TS	cell_13-3_1	0min	100
bleb_0	act_TS	cell_13-3_2	0min	100
bleb_0	act_TS	cell_13-4	0min	100
bleb_0	act_TS	cell_13-5_1	0min	100
bleb_0	act_TS	cell_13-5_2	0min	100
bleb_0	act_TS	cell_13-6_1	0min	100
bleb_0	act_TS	cell_13-6_2	0min	100
bleb_0	act_TS	cell_13-6_3	0min	100
bleb_0	act_TS	cell_13-7_1	0min	100
bleb_0	act_TS	cell_13-7_2	0min	100
bleb_0	act_TS	cell_13-8	0min	100
bleb_0	act_TS	cell_13-9_1	0min	100
bleb_0	act_TS	cell_13-9_2	0min	100
bleb_0	act_TS	cell_13-10	0min	100
bleb_0	act_TS	cell_14-1_1	0min	100
bleb_0	act_TS	cell_14-1_2	0min	100
bleb_0	act_TS	cell_14-2	0min	100
bleb_0	act_TS	cell_14-3	0min	100
bleb_0	act_TS	cell_14-4	0min	100
bleb_0	act_TS	cell_14-5	0min	100
bleb_0	act_TS	cell_14-6	0min	100
bleb_0	act_TS	cell_14-7	0min	100
bleb_0	act_TS	cell_14-8	0min	100
bleb_0	act_TS	cell_14-9_1	0min	100
bleb_0	act_TS	cell_14-9_2	0min	100
bleb_0	act_TS	cell_14-10_1	0min	100
bleb_0	act_TS	cell_14-10_2	0min	100
bleb_0	act_TS	cell_15-1	0min	100
bleb_0	act_TS	cell_15-2	0min	100
bleb_0	act_TS	cell_15-3	0min	100
bleb_0	act_TS	cell_15-4_1	0min	100
bleb_0	act_TS	cell_15-4_2	0min	100
bleb_0	act_TS	cell_15-5	0min	100
bleb_0	act_TS	cell_15-6_1	0min	100
bleb_0	act_TS	cell_15-6_2	0min	100
bleb_0	act_TS	cell_15-7_1	0min	100
bleb_0	act_TS	cell_15-7_2	0min	100
bleb_0	act_TS	cell_15-8_1	0min	100
bleb_0	act_TS	cell_15-8_2	0min	100
bleb_0	act_TS	cell_15-9_1	0min	100
bleb_0	act_TS	cell_15-9_2	0min	100
bleb_0	act_TS	cell_15-9_3	0min	100
bleb_0	act_TS	cell_15-10	0min	100
bleb_0	act_TS	cell_23-1_1	0min	100
bleb_0	act_TS	cell_23-1_2	0min	100
bleb_0	act_TS	cell_23-2_1	0min	100
bleb_0	act_TS	cell_23-2_2	0min	100
bleb_0	act_TS	cell_23-3_1	0min	100
bleb_0	act_TS	cell_23-3_2	0min	100
bleb_0	act_TS	cell_23-4	0min	100
bleb_0	act_TS	cell_23-5	0min	100
bleb_0	act_TS	cell_23-6	0min	100
bleb_0	act_TS	cell_23-7	0min	100
bleb_0	act_TS	cell_23-8	0min	100
bleb_0	act_TS	cell_23-9	0min	100
bleb_0	act_TS	cell_23-10	0min	100
bleb_0	act_TS	cell_24-1	0min	100
bleb_0	act_TS	cell_24-2_1	0min	100
bleb_0	act_TS	cell_24-2_2	0min	100
bleb_0	act_TS	cell_24-3	0min	100
bleb_0	act_TS	cell_24-4_1	0min	100
bleb_0	act_TS	cell_24-4_2	0min	100
bleb_0	act_TS	cell_24-5	0min	100
bleb_0	act_TS	cell_24-6	0min	100
bleb_0	act_TS	cell_24-7	0min	100
bleb_0	act_TS	cell_24-8	0min	100
bleb_0	act_TS	cell_24-9_1	0min	100
bleb_0	act_TS	cell_24-9_2	0min	100
bleb_0	act_TS	cell_24-10	0min	100
bleb_0	act_TS	cell_25-1	0min	100
bleb_0	act_TS	cell_25-2	0min	100
bleb_0	act_TS	cell_25-3	0min	100
bleb_0	act_TS	cell_25-4_1	0min	100
bleb_0	act_TS	cell_25-4_2	0min	100
bleb_0	act_TS	cell_25-5	0min	100
bleb_0	act_TS	cell_25-6	0min	100
bleb_0	act_TS	cell_25-7_1	0min	100
bleb_0	act_TS	cell_25-7_2	0min	100
bleb_0	act_TS	cell_25-8	0min	100
bleb_0	act_TS	cell_13-1	1min	102.884
bleb_0	act_TS	cell_13-2	1min	105.965
bleb_0	act_TS	cell_13-3_1	1min	100.847
bleb_0	act_TS	cell_13-3_2	1min	101.883
bleb_0	act_TS	cell_13-4	1min	102.695
bleb_0	act_TS	cell_13-5_1	1min	106.383
bleb_0	act_TS	cell_13-5_2	1min	105.173
bleb_0	act_TS	cell_13-6_1	1min	101.572
bleb_0	act_TS	cell_13-6_2	1min	104.913
bleb_0	act_TS	cell_13-6_3	1min	104.661
bleb_0	act_TS	cell_13-7_1	1min	101.965
bleb_0	act_TS	cell_13-7_2	1min	105.562
bleb_0	act_TS	cell_13-8	1min	102.843
bleb_0	act_TS	cell_13-9_1	1min	98.3272
bleb_0	act_TS	cell_13-9_2	1min	100.281
bleb_0	act_TS	cell_13-10	1min	98.8189
bleb_0	act_TS	cell_14-1_1	1min	103.085
bleb_0	act_TS	cell_14-1_2	1min	107.934
bleb_0	act_TS	cell_14-2	1min	101.278
bleb_0	act_TS	cell_14-3	1min	97.9187
bleb_0	act_TS	cell_14-4	1min	100.433
bleb_0	act_TS	cell_14-5	1min	99.0507
bleb_0	act_TS	cell_14-6	1min	102.19
bleb_0	act_TS	cell_14-7	1min	101.301
bleb_0	act_TS	cell_14-8	1min	100.936
bleb_0	act_TS	cell_14-9_1	1min	99.7472
bleb_0	act_TS	cell_14-9_2	1min	105.403
bleb_0	act_TS	cell_14-10_1	1min	98.1412
bleb_0	act_TS	cell_14-10_2	1min	100.781
bleb_0	act_TS	cell_15-1	1min	102.197
bleb_0	act_TS	cell_15-2	1min	106.034
bleb_0	act_TS	cell_15-3	1min	105.355
bleb_0	act_TS	cell_15-4_1	1min	102.335
bleb_0	act_TS	cell_15-4_2	1min	105.261
bleb_0	act_TS	cell_15-5	1min	106.065
bleb_0	act_TS	cell_15-6_1	1min	100.959
bleb_0	act_TS	cell_15-6_2	1min	104.676
bleb_0	act_TS	cell_15-7_1	1min	95.4255
bleb_0	act_TS	cell_15-7_2	1min	98.1718
bleb_0	act_TS	cell_15-8_1	1min	95.0799
bleb_0	act_TS	cell_15-8_2	1min	99.5692
bleb_0	act_TS	cell_15-9_1	1min	105.167
bleb_0	act_TS	cell_15-9_2	1min	108.374
bleb_0	act_TS	cell_15-9_3	1min	108.372
bleb_0	act_TS	cell_15-10	1min	103.85
bleb_0	act_TS	cell_23-1_1	1min	100.709
bleb_0	act_TS	cell_23-1_2	1min	100.64
bleb_0	act_TS	cell_23-2_1	1min	101.288
bleb_0	act_TS	cell_23-2_2	1min	103.905
bleb_0	act_TS	cell_23-3_1	1min	100.54
bleb_0	act_TS	cell_23-3_2	1min	103.63
bleb_0	act_TS	cell_23-4	1min	99.7879
bleb_0	act_TS	cell_23-5	1min	105.628
bleb_0	act_TS	cell_23-6	1min	103.716
bleb_0	act_TS	cell_23-7	1min	95.2704
bleb_0	act_TS	cell_23-8	1min	97.5063
bleb_0	act_TS	cell_23-9	1min	97.6074
bleb_0	act_TS	cell_23-10	1min	94.7289
bleb_0	act_TS	cell_24-1	1min	98.1892
bleb_0	act_TS	cell_24-2_1	1min	100.728
bleb_0	act_TS	cell_24-2_2	1min	101.941
bleb_0	act_TS	cell_24-3	1min	95.4713
bleb_0	act_TS	cell_24-4_1	1min	95.7158
bleb_0	act_TS	cell_24-4_2	1min	94.2928
bleb_0	act_TS	cell_24-5	1min	104.442
bleb_0	act_TS	cell_24-6	1min	101.534
bleb_0	act_TS	cell_24-7	1min	98.5559
bleb_0	act_TS	cell_24-8	1min	98.8435
bleb_0	act_TS	cell_24-9_1	1min	98.8783
bleb_0	act_TS	cell_24-9_2	1min	100.424
bleb_0	act_TS	cell_24-10	1min	98.3788
bleb_0	act_TS	cell_25-1	1min	105.381
bleb_0	act_TS	cell_25-2	1min	105.057
bleb_0	act_TS	cell_25-3	1min	104.86
bleb_0	act_TS	cell_25-4_1	1min	104.923
bleb_0	act_TS	cell_25-4_2	1min	105.52
bleb_0	act_TS	cell_25-5	1min	103.005
bleb_0	act_TS	cell_25-6	1min	105.165
bleb_0	act_TS	cell_25-7_1	1min	102.487
bleb_0	act_TS	cell_25-7_2	1min	104.572
bleb_0	act_TS	cell_25-8	1min	103.15
bleb_0	act_TS	cell_13-1	2min	102.981
bleb_0	act_TS	cell_13-2	2min	106.317
bleb_0	act_TS	cell_13-3_1	2min	101.334
bleb_0	act_TS	cell_13-3_2	2min	101.161
bleb_0	act_TS	cell_13-4	2min	106.627
bleb_0	act_TS	cell_13-5_1	2min	106.093
bleb_0	act_TS	cell_13-5_2	2min	106.275
bleb_0	act_TS	cell_13-6_1	2min	99.9099
bleb_0	act_TS	cell_13-6_2	2min	106.127
bleb_0	act_TS	cell_13-6_3	2min	105.232
bleb_0	act_TS	cell_13-7_1	2min	100.4
bleb_0	act_TS	cell_13-7_2	2min	102.878
bleb_0	act_TS	cell_13-8	2min	103.298
bleb_0	act_TS	cell_13-9_1	2min	97.9616
bleb_0	act_TS	cell_13-9_2	2min	100.14
bleb_0	act_TS	cell_13-10	2min	97.9754
bleb_0	act_TS	cell_14-1_1	2min	100.708
bleb_0	act_TS	cell_14-1_2	2min	107.702
bleb_0	act_TS	cell_14-2	2min	98.1101
bleb_0	act_TS	cell_14-3	2min	97.8878
bleb_0	act_TS	cell_14-4	2min	98.3131
bleb_0	act_TS	cell_14-5	2min	99.4017
bleb_0	act_TS	cell_14-6	2min	100.442
bleb_0	act_TS	cell_14-7	2min	100.445
bleb_0	act_TS	cell_14-8	2min	99.2099
bleb_0	act_TS	cell_14-9_1	2min	100.394
bleb_0	act_TS	cell_14-9_2	2min	105.046
bleb_0	act_TS	cell_14-10_1	2min	98.4766
bleb_0	act_TS	cell_14-10_2	2min	102.149
bleb_0	act_TS	cell_15-1	2min	103.026
bleb_0	act_TS	cell_15-2	2min	105.092
bleb_0	act_TS	cell_15-3	2min	105.871
bleb_0	act_TS	cell_15-4_1	2min	101.907
bleb_0	act_TS	cell_15-4_2	2min	103.056
bleb_0	act_TS	cell_15-5	2min	102.13
bleb_0	act_TS	cell_15-6_1	2min	98.2156
bleb_0	act_TS	cell_15-6_2	2min	100.058
bleb_0	act_TS	cell_15-7_1	2min	94.0941
bleb_0	act_TS	cell_15-7_2	2min	95.2415
bleb_0	act_TS	cell_15-8_1	2min	93.9131
bleb_0	act_TS	cell_15-8_2	2min	98.9542
bleb_0	act_TS	cell_15-9_1	2min	102.556
bleb_0	act_TS	cell_15-9_2	2min	108.485
bleb_0	act_TS	cell_15-9_3	2min	106.78
bleb_0	act_TS	cell_15-10	2min	102.294
bleb_0	act_TS	cell_23-1_1	2min	100.709
bleb_0	act_TS	cell_23-1_2	2min	104.536
bleb_0	act_TS	cell_23-2_1	2min	97.0735
bleb_0	act_TS	cell_23-2_2	2min	102.598
bleb_0	act_TS	cell_23-3_1	2min	102.304
bleb_0	act_TS	cell_23-3_2	2min	104.208
bleb_0	act_TS	cell_23-4	2min	102.006
bleb_0	act_TS	cell_23-5	2min	106.539
bleb_0	act_TS	cell_23-6	2min	103.801
bleb_0	act_TS	cell_23-7	2min	95.005
bleb_0	act_TS	cell_23-8	2min	99.8002
bleb_0	act_TS	cell_23-9	2min	98.4759
bleb_0	act_TS	cell_23-10	2min	96.9448
bleb_0	act_TS	cell_24-1	2min	94.9359
bleb_0	act_TS	cell_24-2_1	2min	96.9375
bleb_0	act_TS	cell_24-2_2	2min	99.0554
bleb_0	act_TS	cell_24-3	2min	95.4259
bleb_0	act_TS	cell_24-4_1	2min	94.5117
bleb_0	act_TS	cell_24-4_2	2min	95.22
bleb_0	act_TS	cell_24-5	2min	105.582
bleb_0	act_TS	cell_24-6	2min	99.4952
bleb_0	act_TS	cell_24-7	2min	100.369
bleb_0	act_TS	cell_24-8	2min	100.042
bleb_0	act_TS	cell_24-9_1	2min	98.4063
bleb_0	act_TS	cell_24-9_2	2min	100.878
bleb_0	act_TS	cell_24-10	2min	99.6604
bleb_0	act_TS	cell_25-1	2min	105.352
bleb_0	act_TS	cell_25-2	2min	104.077
bleb_0	act_TS	cell_25-3	2min	102.373
bleb_0	act_TS	cell_25-4_1	2min	101.745
bleb_0	act_TS	cell_25-4_2	2min	102.055
bleb_0	act_TS	cell_25-5	2min	99.8233
bleb_0	act_TS	cell_25-6	2min	103.066
bleb_0	act_TS	cell_25-7_1	2min	97.0804
bleb_0	act_TS	cell_25-7_2	2min	101.165
bleb_0	act_TS	cell_25-8	2min	99.5101
bleb_0	act_TS	cell_13-1	3min	101.835
bleb_0	act_TS	cell_13-2	3min	103.24
bleb_0	act_TS	cell_13-3_1	3min	100.568
bleb_0	act_TS	cell_13-3_2	3min	103.984
bleb_0	act_TS	cell_13-4	3min	105.235
bleb_0	act_TS	cell_13-5_1	3min	107.872
bleb_0	act_TS	cell_13-5_2	3min	107.84
bleb_0	act_TS	cell_13-6_1	3min	100.112
bleb_0	act_TS	cell_13-6_2	3min	104.109
bleb_0	act_TS	cell_13-6_3	3min	103.163
bleb_0	act_TS	cell_13-7_1	3min	100.527
bleb_0	act_TS	cell_13-7_2	3min	102.859
bleb_0	act_TS	cell_13-8	3min	102.416
bleb_0	act_TS	cell_13-9_1	3min	99.4071
bleb_0	act_TS	cell_13-9_2	3min	103.195
bleb_0	act_TS	cell_13-10	3min	98.0194
bleb_0	act_TS	cell_14-1_1	3min	101.162
bleb_0	act_TS	cell_14-1_2	3min	102.481
bleb_0	act_TS	cell_14-2	3min	97.9029
bleb_0	act_TS	cell_14-3	3min	97.9661
bleb_0	act_TS	cell_14-4	3min	97.8768
bleb_0	act_TS	cell_14-5	3min	98.5252
bleb_0	act_TS	cell_14-6	3min	103.548
bleb_0	act_TS	cell_14-7	3min	98.9934
bleb_0	act_TS	cell_14-8	3min	99.78
bleb_0	act_TS	cell_14-9_1	3min	102.273
bleb_0	act_TS	cell_14-9_2	3min	106.491
bleb_0	act_TS	cell_14-10_1	3min	101.116
bleb_0	act_TS	cell_14-10_2	3min	104.674
bleb_0	act_TS	cell_15-1	3min	100.379
bleb_0	act_TS	cell_15-2	3min	103.345
bleb_0	act_TS	cell_15-3	3min	103.707
bleb_0	act_TS	cell_15-4_1	3min	98.0024
bleb_0	act_TS	cell_15-4_2	3min	99.6575
bleb_0	act_TS	cell_15-5	3min	100.669
bleb_0	act_TS	cell_15-6_1	3min	96.3101
bleb_0	act_TS	cell_15-6_2	3min	96.0327
bleb_0	act_TS	cell_15-7_1	3min	91.7946
bleb_0	act_TS	cell_15-7_2	3min	94.9772
bleb_0	act_TS	cell_15-8_1	3min	92.7252
bleb_0	act_TS	cell_15-8_2	3min	99.1368
bleb_0	act_TS	cell_15-9_1	3min	97.5534
bleb_0	act_TS	cell_15-9_2	3min	104.424
bleb_0	act_TS	cell_15-9_3	3min	102.52
bleb_0	act_TS	cell_15-10	3min	98.121
bleb_0	act_TS	cell_23-1_1	3min	102.753
bleb_0	act_TS	cell_23-1_2	3min	102.172
bleb_0	act_TS	cell_23-2_1	3min	100.744
bleb_0	act_TS	cell_23-2_2	3min	100.952
bleb_0	act_TS	cell_23-3_1	3min	102.887
bleb_0	act_TS	cell_23-3_2	3min	106.833
bleb_0	act_TS	cell_23-4	3min	104.235
bleb_0	act_TS	cell_23-5	3min	105.102
bleb_0	act_TS	cell_23-6	3min	103.58
bleb_0	act_TS	cell_23-7	3min	96.6176
bleb_0	act_TS	cell_23-8	3min	100.117
bleb_0	act_TS	cell_23-9	3min	99.5626
bleb_0	act_TS	cell_23-10	3min	97.2372
bleb_0	act_TS	cell_24-1	3min	97.374
bleb_0	act_TS	cell_24-2_1	3min	99.5455
bleb_0	act_TS	cell_24-2_2	3min	102.074
bleb_0	act_TS	cell_24-3	3min	96.6701
bleb_0	act_TS	cell_24-4_1	3min	96.8298
bleb_0	act_TS	cell_24-4_2	3min	99.1176
bleb_0	act_TS	cell_24-5	3min	102.851
bleb_0	act_TS	cell_24-6	3min	98.4013
bleb_0	act_TS	cell_24-7	3min	100.275
bleb_0	act_TS	cell_24-8	3min	100.702
bleb_0	act_TS	cell_24-9_1	3min	97.3458
bleb_0	act_TS	cell_24-9_2	3min	102.208
bleb_0	act_TS	cell_24-10	3min	100.76
bleb_0	act_TS	cell_25-1	3min	101.929
bleb_0	act_TS	cell_25-2	3min	100.762
bleb_0	act_TS	cell_25-3	3min	100.528
bleb_0	act_TS	cell_25-4_1	3min	99.0041
bleb_0	act_TS	cell_25-4_2	3min	101.259
bleb_0	act_TS	cell_25-5	3min	98.1386
bleb_0	act_TS	cell_25-6	3min	100.384
bleb_0	act_TS	cell_25-7_1	3min	96.226
bleb_0	act_TS	cell_25-7_2	3min	100.154
bleb_0	act_TS	cell_25-8	3min	100.439
bleb_0	act_TS	cell_13-1	4min	101.126
bleb_0	act_TS	cell_13-2	4min	104.621
bleb_0	act_TS	cell_13-3_1	4min	102.894
bleb_0	act_TS	cell_13-3_2	4min	104.267
bleb_0	act_TS	cell_13-4	4min	105.57
bleb_0	act_TS	cell_13-5_1	4min	108.487
bleb_0	act_TS	cell_13-5_2	4min	110.539
bleb_0	act_TS	cell_13-6_1	4min	97.5806
bleb_0	act_TS	cell_13-6_2	4min	105.044
bleb_0	act_TS	cell_13-6_3	4min	105.27
bleb_0	act_TS	cell_13-7_1	4min	98.6151
bleb_0	act_TS	cell_13-7_2	4min	101.926
bleb_0	act_TS	cell_13-8	4min	103.678
bleb_0	act_TS	cell_13-9_1	4min	99.0406
bleb_0	act_TS	cell_13-9_2	4min	99.0968
bleb_0	act_TS	cell_13-10	4min	97.7102
bleb_0	act_TS	cell_14-1_1	4min	100.415
bleb_0	act_TS	cell_14-1_2	4min	107.811
bleb_0	act_TS	cell_14-2	4min	102.407
bleb_0	act_TS	cell_14-3	4min	100.349
bleb_0	act_TS	cell_14-4	4min	99.8252
bleb_0	act_TS	cell_14-5	4min	101.79
bleb_0	act_TS	cell_14-6	4min	104.758
bleb_0	act_TS	cell_14-7	4min	100.735
bleb_0	act_TS	cell_14-8	4min	99.0158
bleb_0	act_TS	cell_14-9_1	4min	102.049
bleb_0	act_TS	cell_14-9_2	4min	106.236
bleb_0	act_TS	cell_14-10_1	4min	100.516
bleb_0	act_TS	cell_14-10_2	4min	105.008
bleb_0	act_TS	cell_15-1	4min	98.03
bleb_0	act_TS	cell_15-2	4min	100.268
bleb_0	act_TS	cell_15-3	4min	94.3876
bleb_0	act_TS	cell_15-4_1	4min	93.7665
bleb_0	act_TS	cell_15-4_2	4min	96.5367
bleb_0	act_TS	cell_15-5	4min	98.4963
bleb_0	act_TS	cell_15-6_1	4min	93.9642
bleb_0	act_TS	cell_15-6_2	4min	97.3295
bleb_0	act_TS	cell_15-7_1	4min	90.9576
bleb_0	act_TS	cell_15-7_2	4min	93.2391
bleb_0	act_TS	cell_15-8_1	4min	89.3165
bleb_0	act_TS	cell_15-8_2	4min	95.7843
bleb_0	act_TS	cell_15-9_1	4min	97.5097
bleb_0	act_TS	cell_15-9_2	4min	100.625
bleb_0	act_TS	cell_15-9_3	4min	100.605
bleb_0	act_TS	cell_15-10	4min	95.7479
bleb_0	act_TS	cell_23-1_1	4min	101.827
bleb_0	act_TS	cell_23-1_2	4min	103.511
bleb_0	act_TS	cell_23-2_1	4min	98.1731
bleb_0	act_TS	cell_23-2_2	4min	104.974
bleb_0	act_TS	cell_23-3_1	4min	103.541
bleb_0	act_TS	cell_23-3_2	4min	105.786
bleb_0	act_TS	cell_23-4	4min	102.159
bleb_0	act_TS	cell_23-5	4min	104.493
bleb_0	act_TS	cell_23-6	4min	103.545
bleb_0	act_TS	cell_23-7	4min	96.6558
bleb_0	act_TS	cell_23-8	4min	101.564
bleb_0	act_TS	cell_23-9	4min	101.195
bleb_0	act_TS	cell_23-10	4min	96.4355
bleb_0	act_TS	cell_24-1	4min	97.6878
bleb_0	act_TS	cell_24-2_1	4min	99.4143
bleb_0	act_TS	cell_24-2_2	4min	104.354
bleb_0	act_TS	cell_24-3	4min	97.6575
bleb_0	act_TS	cell_24-4_1	4min	98.2036
bleb_0	act_TS	cell_24-4_2	4min	100.713
bleb_0	act_TS	cell_24-5	4min	103.189
bleb_0	act_TS	cell_24-6	4min	98.1931
bleb_0	act_TS	cell_24-7	4min	101.5
bleb_0	act_TS	cell_24-8	4min	103.664
bleb_0	act_TS	cell_24-9_1	4min	100.706
bleb_0	act_TS	cell_24-9_2	4min	102.812
bleb_0	act_TS	cell_24-10	4min	102.036
bleb_0	act_TS	cell_25-1	4min	101.853
bleb_0	act_TS	cell_25-2	4min	101.881
bleb_0	act_TS	cell_25-3	4min	101.531
bleb_0	act_TS	cell_25-4_1	4min	99.8728
bleb_0	act_TS	cell_25-4_2	4min	102.063
bleb_0	act_TS	cell_25-5	4min	99.3217
bleb_0	act_TS	cell_25-6	4min	100.627
bleb_0	act_TS	cell_25-7_1	4min	98.8056
bleb_0	act_TS	cell_25-7_2	4min	102.54
bleb_0	act_TS	cell_25-8	4min	101.159
bleb_0	act_TS	cell_13-1	5min	101.478
bleb_0	act_TS	cell_13-2	5min	104.492
bleb_0	act_TS	cell_13-3_1	5min	100.517
bleb_0	act_TS	cell_13-3_2	5min	103.94
bleb_0	act_TS	cell_13-4	5min	106.399
bleb_0	act_TS	cell_13-5_1	5min	107.925
bleb_0	act_TS	cell_13-5_2	5min	110.755
bleb_0	act_TS	cell_13-6_1	5min	98.0121
bleb_0	act_TS	cell_13-6_2	5min	104.923
bleb_0	act_TS	cell_13-6_3	5min	105.577
bleb_0	act_TS	cell_13-7_1	5min	96.2799
bleb_0	act_TS	cell_13-7_2	5min	102.336
bleb_0	act_TS	cell_13-8	5min	101.218
bleb_0	act_TS	cell_13-9_1	5min	97.4626
bleb_0	act_TS	cell_13-9_2	5min	97.1142
bleb_0	act_TS	cell_13-10	5min	97.753
bleb_0	act_TS	cell_14-1_1	5min	102.529
bleb_0	act_TS	cell_14-1_2	5min	107.919
bleb_0	act_TS	cell_14-2	5min	100.142
bleb_0	act_TS	cell_14-3	5min	101.358
bleb_0	act_TS	cell_14-4	5min	99.5039
bleb_0	act_TS	cell_14-5	5min	102.062
bleb_0	act_TS	cell_14-6	5min	104.756
bleb_0	act_TS	cell_14-7	5min	101.566
bleb_0	act_TS	cell_14-8	5min	102.754
bleb_0	act_TS	cell_14-9_1	5min	104.574
bleb_0	act_TS	cell_14-9_2	5min	103.721
bleb_0	act_TS	cell_14-10_1	5min	104.072
bleb_0	act_TS	cell_14-10_2	5min	106.968
bleb_0	act_TS	cell_15-1	5min	96.7675
bleb_0	act_TS	cell_15-2	5min	98.3393
bleb_0	act_TS	cell_15-3	5min	94.9121
bleb_0	act_TS	cell_15-4_1	5min	93.3207
bleb_0	act_TS	cell_15-4_2	5min	95.3116
bleb_0	act_TS	cell_15-5	5min	96.5883
bleb_0	act_TS	cell_15-6_1	5min	92.0656
bleb_0	act_TS	cell_15-6_2	5min	98.0507
bleb_0	act_TS	cell_15-7_1	5min	91.5736
bleb_0	act_TS	cell_15-7_2	5min	92.723
bleb_0	act_TS	cell_15-8_1	5min	90.1466
bleb_0	act_TS	cell_15-8_2	5min	96.982
bleb_0	act_TS	cell_15-9_1	5min	96.4197
bleb_0	act_TS	cell_15-9_2	5min	100.678
bleb_0	act_TS	cell_15-9_3	5min	99.8816
bleb_0	act_TS	cell_15-10	5min	95.4324
bleb_0	act_TS	cell_23-1_1	5min	102.511
bleb_0	act_TS	cell_23-1_2	5min	102.688
bleb_0	act_TS	cell_23-2_1	5min	99.7826
bleb_0	act_TS	cell_23-2_2	5min	106.108
bleb_0	act_TS	cell_23-3_1	5min	104.06
bleb_0	act_TS	cell_23-3_2	5min	109.049
bleb_0	act_TS	cell_23-4	5min	103.04
bleb_0	act_TS	cell_23-5	5min	106.138
bleb_0	act_TS	cell_23-6	5min	102.864
bleb_0	act_TS	cell_23-7	5min	95.2054
bleb_0	act_TS	cell_23-8	5min	103.089
bleb_0	act_TS	cell_23-9	5min	102.282
bleb_0	act_TS	cell_23-10	5min	98.751
bleb_0	act_TS	cell_24-1	5min	98.6278
bleb_0	act_TS	cell_24-2_1	5min	101.487
bleb_0	act_TS	cell_24-2_2	5min	107.532
bleb_0	act_TS	cell_24-3	5min	97.7787
bleb_0	act_TS	cell_24-4_1	5min	102.859
bleb_0	act_TS	cell_24-4_2	5min	101.986
bleb_0	act_TS	cell_24-5	5min	106.21
bleb_0	act_TS	cell_24-6	5min	101.522
bleb_0	act_TS	cell_24-7	5min	101.757
bleb_0	act_TS	cell_24-8	5min	104.837
bleb_0	act_TS	cell_24-9_1	5min	99.1003
bleb_0	act_TS	cell_24-9_2	5min	102.904
bleb_0	act_TS	cell_24-10	5min	102.891
bleb_0	act_TS	cell_25-1	5min	101.735
bleb_0	act_TS	cell_25-2	5min	101.941
bleb_0	act_TS	cell_25-3	5min	104.576
bleb_0	act_TS	cell_25-4_1	5min	101.672
bleb_0	act_TS	cell_25-4_2	5min	105.879
bleb_0	act_TS	cell_25-5	5min	100.461
bleb_0	act_TS	cell_25-6	5min	102.346
bleb_0	act_TS	cell_25-7_1	5min	99.9615
bleb_0	act_TS	cell_25-7_2	5min	105.306
bleb_0	act_TS	cell_25-8	5min	99.1841
bleb_0	act_mCh	cell_13-1	0min	100
bleb_0	act_mCh	cell_13-2	0min	100
bleb_0	act_mCh	cell_13-3_1	0min	100
bleb_0	act_mCh	cell_13-3_2	0min	100
bleb_0	act_mCh	cell_13-4	0min	100
bleb_0	act_mCh	cell_13-5_1	0min	100
bleb_0	act_mCh	cell_13-5_2	0min	100
bleb_0	act_mCh	cell_13-6_1	0min	100
bleb_0	act_mCh	cell_13-6_2	0min	100
bleb_0	act_mCh	cell_13-6_3	0min	100
bleb_0	act_mCh	cell_13-7_1	0min	100
bleb_0	act_mCh	cell_13-7_2	0min	100
bleb_0	act_mCh	cell_13-8	0min	100
bleb_0	act_mCh	cell_13-9_1	0min	100
bleb_0	act_mCh	cell_13-9_2	0min	100
bleb_0	act_mCh	cell_13-10	0min	100
bleb_0	act_mCh	cell_14-1_1	0min	100
bleb_0	act_mCh	cell_14-1_2	0min	100
bleb_0	act_mCh	cell_14-2	0min	100
bleb_0	act_mCh	cell_14-3	0min	100
bleb_0	act_mCh	cell_14-4	0min	100
bleb_0	act_mCh	cell_14-5	0min	100
bleb_0	act_mCh	cell_14-6	0min	100
bleb_0	act_mCh	cell_14-7	0min	100
bleb_0	act_mCh	cell_14-8	0min	100
bleb_0	act_mCh	cell_14-9_1	0min	100
bleb_0	act_mCh	cell_14-9_2	0min	100
bleb_0	act_mCh	cell_14-10_1	0min	100
bleb_0	act_mCh	cell_14-10_2	0min	100
bleb_0	act_mCh	cell_15-1	0min	100
bleb_0	act_mCh	cell_15-2	0min	100
bleb_0	act_mCh	cell_15-3	0min	100
bleb_0	act_mCh	cell_15-4_1	0min	100
bleb_0	act_mCh	cell_15-4_2	0min	100
bleb_0	act_mCh	cell_15-5	0min	100
bleb_0	act_mCh	cell_15-6_1	0min	100
bleb_0	act_mCh	cell_15-6_2	0min	100
bleb_0	act_mCh	cell_15-7_1	0min	100
bleb_0	act_mCh	cell_15-7_2	0min	100
bleb_0	act_mCh	cell_15-8_1	0min	100
bleb_0	act_mCh	cell_15-8_2	0min	100
bleb_0	act_mCh	cell_15-9_1	0min	100
bleb_0	act_mCh	cell_15-9_2	0min	100
bleb_0	act_mCh	cell_15-9_3	0min	100
bleb_0	act_mCh	cell_15-10	0min	100
bleb_0	act_mCh	cell_23-1_1	0min	100
bleb_0	act_mCh	cell_23-1_2	0min	100
bleb_0	act_mCh	cell_23-2_1	0min	100
bleb_0	act_mCh	cell_23-2_2	0min	100
bleb_0	act_mCh	cell_23-3_1	0min	100
bleb_0	act_mCh	cell_23-3_2	0min	100
bleb_0	act_mCh	cell_23-4	0min	100
bleb_0	act_mCh	cell_23-5	0min	100
bleb_0	act_mCh	cell_23-6	0min	100
bleb_0	act_mCh	cell_23-7	0min	100
bleb_0	act_mCh	cell_23-8	0min	100
bleb_0	act_mCh	cell_23-9	0min	100
bleb_0	act_mCh	cell_23-10	0min	100
bleb_0	act_mCh	cell_24-1	0min	100
bleb_0	act_mCh	cell_24-2_1	0min	100
bleb_0	act_mCh	cell_24-2_2	0min	100
bleb_0	act_mCh	cell_24-3	0min	100
bleb_0	act_mCh	cell_24-4_1	0min	100
bleb_0	act_mCh	cell_24-4_2	0min	100
bleb_0	act_mCh	cell_24-5	0min	100
bleb_0	act_mCh	cell_24-6	0min	100
bleb_0	act_mCh	cell_24-7	0min	100
bleb_0	act_mCh	cell_24-8	0min	100
bleb_0	act_mCh	cell_24-9_1	0min	100
bleb_0	act_mCh	cell_24-9_2	0min	100
bleb_0	act_mCh	cell_24-10	0min	100
bleb_0	act_mCh	cell_25-1	0min	100
bleb_0	act_mCh	cell_25-2	0min	100
bleb_0	act_mCh	cell_25-3	0min	100
bleb_0	act_mCh	cell_25-4_1	0min	100
bleb_0	act_mCh	cell_25-4_2	0min	100
bleb_0	act_mCh	cell_25-5	0min	100
bleb_0	act_mCh	cell_25-6	0min	100
bleb_0	act_mCh	cell_25-7_1	0min	100
bleb_0	act_mCh	cell_25-7_2	0min	100
bleb_0	act_mCh	cell_25-8	0min	100
bleb_0	act_mCh	cell_13-1	1min	101.084
bleb_0	act_mCh	cell_13-2	1min	100.023
bleb_0	act_mCh	cell_13-3_1	1min	101.531
bleb_0	act_mCh	cell_13-3_2	1min	99.6695
bleb_0	act_mCh	cell_13-4	1min	100.283
bleb_0	act_mCh	cell_13-5_1	1min	101.85
bleb_0	act_mCh	cell_13-5_2	1min	101.284
bleb_0	act_mCh	cell_13-6_1	1min	99.9192
bleb_0	act_mCh	cell_13-6_2	1min	101.485
bleb_0	act_mCh	cell_13-6_3	1min	101.111
bleb_0	act_mCh	cell_13-7_1	1min	100.517
bleb_0	act_mCh	cell_13-7_2	1min	101.417
bleb_0	act_mCh	cell_13-8	1min	101.413
bleb_0	act_mCh	cell_13-9_1	1min	100.444
bleb_0	act_mCh	cell_13-9_2	1min	100.321
bleb_0	act_mCh	cell_13-10	1min	100.751
bleb_0	act_mCh	cell_14-1_1	1min	102.044
bleb_0	act_mCh	cell_14-1_2	1min	101.919
bleb_0	act_mCh	cell_14-2	1min	101.046
bleb_0	act_mCh	cell_14-3	1min	99.8187
bleb_0	act_mCh	cell_14-4	1min	99.5109
bleb_0	act_mCh	cell_14-5	1min	100.098
bleb_0	act_mCh	cell_14-6	1min	100.646
bleb_0	act_mCh	cell_14-7	1min	99.2738
bleb_0	act_mCh	cell_14-8	1min	98.393
bleb_0	act_mCh	cell_14-9_1	1min	100.67
bleb_0	act_mCh	cell_14-9_2	1min	101.273
bleb_0	act_mCh	cell_14-10_1	1min	99.8256
bleb_0	act_mCh	cell_14-10_2	1min	100.248
bleb_0	act_mCh	cell_15-1	1min	99.5224
bleb_0	act_mCh	cell_15-2	1min	103.187
bleb_0	act_mCh	cell_15-3	1min	103.521
bleb_0	act_mCh	cell_15-4_1	1min	100.905
bleb_0	act_mCh	cell_15-4_2	1min	101.783
bleb_0	act_mCh	cell_15-5	1min	100.986
bleb_0	act_mCh	cell_15-6_1	1min	100.382
bleb_0	act_mCh	cell_15-6_2	1min	101.982
bleb_0	act_mCh	cell_15-7_1	1min	98.5903
bleb_0	act_mCh	cell_15-7_2	1min	102.029
bleb_0	act_mCh	cell_15-8_1	1min	100.849
bleb_0	act_mCh	cell_15-8_2	1min	100.998
bleb_0	act_mCh	cell_15-9_1	1min	99.6078
bleb_0	act_mCh	cell_15-9_2	1min	102.805
bleb_0	act_mCh	cell_15-9_3	1min	102.14
bleb_0	act_mCh	cell_15-10	1min	100.761
bleb_0	act_mCh	cell_23-1_1	1min	99.5209
bleb_0	act_mCh	cell_23-1_2	1min	102.281
bleb_0	act_mCh	cell_23-2_1	1min	99.1719
bleb_0	act_mCh	cell_23-2_2	1min	100.031
bleb_0	act_mCh	cell_23-3_1	1min	99.5913
bleb_0	act_mCh	cell_23-3_2	1min	101.161
bleb_0	act_mCh	cell_23-4	1min	98.3322
bleb_0	act_mCh	cell_23-5	1min	100.975
bleb_0	act_mCh	cell_23-6	1min	100.236
bleb_0	act_mCh	cell_23-7	1min	98.3781
bleb_0	act_mCh	cell_23-8	1min	99.245
bleb_0	act_mCh	cell_23-9	1min	99.1386
bleb_0	act_mCh	cell_23-10	1min	99.0757
bleb_0	act_mCh	cell_24-1	1min	101.923
bleb_0	act_mCh	cell_24-2_1	1min	99.0229
bleb_0	act_mCh	cell_24-2_2	1min	99.1464
bleb_0	act_mCh	cell_24-3	1min	98.7693
bleb_0	act_mCh	cell_24-4_1	1min	98.6919
bleb_0	act_mCh	cell_24-4_2	1min	97.445
bleb_0	act_mCh	cell_24-5	1min	102.465
bleb_0	act_mCh	cell_24-6	1min	100.546
bleb_0	act_mCh	cell_24-7	1min	101.349
bleb_0	act_mCh	cell_24-8	1min	99.3435
bleb_0	act_mCh	cell_24-9_1	1min	97.5531
bleb_0	act_mCh	cell_24-9_2	1min	99.9222
bleb_0	act_mCh	cell_24-10	1min	101.346
bleb_0	act_mCh	cell_25-1	1min	101.859
bleb_0	act_mCh	cell_25-2	1min	99.8543
bleb_0	act_mCh	cell_25-3	1min	102.214
bleb_0	act_mCh	cell_25-4_1	1min	100.395
bleb_0	act_mCh	cell_25-4_2	1min	100.437
bleb_0	act_mCh	cell_25-5	1min	100.48
bleb_0	act_mCh	cell_25-6	1min	101.073
bleb_0	act_mCh	cell_25-7_1	1min	99.5106
bleb_0	act_mCh	cell_25-7_2	1min	103.481
bleb_0	act_mCh	cell_25-8	1min	100.569
bleb_0	act_mCh	cell_13-1	2min	100.119
bleb_0	act_mCh	cell_13-2	2min	101.249
bleb_0	act_mCh	cell_13-3_1	2min	100.104
bleb_0	act_mCh	cell_13-3_2	2min	101.058
bleb_0	act_mCh	cell_13-4	2min	102.21
bleb_0	act_mCh	cell_13-5_1	2min	103.179
bleb_0	act_mCh	cell_13-5_2	2min	102.924
bleb_0	act_mCh	cell_13-6_1	2min	97.3631
bleb_0	act_mCh	cell_13-6_2	2min	99.0419
bleb_0	act_mCh	cell_13-6_3	2min	101.171
bleb_0	act_mCh	cell_13-7_1	2min	98.8694
bleb_0	act_mCh	cell_13-7_2	2min	101.037
bleb_0	act_mCh	cell_13-8	2min	102.049
bleb_0	act_mCh	cell_13-9_1	2min	100.375
bleb_0	act_mCh	cell_13-9_2	2min	99.5701
bleb_0	act_mCh	cell_13-10	2min	100.909
bleb_0	act_mCh	cell_14-1_1	2min	101.122
bleb_0	act_mCh	cell_14-1_2	2min	101.752
bleb_0	act_mCh	cell_14-2	2min	100.969
bleb_0	act_mCh	cell_14-3	2min	99.2358
bleb_0	act_mCh	cell_14-4	2min	98.4315
bleb_0	act_mCh	cell_14-5	2min	100.926
bleb_0	act_mCh	cell_14-6	2min	101.121
bleb_0	act_mCh	cell_14-7	2min	99.8751
bleb_0	act_mCh	cell_14-8	2min	97.5356
bleb_0	act_mCh	cell_14-9_1	2min	101.078
bleb_0	act_mCh	cell_14-9_2	2min	100.847
bleb_0	act_mCh	cell_14-10_1	2min	98.422
bleb_0	act_mCh	cell_14-10_2	2min	101.51
bleb_0	act_mCh	cell_15-1	2min	100.204
bleb_0	act_mCh	cell_15-2	2min	103.092
bleb_0	act_mCh	cell_15-3	2min	103.584
bleb_0	act_mCh	cell_15-4_1	2min	99.4127
bleb_0	act_mCh	cell_15-4_2	2min	102.228
bleb_0	act_mCh	cell_15-5	2min	101.197
bleb_0	act_mCh	cell_15-6_1	2min	99.1624
bleb_0	act_mCh	cell_15-6_2	2min	100.721
bleb_0	act_mCh	cell_15-7_1	2min	99.7945
bleb_0	act_mCh	cell_15-7_2	2min	101.742
bleb_0	act_mCh	cell_15-8_1	2min	100.772
bleb_0	act_mCh	cell_15-8_2	2min	102.703
bleb_0	act_mCh	cell_15-9_1	2min	101.212
bleb_0	act_mCh	cell_15-9_2	2min	101.648
bleb_0	act_mCh	cell_15-9_3	2min	101.043
bleb_0	act_mCh	cell_15-10	2min	102.252
bleb_0	act_mCh	cell_23-1_1	2min	99.5209
bleb_0	act_mCh	cell_23-1_2	2min	102.336
bleb_0	act_mCh	cell_23-2_1	2min	98.4315
bleb_0	act_mCh	cell_23-2_2	2min	101.584
bleb_0	act_mCh	cell_23-3_1	2min	100.902
bleb_0	act_mCh	cell_23-3_2	2min	101.701
bleb_0	act_mCh	cell_23-4	2min	100.702
bleb_0	act_mCh	cell_23-5	2min	101.778
bleb_0	act_mCh	cell_23-6	2min	100.68
bleb_0	act_mCh	cell_23-7	2min	98.3772
bleb_0	act_mCh	cell_23-8	2min	99.8505
bleb_0	act_mCh	cell_23-9	2min	99.3902
bleb_0	act_mCh	cell_23-10	2min	97.8106
bleb_0	act_mCh	cell_24-1	2min	99.6253
bleb_0	act_mCh	cell_24-2_1	2min	98.231
bleb_0	act_mCh	cell_24-2_2	2min	99.9261
bleb_0	act_mCh	cell_24-3	2min	99.507
bleb_0	act_mCh	cell_24-4_1	2min	98.4314
bleb_0	act_mCh	cell_24-4_2	2min	99.8091
bleb_0	act_mCh	cell_24-5	2min	103
bleb_0	act_mCh	cell_24-6	2min	99.8498
bleb_0	act_mCh	cell_24-7	2min	100.177
bleb_0	act_mCh	cell_24-8	2min	100.598
bleb_0	act_mCh	cell_24-9_1	2min	98.8836
bleb_0	act_mCh	cell_24-9_2	2min	99.4542
bleb_0	act_mCh	cell_24-10	2min	101.321
bleb_0	act_mCh	cell_25-1	2min	100.555
bleb_0	act_mCh	cell_25-2	2min	101.154
bleb_0	act_mCh	cell_25-3	2min	100.836
bleb_0	act_mCh	cell_25-4_1	2min	97.9494
bleb_0	act_mCh	cell_25-4_2	2min	100.624
bleb_0	act_mCh	cell_25-5	2min	98.8101
bleb_0	act_mCh	cell_25-6	2min	100.521
bleb_0	act_mCh	cell_25-7_1	2min	98.4462
bleb_0	act_mCh	cell_25-7_2	2min	101.918
bleb_0	act_mCh	cell_25-8	2min	98.7692
bleb_0	act_mCh	cell_13-1	3min	100.787
bleb_0	act_mCh	cell_13-2	3min	100.641
bleb_0	act_mCh	cell_13-3_1	3min	100.519
bleb_0	act_mCh	cell_13-3_2	3min	102.5
bleb_0	act_mCh	cell_13-4	3min	101.891
bleb_0	act_mCh	cell_13-5_1	3min	103.583
bleb_0	act_mCh	cell_13-5_2	3min	102.465
bleb_0	act_mCh	cell_13-6_1	3min	98.5819
bleb_0	act_mCh	cell_13-6_2	3min	99.6302
bleb_0	act_mCh	cell_13-6_3	3min	101.866
bleb_0	act_mCh	cell_13-7_1	3min	100.564
bleb_0	act_mCh	cell_13-7_2	3min	100.02
bleb_0	act_mCh	cell_13-8	3min	102.194
bleb_0	act_mCh	cell_13-9_1	3min	99.3728
bleb_0	act_mCh	cell_13-9_2	3min	98.2391
bleb_0	act_mCh	cell_13-10	3min	101.948
bleb_0	act_mCh	cell_14-1_1	3min	101.867
bleb_0	act_mCh	cell_14-1_2	3min	101.074
bleb_0	act_mCh	cell_14-2	3min	99.9633
bleb_0	act_mCh	cell_14-3	3min	98.6457
bleb_0	act_mCh	cell_14-4	3min	99.3545
bleb_0	act_mCh	cell_14-5	3min	101.267
bleb_0	act_mCh	cell_14-6	3min	100.918
bleb_0	act_mCh	cell_14-7	3min	98.5502
bleb_0	act_mCh	cell_14-8	3min	98.2698
bleb_0	act_mCh	cell_14-9_1	3min	100.626
bleb_0	act_mCh	cell_14-9_2	3min	102.315
bleb_0	act_mCh	cell_14-10_1	3min	98.2251
bleb_0	act_mCh	cell_14-10_2	3min	100.459
bleb_0	act_mCh	cell_15-1	3min	100.89
bleb_0	act_mCh	cell_15-2	3min	102.518
bleb_0	act_mCh	cell_15-3	3min	103.032
bleb_0	act_mCh	cell_15-4_1	3min	99.7827
bleb_0	act_mCh	cell_15-4_2	3min	100.736
bleb_0	act_mCh	cell_15-5	3min	101.756
bleb_0	act_mCh	cell_15-6_1	3min	100.644
bleb_0	act_mCh	cell_15-6_2	3min	101.478
bleb_0	act_mCh	cell_15-7_1	3min	100.035
bleb_0	act_mCh	cell_15-7_2	3min	103.073
bleb_0	act_mCh	cell_15-8_1	3min	99.9791
bleb_0	act_mCh	cell_15-8_2	3min	102.887
bleb_0	act_mCh	cell_15-9_1	3min	99.8391
bleb_0	act_mCh	cell_15-9_2	3min	103.122
bleb_0	act_mCh	cell_15-9_3	3min	102.666
bleb_0	act_mCh	cell_15-10	3min	102.171
bleb_0	act_mCh	cell_23-1_1	3min	100.554
bleb_0	act_mCh	cell_23-1_2	3min	102.689
bleb_0	act_mCh	cell_23-2_1	3min	98.0509
bleb_0	act_mCh	cell_23-2_2	3min	101.82
bleb_0	act_mCh	cell_23-3_1	3min	100.634
bleb_0	act_mCh	cell_23-3_2	3min	103.068
bleb_0	act_mCh	cell_23-4	3min	101.974
bleb_0	act_mCh	cell_23-5	3min	103.179
bleb_0	act_mCh	cell_23-6	3min	102.044
bleb_0	act_mCh	cell_23-7	3min	98.3195
bleb_0	act_mCh	cell_23-8	3min	100.094
bleb_0	act_mCh	cell_23-9	3min	99.2579
bleb_0	act_mCh	cell_23-10	3min	96.5437
bleb_0	act_mCh	cell_24-1	3min	99.893
bleb_0	act_mCh	cell_24-2_1	3min	99.2089
bleb_0	act_mCh	cell_24-2_2	3min	99.9007
bleb_0	act_mCh	cell_24-3	3min	99.9584
bleb_0	act_mCh	cell_24-4_1	3min	99.1434
bleb_0	act_mCh	cell_24-4_2	3min	99.8507
bleb_0	act_mCh	cell_24-5	3min	103.737
bleb_0	act_mCh	cell_24-6	3min	100.273
bleb_0	act_mCh	cell_24-7	3min	101.734
bleb_0	act_mCh	cell_24-8	3min	100.99
bleb_0	act_mCh	cell_24-9_1	3min	99.1767
bleb_0	act_mCh	cell_24-9_2	3min	101.349
bleb_0	act_mCh	cell_24-10	3min	101.275
bleb_0	act_mCh	cell_25-1	3min	101.766
bleb_0	act_mCh	cell_25-2	3min	101.272
bleb_0	act_mCh	cell_25-3	3min	101.799
bleb_0	act_mCh	cell_25-4_1	3min	98.4412
bleb_0	act_mCh	cell_25-4_2	3min	100.416
bleb_0	act_mCh	cell_25-5	3min	99.6349
bleb_0	act_mCh	cell_25-6	3min	101.151
bleb_0	act_mCh	cell_25-7_1	3min	98.0851
bleb_0	act_mCh	cell_25-7_2	3min	101.983
bleb_0	act_mCh	cell_25-8	3min	97.5192
bleb_0	act_mCh	cell_13-1	4min	99.4823
bleb_0	act_mCh	cell_13-2	4min	101.459
bleb_0	act_mCh	cell_13-3_1	4min	100.501
bleb_0	act_mCh	cell_13-3_2	4min	101.788
bleb_0	act_mCh	cell_13-4	4min	102.033
bleb_0	act_mCh	cell_13-5_1	4min	102.464
bleb_0	act_mCh	cell_13-5_2	4min	104.584
bleb_0	act_mCh	cell_13-6_1	4min	96.6337
bleb_0	act_mCh	cell_13-6_2	4min	99.4867
bleb_0	act_mCh	cell_13-6_3	4min	102.469
bleb_0	act_mCh	cell_13-7_1	4min	97.9384
bleb_0	act_mCh	cell_13-7_2	4min	100.72
bleb_0	act_mCh	cell_13-8	4min	103.972
bleb_0	act_mCh	cell_13-9_1	4min	98.8534
bleb_0	act_mCh	cell_13-9_2	4min	99.4829
bleb_0	act_mCh	cell_13-10	4min	101.809
bleb_0	act_mCh	cell_14-1_1	4min	99.7691
bleb_0	act_mCh	cell_14-1_2	4min	103.14
bleb_0	act_mCh	cell_14-2	4min	100.021
bleb_0	act_mCh	cell_14-3	4min	100.646
bleb_0	act_mCh	cell_14-4	4min	96.8928
bleb_0	act_mCh	cell_14-5	4min	100.05
bleb_0	act_mCh	cell_14-6	4min	100.598
bleb_0	act_mCh	cell_14-7	4min	98.0896
bleb_0	act_mCh	cell_14-8	4min	98.5183
bleb_0	act_mCh	cell_14-9_1	4min	100.693
bleb_0	act_mCh	cell_14-9_2	4min	101.167
bleb_0	act_mCh	cell_14-10_1	4min	99.0058
bleb_0	act_mCh	cell_14-10_2	4min	100.797
bleb_0	act_mCh	cell_15-1	4min	99.9553
bleb_0	act_mCh	cell_15-2	4min	103.355
bleb_0	act_mCh	cell_15-3	4min	103.259
bleb_0	act_mCh	cell_15-4_1	4min	99.1647
bleb_0	act_mCh	cell_15-4_2	4min	100.104
bleb_0	act_mCh	cell_15-5	4min	102.102
bleb_0	act_mCh	cell_15-6_1	4min	99.5203
bleb_0	act_mCh	cell_15-6_2	4min	101.807
bleb_0	act_mCh	cell_15-7_1	4min	98.5025
bleb_0	act_mCh	cell_15-7_2	4min	100.607
bleb_0	act_mCh	cell_15-8_1	4min	100.469
bleb_0	act_mCh	cell_15-8_2	4min	102.865
bleb_0	act_mCh	cell_15-9_1	4min	100.769
bleb_0	act_mCh	cell_15-9_2	4min	102.286
bleb_0	act_mCh	cell_15-9_3	4min	102.647
bleb_0	act_mCh	cell_15-10	4min	101.313
bleb_0	act_mCh	cell_23-1_1	4min	99.6762
bleb_0	act_mCh	cell_23-1_2	4min	102.132
bleb_0	act_mCh	cell_23-2_1	4min	98.3283
bleb_0	act_mCh	cell_23-2_2	4min	101.512
bleb_0	act_mCh	cell_23-3_1	4min	102.49
bleb_0	act_mCh	cell_23-3_2	4min	101.585
bleb_0	act_mCh	cell_23-4	4min	99.2668
bleb_0	act_mCh	cell_23-5	4min	102.309
bleb_0	act_mCh	cell_23-6	4min	99.8011
bleb_0	act_mCh	cell_23-7	4min	98.5804
bleb_0	act_mCh	cell_23-8	4min	99.5882
bleb_0	act_mCh	cell_23-9	4min	100.53
bleb_0	act_mCh	cell_23-10	4min	97.8812
bleb_0	act_mCh	cell_24-1	4min	100.724
bleb_0	act_mCh	cell_24-2_1	4min	98.4954
bleb_0	act_mCh	cell_24-2_2	4min	100.967
bleb_0	act_mCh	cell_24-3	4min	99.1075
bleb_0	act_mCh	cell_24-4_1	4min	99.5179
bleb_0	act_mCh	cell_24-4_2	4min	100.434
bleb_0	act_mCh	cell_24-5	4min	103.367
bleb_0	act_mCh	cell_24-6	4min	100.065
bleb_0	act_mCh	cell_24-7	4min	102.618
bleb_0	act_mCh	cell_24-8	4min	101.256
bleb_0	act_mCh	cell_24-9_1	4min	98.8046
bleb_0	act_mCh	cell_24-9_2	4min	101.354
bleb_0	act_mCh	cell_24-10	4min	102.529
bleb_0	act_mCh	cell_25-1	4min	101.376
bleb_0	act_mCh	cell_25-2	4min	100.827
bleb_0	act_mCh	cell_25-3	4min	102.166
bleb_0	act_mCh	cell_25-4_1	4min	98.636
bleb_0	act_mCh	cell_25-4_2	4min	101.677
bleb_0	act_mCh	cell_25-5	4min	100.126
bleb_0	act_mCh	cell_25-6	4min	101.332
bleb_0	act_mCh	cell_25-7_1	4min	98.8173
bleb_0	act_mCh	cell_25-7_2	4min	103.954
bleb_0	act_mCh	cell_25-8	4min	99.2679
bleb_0	act_mCh	cell_13-1	5min	100.586
bleb_0	act_mCh	cell_13-2	5min	101.757
bleb_0	act_mCh	cell_13-3_1	5min	100.882
bleb_0	act_mCh	cell_13-3_2	5min	102.73
bleb_0	act_mCh	cell_13-4	5min	101.296
bleb_0	act_mCh	cell_13-5_1	5min	104.225
bleb_0	act_mCh	cell_13-5_2	5min	105.135
bleb_0	act_mCh	cell_13-6_1	5min	96.5222
bleb_0	act_mCh	cell_13-6_2	5min	101.695
bleb_0	act_mCh	cell_13-6_3	5min	102.995
bleb_0	act_mCh	cell_13-7_1	5min	98.8584
bleb_0	act_mCh	cell_13-7_2	5min	100.381
bleb_0	act_mCh	cell_13-8	5min	102.958
bleb_0	act_mCh	cell_13-9_1	5min	99.0923
bleb_0	act_mCh	cell_13-9_2	5min	99.2927
bleb_0	act_mCh	cell_13-10	5min	100.646
bleb_0	act_mCh	cell_14-1_1	5min	101.889
bleb_0	act_mCh	cell_14-1_2	5min	104.251
bleb_0	act_mCh	cell_14-2	5min	100.122
bleb_0	act_mCh	cell_14-3	5min	100.863
bleb_0	act_mCh	cell_14-4	5min	98.3625
bleb_0	act_mCh	cell_14-5	5min	101.506
bleb_0	act_mCh	cell_14-6	5min	99.2008
bleb_0	act_mCh	cell_14-7	5min	99.0219
bleb_0	act_mCh	cell_14-8	5min	97.3462
bleb_0	act_mCh	cell_14-9_1	5min	102.634
bleb_0	act_mCh	cell_14-9_2	5min	102.716
bleb_0	act_mCh	cell_14-10_1	5min	98.8216
bleb_0	act_mCh	cell_14-10_2	5min	101.109
bleb_0	act_mCh	cell_15-1	5min	99.2476
bleb_0	act_mCh	cell_15-2	5min	103.847
bleb_0	act_mCh	cell_15-3	5min	103.163
bleb_0	act_mCh	cell_15-4_1	5min	100.361
bleb_0	act_mCh	cell_15-4_2	5min	100.888
bleb_0	act_mCh	cell_15-5	5min	101.897
bleb_0	act_mCh	cell_15-6_1	5min	99.4909
bleb_0	act_mCh	cell_15-6_2	5min	101.689
bleb_0	act_mCh	cell_15-7_1	5min	98.8362
bleb_0	act_mCh	cell_15-7_2	5min	101.023
bleb_0	act_mCh	cell_15-8_1	5min	101.869
bleb_0	act_mCh	cell_15-8_2	5min	103.47
bleb_0	act_mCh	cell_15-9_1	5min	100.763
bleb_0	act_mCh	cell_15-9_2	5min	100.859
bleb_0	act_mCh	cell_15-9_3	5min	103.203
bleb_0	act_mCh	cell_15-10	5min	101.542
bleb_0	act_mCh	cell_23-1_1	5min	100.363
bleb_0	act_mCh	cell_23-1_2	5min	104.127
bleb_0	act_mCh	cell_23-2_1	5min	98.6656
bleb_0	act_mCh	cell_23-2_2	5min	102.567
bleb_0	act_mCh	cell_23-3_1	5min	101.227
bleb_0	act_mCh	cell_23-3_2	5min	101.899
bleb_0	act_mCh	cell_23-4	5min	98.4774
bleb_0	act_mCh	cell_23-5	5min	103.483
bleb_0	act_mCh	cell_23-6	5min	100.847
bleb_0	act_mCh	cell_23-7	5min	96.5767
bleb_0	act_mCh	cell_23-8	5min	100.163
bleb_0	act_mCh	cell_23-9	5min	101.19
bleb_0	act_mCh	cell_23-10	5min	97.5424
bleb_0	act_mCh	cell_24-1	5min	101.066
bleb_0	act_mCh	cell_24-2_1	5min	97.2906
bleb_0	act_mCh	cell_24-2_2	5min	103.39
bleb_0	act_mCh	cell_24-3	5min	99.1656
bleb_0	act_mCh	cell_24-4_1	5min	99.4127
bleb_0	act_mCh	cell_24-4_2	5min	98.5456
bleb_0	act_mCh	cell_24-5	5min	104.408
bleb_0	act_mCh	cell_24-6	5min	100.624
bleb_0	act_mCh	cell_24-7	5min	102.911
bleb_0	act_mCh	cell_24-8	5min	101.299
bleb_0	act_mCh	cell_24-9_1	5min	98.9394
bleb_0	act_mCh	cell_24-9_2	5min	100.026
bleb_0	act_mCh	cell_24-10	5min	102.688
bleb_0	act_mCh	cell_25-1	5min	100.514
bleb_0	act_mCh	cell_25-2	5min	100.962
bleb_0	act_mCh	cell_25-3	5min	102.96
bleb_0	act_mCh	cell_25-4_1	5min	97.3084
bleb_0	act_mCh	cell_25-4_2	5min	102.605
bleb_0	act_mCh	cell_25-5	5min	98.8275
bleb_0	act_mCh	cell_25-6	5min	101.218
bleb_0	act_mCh	cell_25-7_1	5min	97.1377
bleb_0	act_mCh	cell_25-7_2	5min	102.882
bleb_0	act_mCh	cell_25-8	5min	97.7871
bleb_0	relax_ratio	cell_13-1	0min	100
bleb_0	relax_ratio	cell_13-2	0min	100
bleb_0	relax_ratio	cell_13-3_1	0min	100
bleb_0	relax_ratio	cell_13-3_2	0min	100
bleb_0	relax_ratio	cell_13-4	0min	100
bleb_0	relax_ratio	cell_13-5_1	0min	100
bleb_0	relax_ratio	cell_13-5_2	0min	100
bleb_0	relax_ratio	cell_13-6_1	0min	100
bleb_0	relax_ratio	cell_13-6_2	0min	100
bleb_0	relax_ratio	cell_13-6_3	0min	100
bleb_0	relax_ratio	cell_13-7_1	0min	100
bleb_0	relax_ratio	cell_13-7_2	0min	100
bleb_0	relax_ratio	cell_13-8	0min	100
bleb_0	relax_ratio	cell_13-9_1	0min	100
bleb_0	relax_ratio	cell_13-9_2	0min	100
bleb_0	relax_ratio	cell_13-10	0min	100
bleb_0	relax_ratio	cell_14-1_1	0min	100
bleb_0	relax_ratio	cell_14-1_2	0min	100
bleb_0	relax_ratio	cell_14-2	0min	100
bleb_0	relax_ratio	cell_14-3	0min	100
bleb_0	relax_ratio	cell_14-4	0min	100
bleb_0	relax_ratio	cell_14-5	0min	100
bleb_0	relax_ratio	cell_14-6	0min	100
bleb_0	relax_ratio	cell_14-7	0min	100
bleb_0	relax_ratio	cell_14-8	0min	100
bleb_0	relax_ratio	cell_14-9_1	0min	100
bleb_0	relax_ratio	cell_14-9_2	0min	100
bleb_0	relax_ratio	cell_14-10_1	0min	100
bleb_0	relax_ratio	cell_14-10_2	0min	100
bleb_0	relax_ratio	cell_15-1	0min	100
bleb_0	relax_ratio	cell_15-2	0min	100
bleb_0	relax_ratio	cell_15-3	0min	100
bleb_0	relax_ratio	cell_15-4_1	0min	100
bleb_0	relax_ratio	cell_15-4_2	0min	100
bleb_0	relax_ratio	cell_15-5	0min	100
bleb_0	relax_ratio	cell_15-6_1	0min	100
bleb_0	relax_ratio	cell_15-6_2	0min	100
bleb_0	relax_ratio	cell_15-7_1	0min	100
bleb_0	relax_ratio	cell_15-7_2	0min	100
bleb_0	relax_ratio	cell_15-8_1	0min	100
bleb_0	relax_ratio	cell_15-8_2	0min	100
bleb_0	relax_ratio	cell_15-9_1	0min	100
bleb_0	relax_ratio	cell_15-9_2	0min	100
bleb_0	relax_ratio	cell_15-9_3	0min	100
bleb_0	relax_ratio	cell_15-10	0min	100
bleb_0	relax_ratio	cell_23-1_1	0min	100
bleb_0	relax_ratio	cell_23-1_2	0min	100
bleb_0	relax_ratio	cell_23-2_1	0min	100
bleb_0	relax_ratio	cell_23-2_2	0min	100
bleb_0	relax_ratio	cell_23-3_1	0min	100
bleb_0	relax_ratio	cell_23-3_2	0min	100
bleb_0	relax_ratio	cell_23-4	0min	100
bleb_0	relax_ratio	cell_23-5	0min	100
bleb_0	relax_ratio	cell_23-6	0min	100
bleb_0	relax_ratio	cell_23-7	0min	100
bleb_0	relax_ratio	cell_23-8	0min	100
bleb_0	relax_ratio	cell_23-9	0min	100
bleb_0	relax_ratio	cell_23-10	0min	100
bleb_0	relax_ratio	cell_24-1	0min	100
bleb_0	relax_ratio	cell_24-2_1	0min	100
bleb_0	relax_ratio	cell_24-2_2	0min	100
bleb_0	relax_ratio	cell_24-3	0min	100
bleb_0	relax_ratio	cell_24-4_1	0min	100
bleb_0	relax_ratio	cell_24-4_2	0min	100
bleb_0	relax_ratio	cell_24-5	0min	100
bleb_0	relax_ratio	cell_24-6	0min	100
bleb_0	relax_ratio	cell_24-7	0min	100
bleb_0	relax_ratio	cell_24-8	0min	100
bleb_0	relax_ratio	cell_24-9_1	0min	100
bleb_0	relax_ratio	cell_24-9_2	0min	100
bleb_0	relax_ratio	cell_24-10	0min	100
bleb_0	relax_ratio	cell_25-1	0min	100
bleb_0	relax_ratio	cell_25-2	0min	100
bleb_0	relax_ratio	cell_25-3	0min	100
bleb_0	relax_ratio	cell_25-4_1	0min	100
bleb_0	relax_ratio	cell_25-4_2	0min	100
bleb_0	relax_ratio	cell_25-5	0min	100
bleb_0	relax_ratio	cell_25-6	0min	100
bleb_0	relax_ratio	cell_25-7_1	0min	100
bleb_0	relax_ratio	cell_25-7_2	0min	100
bleb_0	relax_ratio	cell_25-8	0min	100
bleb_0	relax_ratio	cell_13-1	1min	101.781
bleb_0	relax_ratio	cell_13-2	1min	105.941
bleb_0	relax_ratio	cell_13-3_1	1min	99.3265
bleb_0	relax_ratio	cell_13-3_2	1min	102.22
bleb_0	relax_ratio	cell_13-4	1min	102.405
bleb_0	relax_ratio	cell_13-5_1	1min	104.451
bleb_0	relax_ratio	cell_13-5_2	1min	103.84
bleb_0	relax_ratio	cell_13-6_1	1min	101.654
bleb_0	relax_ratio	cell_13-6_2	1min	103.378
bleb_0	relax_ratio	cell_13-6_3	1min	103.511
bleb_0	relax_ratio	cell_13-7_1	1min	101.441
bleb_0	relax_ratio	cell_13-7_2	1min	104.087
bleb_0	relax_ratio	cell_13-8	1min	101.41
bleb_0	relax_ratio	cell_13-9_1	1min	97.8925
bleb_0	relax_ratio	cell_13-9_2	1min	99.9602
bleb_0	relax_ratio	cell_13-10	1min	98.0825
bleb_0	relax_ratio	cell_14-1_1	1min	101.021
bleb_0	relax_ratio	cell_14-1_2	1min	105.901
bleb_0	relax_ratio	cell_14-2	1min	100.23
bleb_0	relax_ratio	cell_14-3	1min	98.0966
bleb_0	relax_ratio	cell_14-4	1min	100.926
bleb_0	relax_ratio	cell_14-5	1min	98.9534
bleb_0	relax_ratio	cell_14-6	1min	101.534
bleb_0	relax_ratio	cell_14-7	1min	102.042
bleb_0	relax_ratio	cell_14-8	1min	102.584
bleb_0	relax_ratio	cell_14-9_1	1min	99.0829
bleb_0	relax_ratio	cell_14-9_2	1min	104.078
bleb_0	relax_ratio	cell_14-10_1	1min	98.3126
bleb_0	relax_ratio	cell_14-10_2	1min	100.532
bleb_0	relax_ratio	cell_15-1	1min	102.688
bleb_0	relax_ratio	cell_15-2	1min	102.759
bleb_0	relax_ratio	cell_15-3	1min	101.772
bleb_0	relax_ratio	cell_15-4_1	1min	101.418
bleb_0	relax_ratio	cell_15-4_2	1min	103.417
bleb_0	relax_ratio	cell_15-5	1min	105.03
bleb_0	relax_ratio	cell_15-6_1	1min	100.575
bleb_0	relax_ratio	cell_15-6_2	1min	102.641
bleb_0	relax_ratio	cell_15-7_1	1min	96.7899
bleb_0	relax_ratio	cell_15-7_2	1min	96.2195
bleb_0	relax_ratio	cell_15-8_1	1min	94.2795
bleb_0	relax_ratio	cell_15-8_2	1min	98.5851
bleb_0	relax_ratio	cell_15-9_1	1min	105.582
bleb_0	relax_ratio	cell_15-9_2	1min	105.417
bleb_0	relax_ratio	cell_15-9_3	1min	106.102
bleb_0	relax_ratio	cell_15-10	1min	103.066
bleb_0	relax_ratio	cell_23-1_1	1min	101.193
bleb_0	relax_ratio	cell_23-1_2	1min	98.3955
bleb_0	relax_ratio	cell_23-2_1	1min	102.134
bleb_0	relax_ratio	cell_23-2_2	1min	103.872
bleb_0	relax_ratio	cell_23-3_1	1min	100.952
bleb_0	relax_ratio	cell_23-3_2	1min	102.441
bleb_0	relax_ratio	cell_23-4	1min	101.48
bleb_0	relax_ratio	cell_23-5	1min	104.608
bleb_0	relax_ratio	cell_23-6	1min	103.471
bleb_0	relax_ratio	cell_23-7	1min	96.8411
bleb_0	relax_ratio	cell_23-8	1min	98.2481
bleb_0	relax_ratio	cell_23-9	1min	98.4555
bleb_0	relax_ratio	cell_23-10	1min	95.6127
bleb_0	relax_ratio	cell_24-1	1min	96.337
bleb_0	relax_ratio	cell_24-2_1	1min	101.722
bleb_0	relax_ratio	cell_24-2_2	1min	102.819
bleb_0	relax_ratio	cell_24-3	1min	96.6609
bleb_0	relax_ratio	cell_24-4_1	1min	96.9845
bleb_0	relax_ratio	cell_24-4_2	1min	96.7652
bleb_0	relax_ratio	cell_24-5	1min	101.929
bleb_0	relax_ratio	cell_24-6	1min	100.983
bleb_0	relax_ratio	cell_24-7	1min	97.2437
bleb_0	relax_ratio	cell_24-8	1min	99.4967
bleb_0	relax_ratio	cell_24-9_1	1min	101.358
bleb_0	relax_ratio	cell_24-9_2	1min	100.502
bleb_0	relax_ratio	cell_24-10	1min	97.0724
bleb_0	relax_ratio	cell_25-1	1min	103.458
bleb_0	relax_ratio	cell_25-2	1min	105.21
bleb_0	relax_ratio	cell_25-3	1min	102.589
bleb_0	relax_ratio	cell_25-4_1	1min	104.51
bleb_0	relax_ratio	cell_25-4_2	1min	105.061
bleb_0	relax_ratio	cell_25-5	1min	102.513
bleb_0	relax_ratio	cell_25-6	1min	104.049
bleb_0	relax_ratio	cell_25-7_1	1min	102.991
bleb_0	relax_ratio	cell_25-7_2	1min	101.054
bleb_0	relax_ratio	cell_25-8	1min	102.566
bleb_0	relax_ratio	cell_13-1	2min	102.858
bleb_0	relax_ratio	cell_13-2	2min	105.005
bleb_0	relax_ratio	cell_13-3_1	2min	101.229
bleb_0	relax_ratio	cell_13-3_2	2min	100.102
bleb_0	relax_ratio	cell_13-4	2min	104.322
bleb_0	relax_ratio	cell_13-5_1	2min	102.824
bleb_0	relax_ratio	cell_13-5_2	2min	103.256
bleb_0	relax_ratio	cell_13-6_1	2min	102.616
bleb_0	relax_ratio	cell_13-6_2	2min	107.153
bleb_0	relax_ratio	cell_13-6_3	2min	104.014
bleb_0	relax_ratio	cell_13-7_1	2min	101.548
bleb_0	relax_ratio	cell_13-7_2	2min	101.822
bleb_0	relax_ratio	cell_13-8	2min	101.223
bleb_0	relax_ratio	cell_13-9_1	2min	97.596
bleb_0	relax_ratio	cell_13-9_2	2min	100.572
bleb_0	relax_ratio	cell_13-10	2min	97.093
bleb_0	relax_ratio	cell_14-1_1	2min	99.5903
bleb_0	relax_ratio	cell_14-1_2	2min	105.847
bleb_0	relax_ratio	cell_14-2	2min	97.1687
bleb_0	relax_ratio	cell_14-3	2min	98.6417
bleb_0	relax_ratio	cell_14-4	2min	99.8796
bleb_0	relax_ratio	cell_14-5	2min	98.4898
bleb_0	relax_ratio	cell_14-6	2min	99.3289
bleb_0	relax_ratio	cell_14-7	2min	100.57
bleb_0	relax_ratio	cell_14-8	2min	101.717
bleb_0	relax_ratio	cell_14-9_1	2min	99.3234
bleb_0	relax_ratio	cell_14-9_2	2min	104.164
bleb_0	relax_ratio	cell_14-10_1	2min	100.055
bleb_0	relax_ratio	cell_14-10_2	2min	100.63
bleb_0	relax_ratio	cell_15-1	2min	102.816
bleb_0	relax_ratio	cell_15-2	2min	101.941
bleb_0	relax_ratio	cell_15-3	2min	102.208
bleb_0	relax_ratio	cell_15-4_1	2min	102.509
bleb_0	relax_ratio	cell_15-4_2	2min	100.81
bleb_0	relax_ratio	cell_15-5	2min	100.921
bleb_0	relax_ratio	cell_15-6_1	2min	99.0452
bleb_0	relax_ratio	cell_15-6_2	2min	99.3421
bleb_0	relax_ratio	cell_15-7_1	2min	94.2878
bleb_0	relax_ratio	cell_15-7_2	2min	93.6111
bleb_0	relax_ratio	cell_15-8_1	2min	93.1933
bleb_0	relax_ratio	cell_15-8_2	2min	96.3503
bleb_0	relax_ratio	cell_15-9_1	2min	101.328
bleb_0	relax_ratio	cell_15-9_2	2min	106.726
bleb_0	relax_ratio	cell_15-9_3	2min	105.678
bleb_0	relax_ratio	cell_15-10	2min	100.041
bleb_0	relax_ratio	cell_23-1_1	2min	101.193
bleb_0	relax_ratio	cell_23-1_2	2min	102.149
bleb_0	relax_ratio	cell_23-2_1	2min	98.6204
bleb_0	relax_ratio	cell_23-2_2	2min	100.998
bleb_0	relax_ratio	cell_23-3_1	2min	101.389
bleb_0	relax_ratio	cell_23-3_2	2min	102.466
bleb_0	relax_ratio	cell_23-4	2min	101.295
bleb_0	relax_ratio	cell_23-5	2min	104.679
bleb_0	relax_ratio	cell_23-6	2min	103.1
bleb_0	relax_ratio	cell_23-7	2min	96.5721
bleb_0	relax_ratio	cell_23-8	2min	99.9496
bleb_0	relax_ratio	cell_23-9	2min	99.0801
bleb_0	relax_ratio	cell_23-10	2min	99.1148
bleb_0	relax_ratio	cell_24-1	2min	95.293
bleb_0	relax_ratio	cell_24-2_1	2min	98.6833
bleb_0	relax_ratio	cell_24-2_2	2min	99.1287
bleb_0	relax_ratio	cell_24-3	2min	95.8986
bleb_0	relax_ratio	cell_24-4_1	2min	96.0179
bleb_0	relax_ratio	cell_24-4_2	2min	95.4022
bleb_0	relax_ratio	cell_24-5	2min	102.507
bleb_0	relax_ratio	cell_24-6	2min	99.6448
bleb_0	relax_ratio	cell_24-7	2min	100.192
bleb_0	relax_ratio	cell_24-8	2min	99.4473
bleb_0	relax_ratio	cell_24-9_1	2min	99.5174
bleb_0	relax_ratio	cell_24-9_2	2min	101.432
bleb_0	relax_ratio	cell_24-10	2min	98.3612
bleb_0	relax_ratio	cell_25-1	2min	104.77
bleb_0	relax_ratio	cell_25-2	2min	102.889
bleb_0	relax_ratio	cell_25-3	2min	101.525
bleb_0	relax_ratio	cell_25-4_1	2min	103.875
bleb_0	relax_ratio	cell_25-4_2	2min	101.422
bleb_0	relax_ratio	cell_25-5	2min	101.025
bleb_0	relax_ratio	cell_25-6	2min	102.531
bleb_0	relax_ratio	cell_25-7_1	2min	98.6126
bleb_0	relax_ratio	cell_25-7_2	2min	99.2608
bleb_0	relax_ratio	cell_25-8	2min	100.75
bleb_0	relax_ratio	cell_13-1	3min	101.04
bleb_0	relax_ratio	cell_13-2	3min	102.583
bleb_0	relax_ratio	cell_13-3_1	3min	100.048
bleb_0	relax_ratio	cell_13-3_2	3min	101.448
bleb_0	relax_ratio	cell_13-4	3min	103.282
bleb_0	relax_ratio	cell_13-5_1	3min	104.14
bleb_0	relax_ratio	cell_13-5_2	3min	105.245
bleb_0	relax_ratio	cell_13-6_1	3min	101.552
bleb_0	relax_ratio	cell_13-6_2	3min	104.496
bleb_0	relax_ratio	cell_13-6_3	3min	101.273
bleb_0	relax_ratio	cell_13-7_1	3min	99.9635
bleb_0	relax_ratio	cell_13-7_2	3min	102.838
bleb_0	relax_ratio	cell_13-8	3min	100.217
bleb_0	relax_ratio	cell_13-9_1	3min	100.034
bleb_0	relax_ratio	cell_13-9_2	3min	105.045
bleb_0	relax_ratio	cell_13-10	3min	96.1462
bleb_0	relax_ratio	cell_14-1_1	3min	99.308
bleb_0	relax_ratio	cell_14-1_2	3min	101.392
bleb_0	relax_ratio	cell_14-2	3min	97.9389
bleb_0	relax_ratio	cell_14-3	3min	99.311
bleb_0	relax_ratio	cell_14-4	3min	98.5127
bleb_0	relax_ratio	cell_14-5	3min	97.2928
bleb_0	relax_ratio	cell_14-6	3min	102.606
bleb_0	relax_ratio	cell_14-7	3min	100.45
bleb_0	relax_ratio	cell_14-8	3min	101.537
bleb_0	relax_ratio	cell_14-9_1	3min	101.636
bleb_0	relax_ratio	cell_14-9_2	3min	104.082
bleb_0	relax_ratio	cell_14-10_1	3min	102.943
bleb_0	relax_ratio	cell_14-10_2	3min	104.196
bleb_0	relax_ratio	cell_15-1	3min	99.4933
bleb_0	relax_ratio	cell_15-2	3min	100.807
bleb_0	relax_ratio	cell_15-3	3min	100.655
bleb_0	relax_ratio	cell_15-4_1	3min	98.2158
bleb_0	relax_ratio	cell_15-4_2	3min	98.9293
bleb_0	relax_ratio	cell_15-5	3min	98.9314
bleb_0	relax_ratio	cell_15-6_1	3min	95.6936
bleb_0	relax_ratio	cell_15-6_2	3min	94.6345
bleb_0	relax_ratio	cell_15-7_1	3min	91.7624
bleb_0	relax_ratio	cell_15-7_2	3min	92.1455
bleb_0	relax_ratio	cell_15-8_1	3min	92.7445
bleb_0	relax_ratio	cell_15-8_2	3min	96.3553
bleb_0	relax_ratio	cell_15-9_1	3min	97.7107
bleb_0	relax_ratio	cell_15-9_2	3min	101.262
bleb_0	relax_ratio	cell_15-9_3	3min	99.8576
bleb_0	relax_ratio	cell_15-10	3min	96.036
bleb_0	relax_ratio	cell_23-1_1	3min	102.187
bleb_0	relax_ratio	cell_23-1_2	3min	99.4968
bleb_0	relax_ratio	cell_23-2_1	3min	102.747
bleb_0	relax_ratio	cell_23-2_2	3min	99.1476
bleb_0	relax_ratio	cell_23-3_1	3min	102.239
bleb_0	relax_ratio	cell_23-3_2	3min	103.653
bleb_0	relax_ratio	cell_23-4	3min	102.218
bleb_0	relax_ratio	cell_23-5	3min	101.863
bleb_0	relax_ratio	cell_23-6	3min	101.506
bleb_0	relax_ratio	cell_23-7	3min	98.2691
bleb_0	relax_ratio	cell_23-8	3min	100.023
bleb_0	relax_ratio	cell_23-9	3min	100.307
bleb_0	relax_ratio	cell_23-10	3min	100.718
bleb_0	relax_ratio	cell_24-1	3min	97.4784
bleb_0	relax_ratio	cell_24-2_1	3min	100.339
bleb_0	relax_ratio	cell_24-2_2	3min	102.175
bleb_0	relax_ratio	cell_24-3	3min	96.7103
bleb_0	relax_ratio	cell_24-4_1	3min	97.6664
bleb_0	relax_ratio	cell_24-4_2	3min	99.2658
bleb_0	relax_ratio	cell_24-5	3min	99.1453
bleb_0	relax_ratio	cell_24-6	3min	98.1337
bleb_0	relax_ratio	cell_24-7	3min	98.5659
bleb_0	relax_ratio	cell_24-8	3min	99.7147
bleb_0	relax_ratio	cell_24-9_1	3min	98.1539
bleb_0	relax_ratio	cell_24-9_2	3min	100.848
bleb_0	relax_ratio	cell_24-10	3min	99.4914
bleb_0	relax_ratio	cell_25-1	3min	100.16
bleb_0	relax_ratio	cell_25-2	3min	99.4966
bleb_0	relax_ratio	cell_25-3	3min	98.752
bleb_0	relax_ratio	cell_25-4_1	3min	100.572
bleb_0	relax_ratio	cell_25-4_2	3min	100.84
bleb_0	relax_ratio	cell_25-5	3min	98.4982
bleb_0	relax_ratio	cell_25-6	3min	99.2412
bleb_0	relax_ratio	cell_25-7_1	3min	98.1046
bleb_0	relax_ratio	cell_25-7_2	3min	98.2064
bleb_0	relax_ratio	cell_25-8	3min	102.994
bleb_0	relax_ratio	cell_13-1	4min	101.652
bleb_0	relax_ratio	cell_13-2	4min	103.116
bleb_0	relax_ratio	cell_13-3_1	4min	102.381
bleb_0	relax_ratio	cell_13-3_2	4min	102.436
bleb_0	relax_ratio	cell_13-4	4min	103.467
bleb_0	relax_ratio	cell_13-5_1	4min	105.879
bleb_0	relax_ratio	cell_13-5_2	4min	105.694
bleb_0	relax_ratio	cell_13-6_1	4min	100.98
bleb_0	relax_ratio	cell_13-6_2	4min	105.586
bleb_0	relax_ratio	cell_13-6_3	4min	102.734
bleb_0	relax_ratio	cell_13-7_1	4min	100.691
bleb_0	relax_ratio	cell_13-7_2	4min	101.197
bleb_0	relax_ratio	cell_13-8	4min	99.7171
bleb_0	relax_ratio	cell_13-9_1	4min	100.189
bleb_0	relax_ratio	cell_13-9_2	4min	99.6119
bleb_0	relax_ratio	cell_13-10	4min	95.9745
bleb_0	relax_ratio	cell_14-1_1	4min	100.647
bleb_0	relax_ratio	cell_14-1_2	4min	104.528
bleb_0	relax_ratio	cell_14-2	4min	102.385
bleb_0	relax_ratio	cell_14-3	4min	99.7047
bleb_0	relax_ratio	cell_14-4	4min	103.026
bleb_0	relax_ratio	cell_14-5	4min	101.739
bleb_0	relax_ratio	cell_14-6	4min	104.136
bleb_0	relax_ratio	cell_14-7	4min	102.697
bleb_0	relax_ratio	cell_14-8	4min	100.505
bleb_0	relax_ratio	cell_14-9_1	4min	101.347
bleb_0	relax_ratio	cell_14-9_2	4min	105.011
bleb_0	relax_ratio	cell_14-10_1	4min	101.525
bleb_0	relax_ratio	cell_14-10_2	4min	104.178
bleb_0	relax_ratio	cell_15-1	4min	98.0738
bleb_0	relax_ratio	cell_15-2	4min	97.013
bleb_0	relax_ratio	cell_15-3	4min	91.4084
bleb_0	relax_ratio	cell_15-4_1	4min	94.5563
bleb_0	relax_ratio	cell_15-4_2	4min	96.4369
bleb_0	relax_ratio	cell_15-5	4min	96.4687
bleb_0	relax_ratio	cell_15-6_1	4min	94.4171
bleb_0	relax_ratio	cell_15-6_2	4min	95.6016
bleb_0	relax_ratio	cell_15-7_1	4min	92.3405
bleb_0	relax_ratio	cell_15-7_2	4min	92.6768
bleb_0	relax_ratio	cell_15-8_1	4min	88.8997
bleb_0	relax_ratio	cell_15-8_2	4min	93.1166
bleb_0	relax_ratio	cell_15-9_1	4min	96.7651
bleb_0	relax_ratio	cell_15-9_2	4min	98.3762
bleb_0	relax_ratio	cell_15-9_3	4min	98.0107
bleb_0	relax_ratio	cell_15-10	4min	94.5074
bleb_0	relax_ratio	cell_23-1_1	4min	102.158
bleb_0	relax_ratio	cell_23-1_2	4min	101.35
bleb_0	relax_ratio	cell_23-2_1	4min	99.8421
bleb_0	relax_ratio	cell_23-2_2	4min	103.41
bleb_0	relax_ratio	cell_23-3_1	4min	101.026
bleb_0	relax_ratio	cell_23-3_2	4min	104.136
bleb_0	relax_ratio	cell_23-4	4min	102.913
bleb_0	relax_ratio	cell_23-5	4min	102.134
bleb_0	relax_ratio	cell_23-6	4min	103.751
bleb_0	relax_ratio	cell_23-7	4min	98.0477
bleb_0	relax_ratio	cell_23-8	4min	101.984
bleb_0	relax_ratio	cell_23-9	4min	100.662
bleb_0	relax_ratio	cell_23-10	4min	98.523
bleb_0	relax_ratio	cell_24-1	4min	96.9853
bleb_0	relax_ratio	cell_24-2_1	4min	100.933
bleb_0	relax_ratio	cell_24-2_2	4min	103.354
bleb_0	relax_ratio	cell_24-3	4min	98.537
bleb_0	relax_ratio	cell_24-4_1	4min	98.6793
bleb_0	relax_ratio	cell_24-4_2	4min	100.278
bleb_0	relax_ratio	cell_24-5	4min	99.828
bleb_0	relax_ratio	cell_24-6	4min	98.129
bleb_0	relax_ratio	cell_24-7	4min	98.9107
bleb_0	relax_ratio	cell_24-8	4min	102.379
bleb_0	relax_ratio	cell_24-9_1	4min	101.924
bleb_0	relax_ratio	cell_24-9_2	4min	101.438
bleb_0	relax_ratio	cell_24-10	4min	99.5197
bleb_0	relax_ratio	cell_25-1	4min	100.47
bleb_0	relax_ratio	cell_25-2	4min	101.046
bleb_0	relax_ratio	cell_25-3	4min	99.3787
bleb_0	relax_ratio	cell_25-4_1	4min	101.254
bleb_0	relax_ratio	cell_25-4_2	4min	100.379
bleb_0	relax_ratio	cell_25-5	4min	99.1963
bleb_0	relax_ratio	cell_25-6	4min	99.304
bleb_0	relax_ratio	cell_25-7_1	4min	99.9883
bleb_0	relax_ratio	cell_25-7_2	4min	98.6396
bleb_0	relax_ratio	cell_25-8	4min	101.905
bleb_0	relax_ratio	cell_13-1	5min	100.887
bleb_0	relax_ratio	cell_13-2	5min	102.687
bleb_0	relax_ratio	cell_13-3_1	5min	99.6384
bleb_0	relax_ratio	cell_13-3_2	5min	101.179
bleb_0	relax_ratio	cell_13-4	5min	105.037
bleb_0	relax_ratio	cell_13-5_1	5min	103.55
bleb_0	relax_ratio	cell_13-5_2	5min	105.345
bleb_0	relax_ratio	cell_13-6_1	5min	101.544
bleb_0	relax_ratio	cell_13-6_2	5min	103.175
bleb_0	relax_ratio	cell_13-6_3	5min	102.507
bleb_0	relax_ratio	cell_13-7_1	5min	97.3917
bleb_0	relax_ratio	cell_13-7_2	5min	101.948
bleb_0	relax_ratio	cell_13-8	5min	98.3099
bleb_0	relax_ratio	cell_13-9_1	5min	98.3553
bleb_0	relax_ratio	cell_13-9_2	5min	97.8059
bleb_0	relax_ratio	cell_13-10	5min	97.1258
bleb_0	relax_ratio	cell_14-1_1	5min	100.628
bleb_0	relax_ratio	cell_14-1_2	5min	103.518
bleb_0	relax_ratio	cell_14-2	5min	100.019
bleb_0	relax_ratio	cell_14-3	5min	100.49
bleb_0	relax_ratio	cell_14-4	5min	101.16
bleb_0	relax_ratio	cell_14-5	5min	100.548
bleb_0	relax_ratio	cell_14-6	5min	105.6
bleb_0	relax_ratio	cell_14-7	5min	102.569
bleb_0	relax_ratio	cell_14-8	5min	105.555
bleb_0	relax_ratio	cell_14-9_1	5min	101.89
bleb_0	relax_ratio	cell_14-9_2	5min	100.978
bleb_0	relax_ratio	cell_14-10_1	5min	105.313
bleb_0	relax_ratio	cell_14-10_2	5min	105.795
bleb_0	relax_ratio	cell_15-1	5min	97.5011
bleb_0	relax_ratio	cell_15-2	5min	94.696
bleb_0	relax_ratio	cell_15-3	5min	92.0021
bleb_0	relax_ratio	cell_15-4_1	5min	92.9852
bleb_0	relax_ratio	cell_15-4_2	5min	94.4724
bleb_0	relax_ratio	cell_15-5	5min	94.79
bleb_0	relax_ratio	cell_15-6_1	5min	92.5367
bleb_0	relax_ratio	cell_15-6_2	5min	96.422
bleb_0	relax_ratio	cell_15-7_1	5min	92.6518
bleb_0	relax_ratio	cell_15-7_2	5min	91.7837
bleb_0	relax_ratio	cell_15-8_1	5min	88.4924
bleb_0	relax_ratio	cell_15-8_2	5min	93.7292
bleb_0	relax_ratio	cell_15-9_1	5min	95.6896
bleb_0	relax_ratio	cell_15-9_2	5min	99.8202
bleb_0	relax_ratio	cell_15-9_3	5min	96.7817
bleb_0	relax_ratio	cell_15-10	5min	93.9832
bleb_0	relax_ratio	cell_23-1_1	5min	102.14
bleb_0	relax_ratio	cell_23-1_2	5min	98.6186
bleb_0	relax_ratio	cell_23-2_1	5min	101.132
bleb_0	relax_ratio	cell_23-2_2	5min	103.452
bleb_0	relax_ratio	cell_23-3_1	5min	102.799
bleb_0	relax_ratio	cell_23-3_2	5min	107.017
bleb_0	relax_ratio	cell_23-4	5min	104.633
bleb_0	relax_ratio	cell_23-5	5min	102.566
bleb_0	relax_ratio	cell_23-6	5min	102
bleb_0	relax_ratio	cell_23-7	5min	98.5802
bleb_0	relax_ratio	cell_23-8	5min	102.921
bleb_0	relax_ratio	cell_23-9	5min	101.079
bleb_0	relax_ratio	cell_23-10	5min	101.239
bleb_0	relax_ratio	cell_24-1	5min	97.5871
bleb_0	relax_ratio	cell_24-2_1	5min	104.313
bleb_0	relax_ratio	cell_24-2_2	5min	104.007
bleb_0	relax_ratio	cell_24-3	5min	98.6015
bleb_0	relax_ratio	cell_24-4_1	5min	103.467
bleb_0	relax_ratio	cell_24-4_2	5min	103.491
bleb_0	relax_ratio	cell_24-5	5min	101.726
bleb_0	relax_ratio	cell_24-6	5min	100.893
bleb_0	relax_ratio	cell_24-7	5min	98.8784
bleb_0	relax_ratio	cell_24-8	5min	103.493
bleb_0	relax_ratio	cell_24-9_1	5min	100.163
bleb_0	relax_ratio	cell_24-9_2	5min	102.878
bleb_0	relax_ratio	cell_24-10	5min	100.198
bleb_0	relax_ratio	cell_25-1	5min	101.215
bleb_0	relax_ratio	cell_25-2	5min	100.97
bleb_0	relax_ratio	cell_25-3	5min	101.569
bleb_0	relax_ratio	cell_25-4_1	5min	104.484
bleb_0	relax_ratio	cell_25-4_2	5min	103.191
bleb_0	relax_ratio	cell_25-5	5min	101.653
bleb_0	relax_ratio	cell_25-6	5min	101.115
bleb_0	relax_ratio	cell_25-7_1	5min	102.907
bleb_0	relax_ratio	cell_25-7_2	5min	102.356
bleb_0	relax_ratio	cell_25-8	5min	101.429
bleb_5	act_TS	cell_10-1	0min	100
bleb_5	act_TS	cell_10-2	0min	100
bleb_5	act_TS	cell_10-3	0min	100
bleb_5	act_TS	cell_10-4	0min	100
bleb_5	act_TS	cell_10-5_1	0min	100
bleb_5	act_TS	cell_10-5_2	0min	100
bleb_5	act_TS	cell_10-6_1	0min	100
bleb_5	act_TS	cell_10-6_2	0min	100
bleb_5	act_TS	cell_10-7	0min	100
bleb_5	act_TS	cell_10-8	0min	100
bleb_5	act_TS	cell_10-9	0min	100
bleb_5	act_TS	cell_10-10	0min	100
bleb_5	act_TS	cell_11-1	0min	100
bleb_5	act_TS	cell_11-2_1	0min	100
bleb_5	act_TS	cell_11-2_2	0min	100
bleb_5	act_TS	cell_11-2_3	0min	100
bleb_5	act_TS	cell_11-3	0min	100
bleb_5	act_TS	cell_11-4	0min	100
bleb_5	act_TS	cell_11-5	0min	100
bleb_5	act_TS	cell_11-6	0min	100
bleb_5	act_TS	cell_11-7	0min	100
bleb_5	act_TS	cell_11-8	0min	100
bleb_5	act_TS	cell_11-9	0min	100
bleb_5	act_TS	cell_11-10	0min	100
bleb_5	act_TS	cell_12-1	0min	100
bleb_5	act_TS	cell_12-2_1	0min	100
bleb_5	act_TS	cell_12-2_2	0min	100
bleb_5	act_TS	cell_12-3_1	0min	100
bleb_5	act_TS	cell_12-3_2	0min	100
bleb_5	act_TS	cell_12-3_3	0min	100
bleb_5	act_TS	cell_12-4_1	0min	100
bleb_5	act_TS	cell_12-4_2	0min	100
bleb_5	act_TS	cell_12-5	0min	100
bleb_5	act_TS	cell_12-6	0min	100
bleb_5	act_TS	cell_12-7	0min	100
bleb_5	act_TS	cell_12-8_1	0min	100
bleb_5	act_TS	cell_12-8_2	0min	100
bleb_5	act_TS	cell_12-9	0min	100
bleb_5	act_TS	cell_12-10	0min	100
bleb_5	act_TS	cell_16-1	0min	100
bleb_5	act_TS	cell_16-2	0min	100
bleb_5	act_TS	cell_16-3	0min	100
bleb_5	act_TS	cell_16-4	0min	100
bleb_5	act_TS	cell_16-5	0min	100
bleb_5	act_TS	cell_16-6	0min	100
bleb_5	act_TS	cell_16-7	0min	100
bleb_5	act_TS	cell_16-8_1	0min	100
bleb_5	act_TS	cell_16-8_2	0min	100
bleb_5	act_TS	cell_16-8_3	0min	100
bleb_5	act_TS	cell_16-9	0min	100
bleb_5	act_TS	cell_16-10	0min	100
bleb_5	act_TS	cell_17-1	0min	100
bleb_5	act_TS	cell_17-2	0min	100
bleb_5	act_TS	cell_17-3	0min	100
bleb_5	act_TS	cell_17-4	0min	100
bleb_5	act_TS	cell_17-5	0min	100
bleb_5	act_TS	cell_17-6	0min	100
bleb_5	act_TS	cell_17-7	0min	100
bleb_5	act_TS	cell_17-8	0min	100
bleb_5	act_TS	cell_17-9_1	0min	100
bleb_5	act_TS	cell_17-9_2	0min	100
bleb_5	act_TS	cell_17-10	0min	100
bleb_5	act_TS	cell_21-1	0min	100
bleb_5	act_TS	cell_21-2	0min	100
bleb_5	act_TS	cell_21-3	0min	100
bleb_5	act_TS	cell_21-4_1	0min	100
bleb_5	act_TS	cell_21-4_2	0min	100
bleb_5	act_TS	cell_21-5_1	0min	100
bleb_5	act_TS	cell_21-5_2	0min	100
bleb_5	act_TS	cell_21-6_1	0min	100
bleb_5	act_TS	cell_21-6_2	0min	100
bleb_5	act_TS	cell_21-7_1	0min	100
bleb_5	act_TS	cell_21-7_2	0min	100
bleb_5	act_TS	cell_21-7_3	0min	100
bleb_5	act_TS	cell_21-8	0min	100
bleb_5	act_TS	cell_21-9	0min	100
bleb_5	act_TS	cell_21-10	0min	100
bleb_5	act_TS	cell_10-1	1min	106.036
bleb_5	act_TS	cell_10-2	1min	102.094
bleb_5	act_TS	cell_10-3	1min	101.11
bleb_5	act_TS	cell_10-4	1min	98.1656
bleb_5	act_TS	cell_10-5_1	1min	96.0075
bleb_5	act_TS	cell_10-5_2	1min	100.993
bleb_5	act_TS	cell_10-6_1	1min	97.1584
bleb_5	act_TS	cell_10-6_2	1min	98.605
bleb_5	act_TS	cell_10-7	1min	97.5472
bleb_5	act_TS	cell_10-8	1min	101.286
bleb_5	act_TS	cell_10-9	1min	99.3258
bleb_5	act_TS	cell_10-10	1min	100.938
bleb_5	act_TS	cell_11-1	1min	100.858
bleb_5	act_TS	cell_11-2_1	1min	104.855
bleb_5	act_TS	cell_11-2_2	1min	105.465
bleb_5	act_TS	cell_11-2_3	1min	106.338
bleb_5	act_TS	cell_11-3	1min	99.8601
bleb_5	act_TS	cell_11-4	1min	102.369
bleb_5	act_TS	cell_11-5	1min	100.575
bleb_5	act_TS	cell_11-6	1min	101.247
bleb_5	act_TS	cell_11-7	1min	101.271
bleb_5	act_TS	cell_11-8	1min	98.2919
bleb_5	act_TS	cell_11-9	1min	101.479
bleb_5	act_TS	cell_11-10	1min	102.531
bleb_5	act_TS	cell_12-1	1min	101.453
bleb_5	act_TS	cell_12-2_1	1min	101.374
bleb_5	act_TS	cell_12-2_2	1min	102.207
bleb_5	act_TS	cell_12-3_1	1min	100.02
bleb_5	act_TS	cell_12-3_2	1min	102.072
bleb_5	act_TS	cell_12-3_3	1min	101.461
bleb_5	act_TS	cell_12-4_1	1min	103.127
bleb_5	act_TS	cell_12-4_2	1min	102.499
bleb_5	act_TS	cell_12-5	1min	95.4847
bleb_5	act_TS	cell_12-6	1min	97.8608
bleb_5	act_TS	cell_12-7	1min	103.58
bleb_5	act_TS	cell_12-8_1	1min	101.77
bleb_5	act_TS	cell_12-8_2	1min	99.8792
bleb_5	act_TS	cell_12-9	1min	101.963
bleb_5	act_TS	cell_12-10	1min	96.9691
bleb_5	act_TS	cell_16-1	1min	106.197
bleb_5	act_TS	cell_16-2	1min	106.018
bleb_5	act_TS	cell_16-3	1min	107.054
bleb_5	act_TS	cell_16-4	1min	105.217
bleb_5	act_TS	cell_16-5	1min	104.72
bleb_5	act_TS	cell_16-6	1min	103.654
bleb_5	act_TS	cell_16-7	1min	106.612
bleb_5	act_TS	cell_16-8_1	1min	102.671
bleb_5	act_TS	cell_16-8_2	1min	106.279
bleb_5	act_TS	cell_16-8_3	1min	105.242
bleb_5	act_TS	cell_16-9	1min	100.269
bleb_5	act_TS	cell_16-10	1min	100.465
bleb_5	act_TS	cell_17-1	1min	102.418
bleb_5	act_TS	cell_17-2	1min	96.366
bleb_5	act_TS	cell_17-3	1min	100.77
bleb_5	act_TS	cell_17-4	1min	100.366
bleb_5	act_TS	cell_17-5	1min	99.9789
bleb_5	act_TS	cell_17-6	1min	101.077
bleb_5	act_TS	cell_17-7	1min	98.0956
bleb_5	act_TS	cell_17-8	1min	96.0309
bleb_5	act_TS	cell_17-9_1	1min	101.036
bleb_5	act_TS	cell_17-9_2	1min	102.541
bleb_5	act_TS	cell_17-10	1min	92.7863
bleb_5	act_TS	cell_21-1	1min	102.338
bleb_5	act_TS	cell_21-2	1min	101.208
bleb_5	act_TS	cell_21-3	1min	99.6376
bleb_5	act_TS	cell_21-4_1	1min	97.9656
bleb_5	act_TS	cell_21-4_2	1min	103.28
bleb_5	act_TS	cell_21-5_1	1min	100.694
bleb_5	act_TS	cell_21-5_2	1min	101.056
bleb_5	act_TS	cell_21-6_1	1min	95.733
bleb_5	act_TS	cell_21-6_2	1min	94.5608
bleb_5	act_TS	cell_21-7_1	1min	100.216
bleb_5	act_TS	cell_21-7_2	1min	102.264
bleb_5	act_TS	cell_21-7_3	1min	102.034
bleb_5	act_TS	cell_21-8	1min	103.415
bleb_5	act_TS	cell_21-9	1min	98.9406
bleb_5	act_TS	cell_21-10	1min	101.141
bleb_5	act_TS	cell_10-1	2min	107.168
bleb_5	act_TS	cell_10-2	2min	101.998
bleb_5	act_TS	cell_10-3	2min	99.9145
bleb_5	act_TS	cell_10-4	2min	95.3732
bleb_5	act_TS	cell_10-5_1	2min	94.4694
bleb_5	act_TS	cell_10-5_2	2min	99.5327
bleb_5	act_TS	cell_10-6_1	2min	94.3149
bleb_5	act_TS	cell_10-6_2	2min	95.8782
bleb_5	act_TS	cell_10-7	2min	99.5268
bleb_5	act_TS	cell_10-8	2min	101.221
bleb_5	act_TS	cell_10-9	2min	97.0571
bleb_5	act_TS	cell_10-10	2min	101.842
bleb_5	act_TS	cell_11-1	2min	101.422
bleb_5	act_TS	cell_11-2_1	2min	103.921
bleb_5	act_TS	cell_11-2_2	2min	107.445
bleb_5	act_TS	cell_11-2_3	2min	107.164
bleb_5	act_TS	cell_11-3	2min	100.196
bleb_5	act_TS	cell_11-4	2min	99.3738
bleb_5	act_TS	cell_11-5	2min	100.636
bleb_5	act_TS	cell_11-6	2min	100.491
bleb_5	act_TS	cell_11-7	2min	98.9295
bleb_5	act_TS	cell_11-8	2min	101.051
bleb_5	act_TS	cell_11-9	2min	99.9649
bleb_5	act_TS	cell_11-10	2min	101.231
bleb_5	act_TS	cell_12-1	2min	105.44
bleb_5	act_TS	cell_12-2_1	2min	102.739
bleb_5	act_TS	cell_12-2_2	2min	102.194
bleb_5	act_TS	cell_12-3_1	2min	101.062
bleb_5	act_TS	cell_12-3_2	2min	102.886
bleb_5	act_TS	cell_12-3_3	2min	100.314
bleb_5	act_TS	cell_12-4_1	2min	103.227
bleb_5	act_TS	cell_12-4_2	2min	101.541
bleb_5	act_TS	cell_12-5	2min	97.9888
bleb_5	act_TS	cell_12-6	2min	97.6859
bleb_5	act_TS	cell_12-7	2min	101.166
bleb_5	act_TS	cell_12-8_1	2min	104.663
bleb_5	act_TS	cell_12-8_2	2min	104.029
bleb_5	act_TS	cell_12-9	2min	104.255
bleb_5	act_TS	cell_12-10	2min	98.5576
bleb_5	act_TS	cell_16-1	2min	102.632
bleb_5	act_TS	cell_16-2	2min	100.215
bleb_5	act_TS	cell_16-3	2min	101.521
bleb_5	act_TS	cell_16-4	2min	103.692
bleb_5	act_TS	cell_16-5	2min	105.162
bleb_5	act_TS	cell_16-6	2min	102.316
bleb_5	act_TS	cell_16-7	2min	105.969
bleb_5	act_TS	cell_16-8_1	2min	105.03
bleb_5	act_TS	cell_16-8_2	2min	113.054
bleb_5	act_TS	cell_16-8_3	2min	105.682
bleb_5	act_TS	cell_16-9	2min	102.256
bleb_5	act_TS	cell_16-10	2min	102.934
bleb_5	act_TS	cell_17-1	2min	100.847
bleb_5	act_TS	cell_17-2	2min	101.393
bleb_5	act_TS	cell_17-3	2min	101.433
bleb_5	act_TS	cell_17-4	2min	101.649
bleb_5	act_TS	cell_17-5	2min	100.549
bleb_5	act_TS	cell_17-6	2min	101.691
bleb_5	act_TS	cell_17-7	2min	99.0667
bleb_5	act_TS	cell_17-8	2min	96.7991
bleb_5	act_TS	cell_17-9_1	2min	102.628
bleb_5	act_TS	cell_17-9_2	2min	105.261
bleb_5	act_TS	cell_17-10	2min	95.7943
bleb_5	act_TS	cell_21-1	2min	102.153
bleb_5	act_TS	cell_21-2	2min	98.9136
bleb_5	act_TS	cell_21-3	2min	98.2961
bleb_5	act_TS	cell_21-4_1	2min	98.4197
bleb_5	act_TS	cell_21-4_2	2min	102.81
bleb_5	act_TS	cell_21-5_1	2min	98.244
bleb_5	act_TS	cell_21-5_2	2min	99.4868
bleb_5	act_TS	cell_21-6_1	2min	94.5959
bleb_5	act_TS	cell_21-6_2	2min	95.0449
bleb_5	act_TS	cell_21-7_1	2min	103.709
bleb_5	act_TS	cell_21-7_2	2min	103.523
bleb_5	act_TS	cell_21-7_3	2min	101.56
bleb_5	act_TS	cell_21-8	2min	102.393
bleb_5	act_TS	cell_21-9	2min	99.7668
bleb_5	act_TS	cell_21-10	2min	103.792
bleb_5	act_TS	cell_10-1	3min	104.436
bleb_5	act_TS	cell_10-2	3min	99.3498
bleb_5	act_TS	cell_10-3	3min	99.862
bleb_5	act_TS	cell_10-4	3min	94.2973
bleb_5	act_TS	cell_10-5_1	3min	95.408
bleb_5	act_TS	cell_10-5_2	3min	98.4286
bleb_5	act_TS	cell_10-6_1	3min	95.0392
bleb_5	act_TS	cell_10-6_2	3min	95.5138
bleb_5	act_TS	cell_10-7	3min	99.7843
bleb_5	act_TS	cell_10-8	3min	99.1758
bleb_5	act_TS	cell_10-9	3min	95.5238
bleb_5	act_TS	cell_10-10	3min	102.165
bleb_5	act_TS	cell_11-1	3min	104.128
bleb_5	act_TS	cell_11-2_1	3min	103.11
bleb_5	act_TS	cell_11-2_2	3min	109.518
bleb_5	act_TS	cell_11-2_3	3min	107.32
bleb_5	act_TS	cell_11-3	3min	100.474
bleb_5	act_TS	cell_11-4	3min	100.175
bleb_5	act_TS	cell_11-5	3min	102.712
bleb_5	act_TS	cell_11-6	3min	100.153
bleb_5	act_TS	cell_11-7	3min	99.8307
bleb_5	act_TS	cell_11-8	3min	98.4866
bleb_5	act_TS	cell_11-9	3min	99.458
bleb_5	act_TS	cell_11-10	3min	102.186
bleb_5	act_TS	cell_12-1	3min	104.869
bleb_5	act_TS	cell_12-2_1	3min	100.557
bleb_5	act_TS	cell_12-2_2	3min	103.311
bleb_5	act_TS	cell_12-3_1	3min	99.3167
bleb_5	act_TS	cell_12-3_2	3min	104.507
bleb_5	act_TS	cell_12-3_3	3min	102.085
bleb_5	act_TS	cell_12-4_1	3min	103.496
bleb_5	act_TS	cell_12-4_2	3min	103.902
bleb_5	act_TS	cell_12-5	3min	98.1428
bleb_5	act_TS	cell_12-6	3min	100.028
bleb_5	act_TS	cell_12-7	3min	100.339
bleb_5	act_TS	cell_12-8_1	3min	104.162
bleb_5	act_TS	cell_12-8_2	3min	104.761
bleb_5	act_TS	cell_12-9	3min	104.312
bleb_5	act_TS	cell_12-10	3min	99.7671
bleb_5	act_TS	cell_16-1	3min	108.917
bleb_5	act_TS	cell_16-2	3min	105.16
bleb_5	act_TS	cell_16-3	3min	108.668
bleb_5	act_TS	cell_16-4	3min	108.501
bleb_5	act_TS	cell_16-5	3min	109.375
bleb_5	act_TS	cell_16-6	3min	107.782
bleb_5	act_TS	cell_16-7	3min	112.061
bleb_5	act_TS	cell_16-8_1	3min	106.628
bleb_5	act_TS	cell_16-8_2	3min	116.485
bleb_5	act_TS	cell_16-8_3	3min	107.411
bleb_5	act_TS	cell_16-9	3min	105.208
bleb_5	act_TS	cell_16-10	3min	107.297
bleb_5	act_TS	cell_17-1	3min	104.378
bleb_5	act_TS	cell_17-2	3min	99.5865
bleb_5	act_TS	cell_17-3	3min	101.898
bleb_5	act_TS	cell_17-4	3min	101.812
bleb_5	act_TS	cell_17-5	3min	101.122
bleb_5	act_TS	cell_17-6	3min	102.969
bleb_5	act_TS	cell_17-7	3min	98.012
bleb_5	act_TS	cell_17-8	3min	96.2273
bleb_5	act_TS	cell_17-9_1	3min	99.8571
bleb_5	act_TS	cell_17-9_2	3min	104.962
bleb_5	act_TS	cell_17-10	3min	93.0601
bleb_5	act_TS	cell_21-1	3min	102.874
bleb_5	act_TS	cell_21-2	3min	101.585
bleb_5	act_TS	cell_21-3	3min	98.5681
bleb_5	act_TS	cell_21-4_1	3min	97.3268
bleb_5	act_TS	cell_21-4_2	3min	102.892
bleb_5	act_TS	cell_21-5_1	3min	96.7957
bleb_5	act_TS	cell_21-5_2	3min	100.883
bleb_5	act_TS	cell_21-6_1	3min	97.1185
bleb_5	act_TS	cell_21-6_2	3min	97.3487
bleb_5	act_TS	cell_21-7_1	3min	106.74
bleb_5	act_TS	cell_21-7_2	3min	105.175
bleb_5	act_TS	cell_21-7_3	3min	104.178
bleb_5	act_TS	cell_21-8	3min	100.393
bleb_5	act_TS	cell_21-9	3min	100.771
bleb_5	act_TS	cell_21-10	3min	105.621
bleb_5	act_TS	cell_10-1	4min	105.638
bleb_5	act_TS	cell_10-2	4min	100.031
bleb_5	act_TS	cell_10-3	4min	98.813
bleb_5	act_TS	cell_10-4	4min	94.2231
bleb_5	act_TS	cell_10-5_1	4min	93.31
bleb_5	act_TS	cell_10-5_2	4min	100.994
bleb_5	act_TS	cell_10-6_1	4min	96.4242
bleb_5	act_TS	cell_10-6_2	4min	98.3534
bleb_5	act_TS	cell_10-7	4min	98.3095
bleb_5	act_TS	cell_10-8	4min	99.8711
bleb_5	act_TS	cell_10-9	4min	94.9808
bleb_5	act_TS	cell_10-10	4min	103.402
bleb_5	act_TS	cell_11-1	4min	102.965
bleb_5	act_TS	cell_11-2_1	4min	104.782
bleb_5	act_TS	cell_11-2_2	4min	109.47
bleb_5	act_TS	cell_11-2_3	4min	109.604
bleb_5	act_TS	cell_11-3	4min	101.341
bleb_5	act_TS	cell_11-4	4min	99.8163
bleb_5	act_TS	cell_11-5	4min	102.783
bleb_5	act_TS	cell_11-6	4min	100.195
bleb_5	act_TS	cell_11-7	4min	98.1345
bleb_5	act_TS	cell_11-8	4min	96.2646
bleb_5	act_TS	cell_11-9	4min	97.6639
bleb_5	act_TS	cell_11-10	4min	100.633
bleb_5	act_TS	cell_12-1	4min	107.283
bleb_5	act_TS	cell_12-2_1	4min	104.286
bleb_5	act_TS	cell_12-2_2	4min	104.094
bleb_5	act_TS	cell_12-3_1	4min	101.521
bleb_5	act_TS	cell_12-3_2	4min	106.609
bleb_5	act_TS	cell_12-3_3	4min	104.561
bleb_5	act_TS	cell_12-4_1	4min	104.496
bleb_5	act_TS	cell_12-4_2	4min	104.304
bleb_5	act_TS	cell_12-5	4min	101.532
bleb_5	act_TS	cell_12-6	4min	104.143
bleb_5	act_TS	cell_12-7	4min	103.818
bleb_5	act_TS	cell_12-8_1	4min	107.556
bleb_5	act_TS	cell_12-8_2	4min	104.255
bleb_5	act_TS	cell_12-9	4min	107.444
bleb_5	act_TS	cell_12-10	4min	104.524
bleb_5	act_TS	cell_16-1	4min	102.795
bleb_5	act_TS	cell_16-2	4min	99.378
bleb_5	act_TS	cell_16-3	4min	101.8
bleb_5	act_TS	cell_16-4	4min	101.805
bleb_5	act_TS	cell_16-5	4min	102.88
bleb_5	act_TS	cell_16-6	4min	101.163
bleb_5	act_TS	cell_16-7	4min	103.948
bleb_5	act_TS	cell_16-8_1	4min	99.0764
bleb_5	act_TS	cell_16-8_2	4min	111.852
bleb_5	act_TS	cell_16-8_3	4min	101.492
bleb_5	act_TS	cell_16-9	4min	100.929
bleb_5	act_TS	cell_16-10	4min	101.843
bleb_5	act_TS	cell_17-1	4min	101.096
bleb_5	act_TS	cell_17-2	4min	100.229
bleb_5	act_TS	cell_17-3	4min	102.345
bleb_5	act_TS	cell_17-4	4min	102.099
bleb_5	act_TS	cell_17-5	4min	100.145
bleb_5	act_TS	cell_17-6	4min	103.186
bleb_5	act_TS	cell_17-7	4min	97.0669
bleb_5	act_TS	cell_17-8	4min	94.3952
bleb_5	act_TS	cell_17-9_1	4min	97.8938
bleb_5	act_TS	cell_17-9_2	4min	102.396
bleb_5	act_TS	cell_17-10	4min	92.3468
bleb_5	act_TS	cell_21-1	4min	104.526
bleb_5	act_TS	cell_21-2	4min	103.091
bleb_5	act_TS	cell_21-3	4min	98.0546
bleb_5	act_TS	cell_21-4_1	4min	98.4054
bleb_5	act_TS	cell_21-4_2	4min	102.832
bleb_5	act_TS	cell_21-5_1	4min	98.317
bleb_5	act_TS	cell_21-5_2	4min	101.153
bleb_5	act_TS	cell_21-6_1	4min	97.9303
bleb_5	act_TS	cell_21-6_2	4min	97.8348
bleb_5	act_TS	cell_21-7_1	4min	107.042
bleb_5	act_TS	cell_21-7_2	4min	108.376
bleb_5	act_TS	cell_21-7_3	4min	104.999
bleb_5	act_TS	cell_21-8	4min	102.49
bleb_5	act_TS	cell_21-9	4min	101.012
bleb_5	act_TS	cell_21-10	4min	106.391
bleb_5	act_TS	cell_10-1	5min	106.245
bleb_5	act_TS	cell_10-2	5min	101.859
bleb_5	act_TS	cell_10-3	5min	99.6181
bleb_5	act_TS	cell_10-4	5min	95.7865
bleb_5	act_TS	cell_10-5_1	5min	95.9008
bleb_5	act_TS	cell_10-5_2	5min	103.575
bleb_5	act_TS	cell_10-6_1	5min	96.5266
bleb_5	act_TS	cell_10-6_2	5min	97.9823
bleb_5	act_TS	cell_10-7	5min	98.7327
bleb_5	act_TS	cell_10-8	5min	101.86
bleb_5	act_TS	cell_10-9	5min	99.4852
bleb_5	act_TS	cell_10-10	5min	104.216
bleb_5	act_TS	cell_11-1	5min	101.665
bleb_5	act_TS	cell_11-2_1	5min	104.454
bleb_5	act_TS	cell_11-2_2	5min	114.895
bleb_5	act_TS	cell_11-2_3	5min	111.148
bleb_5	act_TS	cell_11-3	5min	99.2904
bleb_5	act_TS	cell_11-4	5min	98.6916
bleb_5	act_TS	cell_11-5	5min	103.62
bleb_5	act_TS	cell_11-6	5min	98.9871
bleb_5	act_TS	cell_11-7	5min	97.817
bleb_5	act_TS	cell_11-8	5min	99.8398
bleb_5	act_TS	cell_11-9	5min	96.2782
bleb_5	act_TS	cell_11-10	5min	97.5235
bleb_5	act_TS	cell_12-1	5min	109.583
bleb_5	act_TS	cell_12-2_1	5min	103.868
bleb_5	act_TS	cell_12-2_2	5min	103.6
bleb_5	act_TS	cell_12-3_1	5min	104.625
bleb_5	act_TS	cell_12-3_2	5min	108.691
bleb_5	act_TS	cell_12-3_3	5min	104.501
bleb_5	act_TS	cell_12-4_1	5min	106.572
bleb_5	act_TS	cell_12-4_2	5min	108.24
bleb_5	act_TS	cell_12-5	5min	103.669
bleb_5	act_TS	cell_12-6	5min	105.526
bleb_5	act_TS	cell_12-7	5min	105.956
bleb_5	act_TS	cell_12-8_1	5min	108.886
bleb_5	act_TS	cell_12-8_2	5min	111.366
bleb_5	act_TS	cell_12-9	5min	109.721
bleb_5	act_TS	cell_12-10	5min	104.572
bleb_5	act_TS	cell_16-1	5min	101.861
bleb_5	act_TS	cell_16-2	5min	101.994
bleb_5	act_TS	cell_16-3	5min	103.069
bleb_5	act_TS	cell_16-4	5min	104.183
bleb_5	act_TS	cell_16-5	5min	106.508
bleb_5	act_TS	cell_16-6	5min	103.679
bleb_5	act_TS	cell_16-7	5min	108.854
bleb_5	act_TS	cell_16-8_1	5min	103.358
bleb_5	act_TS	cell_16-8_2	5min	115.886
bleb_5	act_TS	cell_16-8_3	5min	104.294
bleb_5	act_TS	cell_16-9	5min	109.584
bleb_5	act_TS	cell_16-10	5min	108.33
bleb_5	act_TS	cell_17-1	5min	104.066
bleb_5	act_TS	cell_17-2	5min	98.8732
bleb_5	act_TS	cell_17-3	5min	100.92
bleb_5	act_TS	cell_17-4	5min	102.716
bleb_5	act_TS	cell_17-5	5min	99.3834
bleb_5	act_TS	cell_17-6	5min	101.644
bleb_5	act_TS	cell_17-7	5min	96.8545
bleb_5	act_TS	cell_17-8	5min	92.544
bleb_5	act_TS	cell_17-9_1	5min	97.8455
bleb_5	act_TS	cell_17-9_2	5min	102.779
bleb_5	act_TS	cell_17-10	5min	92.6224
bleb_5	act_TS	cell_21-1	5min	105.153
bleb_5	act_TS	cell_21-2	5min	104.437
bleb_5	act_TS	cell_21-3	5min	98.3987
bleb_5	act_TS	cell_21-4_1	5min	99.5488
bleb_5	act_TS	cell_21-4_2	5min	104.173
bleb_5	act_TS	cell_21-5_1	5min	101.124
bleb_5	act_TS	cell_21-5_2	5min	102.321
bleb_5	act_TS	cell_21-6_1	5min	99.1577
bleb_5	act_TS	cell_21-6_2	5min	100.012
bleb_5	act_TS	cell_21-7_1	5min	110.17
bleb_5	act_TS	cell_21-7_2	5min	112.281
bleb_5	act_TS	cell_21-7_3	5min	106.003
bleb_5	act_TS	cell_21-8	5min	104.751
bleb_5	act_TS	cell_21-9	5min	103.54
bleb_5	act_TS	cell_21-10	5min	107.729
bleb_5	act_mCh	cell_10-1	0min	100
bleb_5	act_mCh	cell_10-2	0min	100
bleb_5	act_mCh	cell_10-3	0min	100
bleb_5	act_mCh	cell_10-4	0min	100
bleb_5	act_mCh	cell_10-5_1	0min	100
bleb_5	act_mCh	cell_10-5_2	0min	100
bleb_5	act_mCh	cell_10-6_1	0min	100
bleb_5	act_mCh	cell_10-6_2	0min	100
bleb_5	act_mCh	cell_10-7	0min	100
bleb_5	act_mCh	cell_10-8	0min	100
bleb_5	act_mCh	cell_10-9	0min	100
bleb_5	act_mCh	cell_10-10	0min	100
bleb_5	act_mCh	cell_11-1	0min	100
bleb_5	act_mCh	cell_11-2_1	0min	100
bleb_5	act_mCh	cell_11-2_2	0min	100
bleb_5	act_mCh	cell_11-2_3	0min	100
bleb_5	act_mCh	cell_11-3	0min	100
bleb_5	act_mCh	cell_11-4	0min	100
bleb_5	act_mCh	cell_11-5	0min	100
bleb_5	act_mCh	cell_11-6	0min	100
bleb_5	act_mCh	cell_11-7	0min	100
bleb_5	act_mCh	cell_11-8	0min	100
bleb_5	act_mCh	cell_11-9	0min	100
bleb_5	act_mCh	cell_11-10	0min	100
bleb_5	act_mCh	cell_12-1	0min	100
bleb_5	act_mCh	cell_12-2_1	0min	100
bleb_5	act_mCh	cell_12-2_2	0min	100
bleb_5	act_mCh	cell_12-3_1	0min	100
bleb_5	act_mCh	cell_12-3_2	0min	100
bleb_5	act_mCh	cell_12-3_3	0min	100
bleb_5	act_mCh	cell_12-4_1	0min	100
bleb_5	act_mCh	cell_12-4_2	0min	100
bleb_5	act_mCh	cell_12-5	0min	100
bleb_5	act_mCh	cell_12-6	0min	100
bleb_5	act_mCh	cell_12-7	0min	100
bleb_5	act_mCh	cell_12-8_1	0min	100
bleb_5	act_mCh	cell_12-8_2	0min	100
bleb_5	act_mCh	cell_12-9	0min	100
bleb_5	act_mCh	cell_12-10	0min	100
bleb_5	act_mCh	cell_16-1	0min	100
bleb_5	act_mCh	cell_16-2	0min	100
bleb_5	act_mCh	cell_16-3	0min	100
bleb_5	act_mCh	cell_16-4	0min	100
bleb_5	act_mCh	cell_16-5	0min	100
bleb_5	act_mCh	cell_16-6	0min	100
bleb_5	act_mCh	cell_16-7	0min	100
bleb_5	act_mCh	cell_16-8_1	0min	100
bleb_5	act_mCh	cell_16-8_2	0min	100
bleb_5	act_mCh	cell_16-8_3	0min	100
bleb_5	act_mCh	cell_16-9	0min	100
bleb_5	act_mCh	cell_16-10	0min	100
bleb_5	act_mCh	cell_17-1	0min	100
bleb_5	act_mCh	cell_17-2	0min	100
bleb_5	act_mCh	cell_17-3	0min	100
bleb_5	act_mCh	cell_17-4	0min	100
bleb_5	act_mCh	cell_17-5	0min	100
bleb_5	act_mCh	cell_17-6	0min	100
bleb_5	act_mCh	cell_17-7	0min	100
bleb_5	act_mCh	cell_17-8	0min	100
bleb_5	act_mCh	cell_17-9_1	0min	100
bleb_5	act_mCh	cell_17-9_2	0min	100
bleb_5	act_mCh	cell_17-10	0min	100
bleb_5	act_mCh	cell_21-1	0min	100
bleb_5	act_mCh	cell_21-2	0min	100
bleb_5	act_mCh	cell_21-3	0min	100
bleb_5	act_mCh	cell_21-4_1	0min	100
bleb_5	act_mCh	cell_21-4_2	0min	100
bleb_5	act_mCh	cell_21-5_1	0min	100
bleb_5	act_mCh	cell_21-5_2	0min	100
bleb_5	act_mCh	cell_21-6_1	0min	100
bleb_5	act_mCh	cell_21-6_2	0min	100
bleb_5	act_mCh	cell_21-7_1	0min	100
bleb_5	act_mCh	cell_21-7_2	0min	100
bleb_5	act_mCh	cell_21-7_3	0min	100
bleb_5	act_mCh	cell_21-8	0min	100
bleb_5	act_mCh	cell_21-9	0min	100
bleb_5	act_mCh	cell_21-10	0min	100
bleb_5	act_mCh	cell_10-1	1min	104.058
bleb_5	act_mCh	cell_10-2	1min	99.5818
[truncated: 3,977 more rows]

## Sheet: Fig1J
attempt	distance	force
attempt-1	0	0.302445
attempt-1	0	0.279478
attempt-1	0	0.258368
attempt-1	0	0.239016
attempt-1	0	0.221318
attempt-1	0	0.205173
attempt-1	0	0.190478
attempt-1	0	0.177131
attempt-1	0	0.16503
attempt-1	0	0.154074
attempt-1	0	0.14416
attempt-1	0	0.135186
attempt-1	0	0.12705
attempt-1	0	0.11965
attempt-1	0	0.112884
attempt-1	0	0.10665
attempt-1	0	0.100845
attempt-1	0	0.0953684
attempt-1	0	0.102156
attempt-1	0	0.0993633
attempt-1	0	0.0927859
attempt-1	0	0.09026
attempt-1	0	0.0911327
attempt-1	0	0.0646037
attempt-1	0	0.0347351
attempt-1	0	0.0268346
attempt-1	0	0.0294658
attempt-1	0	0.00244765
attempt-1	0	0.00372225
attempt-1	0	0
attempt-1	0	0
attempt-1	0	0
attempt-1	0	0
attempt-1	0	0
attempt-1	0	0
attempt-1	0	0
attempt-1	0	0
attempt-1	0	0
attempt-1	0	0
attempt-1	0	0
attempt-1	0	0
attempt-1	0	0
attempt-1	0	0
attempt-1	0	0
attempt-1	0	0
attempt-1	0	0
attempt-1	0	0.00262814
attempt-1	0	0.0191053
attempt-1	0	0.0347874
attempt-1	0	0.0392371
attempt-1	0	0
attempt-1	0	0.0156867
attempt-1	0	0.02243
attempt-1	0	0
attempt-1	0	0
attempt-1	0	0.011476
attempt-1	0	0.0207287
attempt-1	0	0.0211827
attempt-1	0	0.00627877
attempt-1	0	0.00556095
attempt-1	0	0
attempt-1	0	0
attempt-1	0	0
attempt-1	0	0
attempt-1	0	0
attempt-1	0	0
attempt-1	0	0.00160327
attempt-1	0	0.0394437
attempt-1	0	0.0712078
attempt-1	0	0.0967566
attempt-1	0	0.0781445
attempt-1	0	0.115862
attempt-1	0	0.143609
attempt-1	0	0.157745
attempt-1	0	0.1821
attempt-1	0.0561908	0.212755
attempt-1	0.150988	0.278306
attempt-1	0.303147	0.315981
attempt-1	0.526013	0.313982
attempt-1	0.629582	0.320891
attempt-1	0.634533	0.330697
attempt-1	0.648685	0.35371
attempt-1	0.669598	0.280518
attempt-1	0.696255	0.318157
attempt-1	0.87184	0.25812
attempt-1	0.892251	0.350703
attempt-1	0.968247	0.319375
attempt-1	0.970445	0.323524
attempt-1	0.991185	0.417842
attempt-1	0.995111	0.428569
attempt-1	1.05066	0.475826
attempt-1	1.10469	0.481183
attempt-1	1.1345	0.482242
attempt-1	1.1645	0.495347
attempt-1	1.20855	0.554328
attempt-1	1.29946	0.600814
attempt-1	1.33441	0.664419
attempt-1	1.33808	0.702622
attempt-1	1.40709	0.800467
attempt-1	1.46641	0.874235
attempt-1	1.47653	0.907731
attempt-1	1.52498	0.939476
attempt-1	1.53287	0.950388
attempt-1	1.5572	0.987589
attempt-1	1.58575	1.05962
attempt-1	1.62601	1.0816
attempt-1	1.6693	1.13867
attempt-1	1.66975	1.13703
attempt-1	1.7098	1.16971
attempt-1	1.77408	1.15991
attempt-1	1.81256	1.15453
attempt-1	1.87061	1.10183
attempt-1	1.89496	1.02589
attempt-1	1.9181	1.06922
attempt-1	1.94569	1.07355
attempt-1	1.95463	0.981769
attempt-1	1.96209	0.969274
attempt-1	1.98402	0.962728
attempt-1	1.9895	0.907209
attempt-1	2.02421	0.904511
attempt-1	2.04601	0.892461
attempt-1	2.09088	0.912725
attempt-1	2.09131	0.991685
attempt-1	2.09351	0.958387
attempt-1	2.11835	1.03887
attempt-1	2.13119	1.06845
attempt-1	2.16228	1.10946
attempt-1	2.19487	1.08644
attempt-1	2.20935	1.10699
attempt-1	2.21481	1.11387
attempt-1	2.2406	1.07576
attempt-1	2.24838	1.08244
attempt-1	2.29508	1.1649
attempt-1	2.29947	1.17926
attempt-1	2.33159	1.12358
attempt-1	2.33308	1.0659
attempt-1	2.33893	1.04433
attempt-1	2.34151	1.09037
attempt-1	2.38008	1.22095
attempt-1	2.40587	1.19727
attempt-1	2.43616	1.23118
attempt-1	2.4519	1.15578
attempt-1	2.462	1.26024
attempt-1	2.46364	1.2842
attempt-1	2.50187	1.3005
attempt-1	2.52668	1.27961
attempt-1	2.52813	1.40101
attempt-1	2.55072	1.46796
attempt-1	2.55627	1.51829
attempt-1	2.56844	1.49746
attempt-1	2.58834	1.66118
attempt-1	2.61876	1.69691
attempt-1	2.66594	1.74981
attempt-1	2.69072	1.71799
attempt-1	2.71	1.76854
attempt-1	2.74831	1.75019
attempt-1	2.79756	1.78172
attempt-1	2.80967	1.76516
attempt-1	2.86033	1.82104
attempt-1	2.88295	1.90849
attempt-1	2.89039	1.92256
attempt-1	2.89427	2.04193
attempt-1	2.90396	2.0763
attempt-1	2.9235	2.15798
attempt-1	2.93741	2.09353
attempt-1	2.96094	2.19769
attempt-1	2.96418	2.12295
attempt-1	3.00051	2.1632
attempt-1	3.02393	2.16985
attempt-1	3.02544	2.11044
attempt-1	3.04406	2.10165
attempt-1	3.07233	2.15107
attempt-1	3.10111	2.21302
attempt-1	3.15996	2.13983
attempt-1	3.24096	2.21802
attempt-1	3.24109	2.36235
attempt-1	3.26418	2.54266
attempt-1	3.27757	2.45066
attempt-1	3.29372	2.39893
attempt-1	3.30366	2.5162
attempt-1	3.32236	2.52961
attempt-1	3.32242	2.46991
attempt-1	3.33773	2.65068
attempt-1	3.3445	2.70734
attempt-1	3.35922	2.70779
attempt-1	3.36625	2.7129
attempt-1	3.36936	2.515
attempt-1	3.38484	2.38045
attempt-1	3.40552	2.29218
attempt-1	3.40856	2.41157
attempt-1	3.42372	2.37441
attempt-1	3.44515	2.56927
attempt-1	3.44618	2.74071
attempt-1	3.54304	2.75208
attempt-1	3.56043	2.86714
attempt-1	3.58242	2.98307
attempt-1	3.69049	2.72165
attempt-1	3.74359	2.66906
attempt-1	3.74635	2.56229
attempt-1	3.75448	2.53508
attempt-1	3.7747	2.60393
attempt-1	3.77623	2.6134
attempt-1	3.78694	2.5399
attempt-1	3.79862	2.41713
attempt-1	3.80498	2.48864
attempt-1	3.84026	2.57868
attempt-1	3.84207	2.88747
attempt-1	3.92914	2.95869
attempt-1	3.97858	3.28599
attempt-1	3.9851	3.49051
attempt-1	3.99586	3.56342
attempt-1	3.99745	3.35751
attempt-1	4.03337	3.56764
attempt-1	4.05107	3.50325
attempt-1	4.11138	3.60794
attempt-1	4.12913	3.56711
attempt-1	4.13014	3.5359
attempt-1	4.14	3.40835
attempt-1	4.22862	3.51738
attempt-1	4.26471	3.43599
attempt-1	4.40119	3.2261
attempt-1	4.40971	3.24172
attempt-1	4.48333	3.34584
attempt-1	4.51541	3.48186
attempt-1	4.52695	3.47485
attempt-1	4.5537	3.61165
attempt-1	4.67958	3.61275
attempt-1	4.68189	3.59095
attempt-1	4.68341	4.05844
attempt-1	4.68986	4.23218
attempt-1	4.7344	3.99302
attempt-1	4.77076	4.09019
attempt-1	4.79723	4.16859
attempt-1	4.80012	4.57665
attempt-1	4.82558	4.99588
attempt-1	4.94186	5.0951
attempt-1	4.94255	5.0752
attempt-1	4.95572	5.39291
attempt-1	4.98556	5.29901
attempt-1	5.02784	5.32116
attempt-1	5.07915	5.74228
attempt-1	5.09504	5.54595
attempt-1	5.12128	5.92049
attempt-1	5.16751	5.67113
attempt-1	5.19664	5.37378
attempt-1	5.20088	5.06481
attempt-1	5.24816	5.06853
attempt-1	5.25607	4.81837
attempt-1	5.26054	4.89598
attempt-1	5.28236	4.58719
attempt-1	5.33796	4.59097
attempt-1	5.36962	4.71231
attempt-1	5.41507	4.87475
attempt-1	5.47455	4.76491
attempt-1	5.49662	5.3021
attempt-1	5.55363	5.33332
attempt-1	5.56067	5.46764
attempt-1	5.57647	5.60822
attempt-1	5.58274	5.89845
attempt-1	5.58547	6.19437
attempt-1	5.58945	6.60393
attempt-1	5.60405	7.4457
attempt-1	5.6211	7.77109
attempt-1	5.65236	7.81661
attempt-1	5.83883	7.82149
attempt-1	5.84817	8.28094
attempt-1	5.89483	8.62726
attempt-1	5.92421	9.52521
attempt-1	5.93916	9.50818
attempt-1	5.96476	9.37567
attempt-1	5.98892	9.25856
attempt-1	6.00119	9.41949
attempt-1	6.16001	9.19764
attempt-1	6.1647	9.38656
attempt-1	6.1966	9.61849
attempt-2	0	0
attempt-2	0	0
attempt-2	0	0
attempt-2	0	0
attempt-2	0	0
attempt-2	0	0
attempt-2	0	0
attempt-2	0	0
attempt-2	0	0
attempt-2	0	0
attempt-2	0	0
attempt-2	0	0
attempt-2	0	0
attempt-2	0	0
attempt-2	0	0
attempt-2	0	0
attempt-2	0	0
attempt-2	0	0
attempt-2	0	0
attempt-2	0	0
attempt-2	0	0
attempt-2	0	0
attempt-2	0	0
attempt-2	0	0
attempt-2	0	0
attempt-2	0	0
attempt-2	0	0
attempt-2	0	0
attempt-2	0	0
attempt-2	0	0
attempt-2	0	0
attempt-2	0	0
attempt-2	0	0
attempt-2	0	0
attempt-2	0	0
attempt-2	0	0
attempt-2	0	0
attempt-2	0	0
attempt-2	0	0
attempt-2	0	0
attempt-2	0	0
attempt-2	0	0
attempt-2	0	0
attempt-2	0	0
attempt-2	0	0
attempt-2	0	0
attempt-2	0	0
attempt-2	0	0
attempt-2	0	0
attempt-2	0	0
attempt-2	0	0
attempt-2	0	0
attempt-2	0	0
attempt-2	0	0
attempt-2	0	0
attempt-2	0	0
attempt-2	0	0
attempt-2	0	0
attempt-2	0	0
attempt-2	0	0
attempt-2	0	0
attempt-2	0	0
attempt-2	0	0
attempt-2	0	0
attempt-2	0	0
attempt-2	0	0
attempt-2	0	0
attempt-2	0	0
attempt-2	0	0
attempt-2	0	0
attempt-2	0	0
attempt-2	0	0
attempt-2	0	0
attempt-2	0	0
attempt-2	0	0
attempt-2	0	0
attempt-2	0	0
attempt-2	0	0
attempt-2	0	0
attempt-2	0	0
attempt-2	0	0
attempt-2	0	0
attempt-2	0	0
attempt-2	0	0
attempt-2	0	0
attempt-2	0	0
attempt-2	0	0
attempt-2	0	0
attempt-2	0	0
attempt-2	0	0
attempt-2	0	0
attempt-2	0	0
attempt-2	0	0
attempt-2	0	0
attempt-2	0	0
attempt-2	0	0
attempt-2	0	0
attempt-2	0	0
attempt-2	0	0
attempt-2	0	0
attempt-2	0	0
attempt-2	0	0
attempt-2	0	0
attempt-2	0	0
attempt-2	0	0
attempt-2	0	0
attempt-2	0	0
attempt-2	0	0
attempt-2	0	0
attempt-2	0	0
attempt-2	0	0
attempt-2	0	0
attempt-2	0	0
attempt-2	0	0
attempt-2	0	0
attempt-2	0	0
attempt-2	0	0
attempt-2	0	0
attempt-2	0	0
attempt-2	0	0
attempt-2	0	0
attempt-2	0	0
attempt-2	0	0
attempt-2	0	0
attempt-2	0	0
attempt-2	0	0
attempt-2	0	0
attempt-2	0	0
attempt-2	0	0
attempt-2	0	0
attempt-2	0	0
attempt-2	0	0
attempt-2	0	0
attempt-2	0	0
attempt-2	0	0
attempt-2	0	0
attempt-2	0	0
attempt-2	0	0
attempt-2	0	0
attempt-2	0	0
attempt-2	0	0
attempt-2	0	0
attempt-2	0	0
attempt-2	0	0
attempt-2	0	0
attempt-2	0	0
attempt-2	0	0
attempt-2	0	0
attempt-2	0	0
attempt-2	0	0
attempt-2	0	0
attempt-2	0	0
attempt-2	0	0
attempt-2	0	0
attempt-2	0	0
attempt-2	0	0
attempt-2	0	0
attempt-2	0	0
attempt-2	0	0
attempt-2	0	0
attempt-2	0	0
attempt-2	0	0
attempt-2	0	0
attempt-2	0	0
attempt-2	0	0
attempt-2	0	0
attempt-2	0	0
attempt-2	0	0
attempt-2	0	0
attempt-2	0	0
attempt-2	0	0
attempt-2	0	0
attempt-2	0	0
attempt-2	0	0
attempt-2	0	0
attempt-2	0	0
attempt-2	0	0
attempt-2	0	0
attempt-2	0	0
attempt-2	0	0
attempt-2	0	0
attempt-2	0	0
attempt-2	0	0
attempt-2	0	0
attempt-2	0	0
attempt-2	0	0
attempt-2	0	0
attempt-2	0	0
attempt-2	0	0
attempt-2	0	0
attempt-2	0	0
attempt-2	0	0
attempt-2	0	0
attempt-2	0	0
attempt-2	0	0
attempt-2	0	0
attempt-2	0	0
attempt-2	0	0
attempt-2	0	0
attempt-2	0	0
attempt-2	0	0
attempt-2	0	0
attempt-2	0	0
attempt-2	0	0
attempt-2	0	0
attempt-2	0	0
attempt-2	0	0
attempt-2	0	0
attempt-2	0	0.0372669
attempt-2	0.0631552	0
attempt-2	0.112003	0.000762785
attempt-2	0.121926	0
attempt-2	0.124094	0
attempt-2	0.188534	0
attempt-2	0.230863	0
attempt-2	0.445757	0.106041
attempt-2	0.465586	0.178563
attempt-2	0.514308	0.230473
attempt-2	0.536341	0.439892
attempt-2	0.669805	0.270234
attempt-2	0.803347	0.289962
attempt-2	0.896758	0.35788
attempt-2	0.897753	0.270796
attempt-2	0.957371	0.153191
attempt-2	0.974226	0.151627
attempt-2	1.00853	0.0496278
attempt-2	1.09316	0.150212
attempt-2	1.09814	0.239903
attempt-2	1.21516	0.349593
attempt-2	1.22795	0.428764
attempt-2	1.37173	0.732467
attempt-2	1.42876	0.848117
attempt-2	1.43861	0.9593
attempt-2	1.46003	1.03002
attempt-2	1.62445	1.1832
attempt-2	1.65053	1.3443
attempt-2	1.68702	1.73253
attempt-2	1.71869	1.66448
attempt-2	1.78873	1.598
attempt-2	1.83655	1.64187
attempt-2	1.85432	1.97952
attempt-2	1.89862	1.85571
attempt-2	1.94566	2.15152
attempt-2	1.96407	1.93145
attempt-2	1.98865	2.1479
attempt-2	2.02466	2.05805
attempt-2	2.04483	2.00989
attempt-2	2.0945	1.96571
attempt-2	2.12011	2.22813
attempt-2	2.24111	2.16696
attempt-2	2.41612	1.91788
attempt-2	2.41685	1.80005
attempt-2	2.45841	2.02954
attempt-2	2.5055	1.68672
attempt-2	2.66559	1.62466
attempt-2	2.66768	1.51136
attempt-2	2.73259	1.46654
attempt-2	2.73679	1.47447
attempt-2	2.75618	1.54451
attempt-2	2.82835	1.61827
attempt-2	2.87331	2.03353
attempt-2	2.93224	2.04472
attempt-2	2.93499	2.10819
attempt-2	2.97172	2.1701
attempt-2	3.01336	2.61411
attempt-2	3.05312	2.74703
attempt-2	3.09572	2.69422
attempt-2	3.15404	2.68555
attempt-2	3.30468	2.73635
attempt-2	3.40394	2.78515
attempt-2	3.43667	3.2594
attempt-2	3.50542	3.0487
attempt-2	3.5596	3.12928
attempt-2	3.62335	3.21621
attempt-2	3.64603	3.34562
attempt-2	3.64893	3.23957
attempt-2	3.74442	3.38049
attempt-2	3.809	3.30494
attempt-2	3.88574	3.8772
attempt-2	3.98709	3.67263
attempt-2	4.10477	3.75858
attempt-2	4.11591	3.85106
attempt-2	4.11848	4.0478
attempt-2	4.14306	3.88357
attempt-2	4.20585	3.98112
attempt-2	4.22681	4.0996
attempt-2	4.23263	4.32382
attempt-2	4.23976	4.63759
attempt-2	4.25942	4.72544
attempt-2	4.33063	4.85928
attempt-2	4.42212	5.4804
attempt-2	4.46056	5.55385
attempt-2	4.47972	5.65055
attempt-2	4.49025	5.79037
attempt-2	4.50335	5.95083
attempt-2	4.52454	5.79027
attempt-2	4.56135	6.0144
attempt-2	4.62975	6.68753
attempt-2	4.65594	6.83637
attempt-2	4.68998	6.58688
attempt-2	4.76151	6.27481
attempt-2	4.97905	6.30098
attempt-2	5.08047	6.36271
attempt-2	5.12411	6.47829
attempt-2	5.12977	6.70101
attempt-2	5.17064	6.46024
attempt-2	5.17416	6.55175
attempt-2	5.31924	6.68723
attempt-2	5.42592	6.86631
attempt-2	5.43409	7.15772
attempt-2	5.43643	7.42313
attempt-2	5.48089	7.75962
attempt-2	5.54424	8.64221
attempt-2	5.56639	8.36219
attempt-2	5.57399	9.03252
attempt-2	5.64278	8.99298
attempt-2	5.88997	9.57412
attempt-2	5.89878	9.4223
attempt-2	5.92337	9.38552
attempt-2	5.95682	9.95601
attempt-2	6.01774	9.90379
attempt-2	6.02035	10.4348
attempt-2	6.13681	10.2895

## Sheet: Fig1K
attempt	bead_distance	force	fluorescence	intensity_smooth
attempt-1	0	0.00297075	0.00278906	0.00278906
attempt-1	0	-0.0115737	0.00278906	0.00278906
attempt-1	0.000653829	-0.014527	0.000145883	0.00273672
attempt-1	0.00130766	-0.0174803	0.0259006	0.00319541
attempt-1	0.00196149	-0.0204336	0.00555744	0.00324219
attempt-1	0.00261532	-0.0233869	5.3161e-05	0.00317904
attempt-1	0.00326915	-0.0263402	0.0174664	0.00346195
attempt-1	0.00392297	-0.0292936	0.000194557	0.00339725
attempt-1	0.0045768	-0.0322469	4.563e-05	0.00333088
attempt-1	0.00523063	-0.0352002	0.00253237	0.00331507
attempt-1	0.00588446	-0.0381535	0	0.00324943
attempt-1	0.00653829	-0.0401059	0	0.00318508
attempt-1	0.00719212	-0.0420582	5.3683e-05	0.00312307
attempt-1	0.00784595	-0.0440106	0.00545442	0.00316924
attempt-1	0.00849978	-0.045963	0	0.00310648
attempt-1	0.00915361	-0.0479153	7.1331e-05	0.00304638
attempt-1	0.00980744	-0.0498677	0.00543648	0.00309371
attempt-1	0.0104613	-0.0518201	0.0109729	0.00324973
attempt-1	0.0111151	-0.0521402	0.0024625	0.00323414
attempt-1	0.0117689	-0.0524603	8.9164e-05	0.00317187
attempt-1	0.0124228	-0.0527804	0.00550803	0.00321813
attempt-1	0.0130766	-0.0826763	0.0108572	0.0033694
attempt-1	0.0137304	-0.112572	6.9135e-05	0.00330405
attempt-1	0.0143842	-0.0984414	0.00552834	0.00334809
attempt-1	0.0150381	-0.0843106	0.00548761	0.00339046
attempt-1	0.0156919	-0.0701798	0	0.00332332
attempt-1	0.0163457	-0.056049	0	0.00325751
attempt-1	0.0169996	-0.0419182	0.00322977	0.00325696
attempt-1	0.0176534	-0.0277874	0.0023154	0.00323832
attempt-1	0.0183072	-0.0136566	0.00545352	0.00328218
attempt-1	0.018961	-0.0335805	8.9784e-05	0.00321897
attempt-1	0.0196149	-0.0535045	0.00541798	0.00326251
attempt-1	0.0202687	-0.0734284	5.4681e-05	0.00319899
attempt-1	0.0209225	-0.0933524	0.0054533	0.00324363
attempt-1	0.0215764	-0.113276	0	0.0031794
attempt-1	0.0222302	-0.1332	0.00336569	0.00318309
attempt-1	0.022884	-0.153124	0.00553067	0.00322958
attempt-1	0.0235378	-0.109166	0.00546282	0.0032738
attempt-1	0.0241917	-0.0652075	0.00554986	0.00331887
attempt-1	0.0248455	-0.0212491	9.3566e-05	0.003255
attempt-1	0.0254993	-0.00669608	0.00541769	0.00329783
attempt-1	0.0261532	0.00785696	0.00355828	0.00330298
attempt-1	0.026807	0.02241	0.0074958	0.00338601
attempt-1	0.0274608	0.036963	0.0109657	0.0035361
attempt-1	0.0281146	0.0515161	0.00550297	0.00357505
attempt-1	0.0287685	0.0384091	0.00545768	0.00361233
attempt-1	0.0294223	0.0253022	0.00559574	0.00365161
attempt-1	0.0300761	0.0121952	0.0230839	0.0040364
attempt-1	0.03073	-0.000911776	0.00559607	0.00406729
attempt-1	0.0313838	-0.0140187	0.00552582	0.00409617
attempt-1	0.0320376	-0.0195045	0.00908714	0.004195
attempt-1	0.0326915	-0.0249902	9.9773e-05	0.00411391
attempt-1	0.0333453	-0.030476	0.00180878	0.00406826
attempt-1	0.0339991	-0.0359617	0.0109456	0.00420445
attempt-1	0.0346529	-0.0351772	8.1109e-05	0.0041228
attempt-1	0.0353068	-0.0343927	0.00179229	0.00407665
attempt-1	0.0359606	-0.0336082	0.005452	0.00410388
attempt-1	0.0366144	-0.0328237	0	0.00402262
attempt-1	0.0372683	-0.0320392	0.000129898	0.00394553
attempt-1	0.0379221	-0.0312547	0.016327	0.00419071
attempt-1	0.0385759	-0.0304702	0.00550803	0.0042168
attempt-1	0.0392297	-0.0325193	6.6939e-05	0.00413462
attempt-1	0.0398836	-0.0345683	0	0.00405275
attempt-1	0.0405374	-0.0366174	0.00923664	0.0041554
attempt-1	0.0411912	-0.0386664	0.000159159	0.00407627
attempt-1	0.0418451	-0.0407155	0.0109404	0.00421219
attempt-1	0.0424989	-0.0427645	6.9173e-05	0.00413015
attempt-1	0.0431527	-0.0448135	0.00549426	0.00415716
attempt-1	0.0438065	-0.0468626	0.000105646	0.00407693
attempt-1	0.0444604	-0.0466126	0.00938968	0.00418214
attempt-1	0.0451142	-0.0463627	0.00552807	0.00420879
attempt-1	0.045768	-0.00765554	0.00549923	0.00423434
attempt-1	0.0464219	0.0310516	0.00549688	0.00425934
attempt-1	0.0470757	0.0881463	0.0121895	0.00441638
attempt-1	0.0477295	0.145241	5.1613e-05	0.00432994
attempt-1	0.0483833	0.202336	0.00563756	0.00435584
attempt-1	0.0490372	0.171312	0.0243534	0.00475183
attempt-1	0.049691	0.140289	0.000114468	0.00466
attempt-1	0.0503448	0.109265	0	0.00456772
attempt-1	0.0509987	0.0782421	2.8836e-05	0.00447784
attempt-1	0.0516525	0.0472187	0.0109851	0.0046067
attempt-1	0.0523063	0.0161953	2.093e-06	0.00451552
attempt-1	0.0529601	-0.0148281	7.5105e-05	0.00442759
attempt-1	0.053614	-0.0458515	0.00545527	0.00444794
attempt-1	0.0542678	-0.0768748	0.00123431	0.00438431
attempt-1	0.0549216	-0.0543473	0	0.00429749
attempt-1	0.0555755	-0.0318197	0	0.00421239
attempt-1	0.0562293	-0.00929213	7.5386e-05	0.00413047
attempt-1	0.0568831	0.0132354	0.00550803	0.00415775
attempt-1	0.057537	0.035763	0.00543235	0.00418299
attempt-1	0.057537	-0.0485448	0.00543235	0.00420773
attempt-1	0.0581908	-0.0251078	0	0.0041244
attempt-1	0.0588446	-0.00167069	0	0.00404273
attempt-1	0.0594984	0.0217664	0.00546747	0.00407095
attempt-1	0.0601523	0.0452035	0.0110442	0.00420903
attempt-1	0.0608061	0.0686405	0.00109292	0.00414732
attempt-1	0.0614599	0.0920776	7.5837e-05	0.0040667
attempt-1	0.0621138	0.115515	0.0098163	0.00418055
attempt-1	0.0627676	0.138952	0.00550429	0.00420677
attempt-1	0.0634214	0.162389	0.00552564	0.00423288
attempt-1	0.0640752	0.185826	0.000123548	0.00415151
attempt-1	0.0647291	0.149651	0.00544952	0.00417721
attempt-1	0.0653829	0.113476	9.3e-05	0.00409634
attempt-1	0.0660367	0.0773008	0.0108427	0.00422993
attempt-1	0.0666906	0.0411258	0.000174941	0.00414963
attempt-1	0.0673444	0.00495078	0.00541408	0.00417467
attempt-1	0.0679982	-0.0312242	0	0.004092
attempt-1	0.068652	0.00798711	0	0.00401097
attempt-1	0.0693059	0.0471985	0	0.00393155
attempt-1	0.0699597	0.0864098	0.000207721	0.00385781
attempt-1	0.0706135	0.0993592	0.0175064	0.00412808
attempt-1	0.0712674	0.0933654	0	0.00404634
attempt-1	0.0719212	0.0873716	3.0422e-05	0.00396681
attempt-1	0.072575	0.0813778	0.00166158	0.00392116
attempt-1	0.0732288	0.0753839	0	0.00384352
attempt-1	0.0738827	0.0693901	0.0102167	0.00396972
attempt-1	0.0745365	0.0633963	0.0110058	0.00410905
attempt-1	0.0751903	0.0574025	0.000158469	0.00403082
attempt-1	0.0758442	0.0514087	0.00550803	0.00406007
attempt-1	0.076498	0.0454149	0.0109278	0.00419606
attempt-1	0.0771518	0.0394211	1.085e-05	0.00411319
attempt-1	0.0778057	0.0334273	0	0.00403174
attempt-1	0.0784595	0.0214918	0	0.0039519
attempt-1	0.0791133	0.00955641	0	0.00387365
attempt-1	0.0797671	-0.00237902	0	0.00379694
attempt-1	0.080421	-0.0143144	0.000218613	0.00372608
attempt-1	0.0810748	-0.0262499	0.0174942	0.00399872
attempt-1	0.0817286	-0.0381853	9.909e-06	0.00391973
attempt-1	0.0823825	0.00540752	0.000490218	0.00385182
attempt-1	0.0830363	0.0490003	0.00542707	0.00388302
attempt-1	0.0836901	0.0925931	0.00550803	0.00391519
attempt-1	0.0843439	0.0766535	0.000183453	0.0038413
attempt-1	0.0849978	0.0607139	0.0109815	0.00398269
attempt-1	0.0856516	0.0447743	0.0164447	0.00422946
attempt-1	0.0863054	0.0288347	1.069e-05	0.00414592
attempt-1	0.0869593	0.0128951	0	0.00406382
attempt-1	0.0876131	-0.00304445	6.295e-06	0.00398348
attempt-1	0.0882669	-0.051739	0.000334454	0.00391122
attempt-1	0.0889207	-0.100434	0	0.00383377
attempt-1	0.0895746	-0.0420977	0.00546304	0.00386603
attempt-1	0.0902284	0.0162382	0.00549043	0.0038982
attempt-1	0.0908822	0.0745741	0.00552564	0.00393042
attempt-1	0.0915361	0.13291	4.4826e-05	0.00385348
attempt-1	0.0921899	0.191246	7.8671e-05	0.00377873
attempt-1	0.0928437	0.14611	0.00543331	0.0038115
attempt-1	0.0934975	0.100974	0.000274583	0.00374146
attempt-1	0.0941514	0.0558386	0.00542938	0.00377488
attempt-1	0.0948052	0.0107028	0	0.00370013
attempt-1	0.0948052	0.158992	0	0.00362686
attempt-1	0.095459	0.153089	0.00542814	0.00366253
attempt-1	0.0961129	0.147185	7.9647e-05	0.00359158
attempt-1	0.0967667	0.141282	0	0.00352046
attempt-1	0.0974205	0.135378	0.0054285	0.00355825
attempt-1	0.0980744	0.129474	0.00541548	0.00359502
attempt-1	0.0987282	0.123571	0.00017527	0.00352731
attempt-1	0.099382	0.117667	0.00542893	0.00356496
attempt-1	0.100036	0.111764	0	0.00349437
attempt-1	0.10069	0.10586	0	0.00342517
attempt-1	0.101343	0.10586	2.03e-07	0.00335735
attempt-1	0.101997	0.10586	0	0.00329087
attempt-1	0.102651	0.105859	9.6012e-05	0.0032276
attempt-1	0.103305	0.105859	0.0108118	0.00337779
attempt-1	0.103959	0.105859	0.0164366	0.00363638
attempt-1	0.104613	0.105858	0.000193506	0.0035682
attempt-1	0.105266	0.105858	0.0055408	0.00360726
attempt-1	0.10592	0.105858	0.0109169	0.00375201
attempt-1	0.106574	0.105858	0.0107717	0.00389101
attempt-1	0.107228	0.111105	0.00560542	0.00392496
attempt-1	0.107882	0.116352	0.00573602	0.00396082
attempt-1	0.108536	0.121599	0.010914	0.00409851
attempt-1	0.109189	0.126847	0.000279978	0.0040229
attempt-1	0.109843	0.132094	0.0054338	0.00405084
attempt-1	0.110497	0.137341	7.8408e-05	0.00397217
attempt-1	0.111151	0.142588	0	0.00389352
attempt-1	0.111805	0.0356864	0	0.00381642
attempt-1	0.112459	0.0634634	0.000138769	0.00374359
attempt-1	0.113112	0.0912404	0.0120669	0.00390841
attempt-1	0.113766	0.119017	0	0.00383102
attempt-1	0.11442	0.146794	0.00544743	0.00386302
attempt-1	0.115074	0.174571	0.000168493	0.00378987
attempt-1	0.115728	0.202348	0.0283534	0.00427627
attempt-1	0.116382	0.179587	0.0061077	0.00431254
attempt-1	0.117035	0.156826	0.000158691	0.00423028
attempt-1	0.117689	0.141497	0.0109426	0.0043632
attempt-1	0.118343	0.126169	0.00547582	0.00438523
attempt-1	0.118997	0.11084	0.0110057	0.00451633
attempt-1	0.119651	0.0955116	4.2405e-05	0.00442774
attempt-1	0.120305	0.0801831	0	0.00434006
attempt-1	0.120958	0.0648546	0	0.00425412
attempt-1	0.121612	-0.0402641	8.703e-05	0.0041716
attempt-1	0.122266	-0.014052	0.00484567	0.00418495
attempt-1	0.12292	0.0121601	0.000582487	0.00411361
attempt-1	0.123574	0.0383723	9.6835e-05	0.00403407
attempt-1	0.124228	0.0645844	0.0108766	0.00416957
attempt-1	0.124881	0.0907965	0.0164515	0.00441278
attempt-1	0.125535	0.117009	0.00560944	0.00443647
attempt-1	0.126189	0.143221	0.0054376	0.0044563
attempt-1	0.126843	0.169433	9.4834e-05	0.00436993
attempt-1	0.127497	0.159283	0	0.0042834
attempt-1	0.12815	0.149133	0	0.00419858
attempt-1	0.128804	0.138983	0	0.00411544
attempt-1	0.129458	0.128832	0	0.00403394
attempt-1	0.130112	0.118682	0.00541348	0.00406126
attempt-1	0.130766	0.108532	0.000978924	0.00400022
attempt-1	0.13142	0.0983819	0.0164365	0.00424649
attempt-1	0.132073	0.0882318	7.462e-06	0.00416255
attempt-1	0.132727	0.0780816	0.00308553	0.00414122
attempt-1	0.133381	0.147155	0.000915875	0.00407735
attempt-1	0.134035	0.216229	0.00633572	0.00412207
attempt-1	0.134689	0.285303	0.0110027	0.00425832
attempt-1	0.135343	0.229597	0.00100519	0.0041939
attempt-1	0.135996	0.173892	0.0109331	0.00432735
attempt-1	0.13665	0.118186	9.9726e-05	0.00424364
attempt-1	0.137304	0.161707	0	0.0041596
attempt-1	0.137958	0.175296	0.0054496	0.00418515
attempt-1	0.138612	0.188885	0.00547282	0.00421065
attempt-1	0.139266	0.202474	9.3538e-05	0.00412912
attempt-1	0.139919	0.216063	0	0.00404736
attempt-1	0.140573	0.229652	0.00104978	0.003988
attempt-1	0.141227	0.243241	0.0109365	0.00412559
attempt-1	0.141881	0.25683	0.00126573	0.00406896
attempt-1	0.142535	0.270419	0.00544478	0.0040962
attempt-1	0.143189	0.258347	0	0.00401509
attempt-1	0.143842	0.246276	0	0.00393558
attempt-1	0.144496	0.234204	0.00115361	0.0038805
attempt-1	0.14515	0.222133	9.6835e-05	0.00380557
attempt-1	0.145804	0.210061	0.00422243	0.00381383
attempt-1	0.146458	0.20999	0.00545033	0.00384623
attempt-1	0.147112	0.20992	5.7647e-05	0.00377121
attempt-1	0.147765	0.209849	0	0.00369653
attempt-1	0.148419	0.213242	0	0.00362333
attempt-1	0.149073	0.216635	0	0.00355159
attempt-1	0.149727	0.220028	0.00544601	0.0035891
attempt-1	0.150381	0.223421	0.00560061	0.00362893
attempt-1	0.151035	0.226814	0.00547731	0.00366553
attempt-1	0.151688	0.230207	0	0.00359295
attempt-1	0.152342	0.233601	0	0.0035218
attempt-1	0.152996	0.236994	2.243e-06	0.00345211
attempt-1	0.15365	0.240387	0.00549923	0.00349264
attempt-1	0.154304	0.24378	6.504e-06	0.00342361
attempt-1	0.154957	0.247173	0.00548628	0.00346446
attempt-1	0.155611	0.250566	2.1751e-05	0.00339628
attempt-1	0.156265	0.253959	0	0.00332903
attempt-1	0.156919	0.239233	0	0.00326311
attempt-1	0.157573	0.224507	8.4115e-05	0.00320016
attempt-1	0.158227	0.20978	0.0124098	0.00338253
attempt-1	0.15888	0.195054	6.6644e-05	0.00331687
attempt-1	0.159534	0.146898	1.3853e-05	0.00325146
attempt-1	0.160188	0.098742	0.00556288	0.00329723
attempt-1	0.160842	0.050586	0.00387013	0.00330858
attempt-1	0.161496	0.0751527	0.0109704	0.0034603
attempt-1	0.16215	0.0997193	0	0.00339178
attempt-1	0.162803	0.124286	0	0.00332461
attempt-1	0.163457	0.148853	0	0.00325878
attempt-1	0.164111	0.173419	1.4248e-05	0.00319453
attempt-1	0.164765	0.197986	0.0109808	0.00334871
attempt-1	0.165419	0.222552	2.0855e-05	0.00328281
attempt-1	0.166073	0.223697	0	0.00321781
attempt-1	0.166726	0.207399	0	0.00315409
attempt-1	0.16738	0.191101	0	0.00309163
attempt-1	0.168034	0.174803	0	0.00303041
attempt-1	0.168688	0.158506	0.00179396	0.00300593
attempt-1	0.169342	0.142208	3.2415e-05	0.00294705
attempt-1	0.169342	0.285071	3.2415e-05	0.00288933
attempt-1	0.169996	0.286016	0	0.00283212
attempt-1	0.170649	0.286962	8.5241e-05	0.00277772
attempt-1	0.171303	0.287907	0.00542253	0.00283009
attempt-1	0.171957	0.288852	0	0.00277405
attempt-1	0.172611	0.289797	0.00547019	0.00282744
attempt-1	0.173265	0.290743	3.7787e-05	0.0027722
attempt-1	0.173919	0.291688	0	0.00271731
attempt-1	0.174572	0.292633	0	0.0026635
attempt-1	0.175226	0.293579	0.00201745	0.00265071
attempt-1	0.17588	0.294524	0.00549307	0.00270699
attempt-1	0.176534	0.295469	0	0.00265339
attempt-1	0.177188	0.296415	0	0.00260084
attempt-1	0.177841	0.29736	3.321e-06	0.00254941
attempt-1	0.178495	0.298305	0.0109171	0.0027151
attempt-1	0.179149	0.29925	0.000155312	0.00266442
attempt-1	0.179803	0.300196	0.016282	0.00293407
attempt-1	0.180457	0.289815	0.000182882	0.00287959
attempt-1	0.181111	0.279433	6.8535e-05	0.00282393
attempt-1	0.181764	0.291239	0.00549043	0.00287673
attempt-1	0.182418	0.303044	0.00545699	0.00292782
attempt-1	0.183072	0.31485	0.00550458	0.00297885
attempt-1	0.183726	0.326655	0.00551138	0.003029
attempt-1	0.18438	0.33846	0	0.00296902
attempt-1	0.185034	0.434647	0	0.00291023
attempt-1	0.185687	0.389732	0.00546982	0.00296091
attempt-1	0.186341	0.344817	0.00554614	0.0030121
attempt-1	0.186995	0.299903	0	0.00295246
attempt-1	0.186995	0.201572	0	0.00289399
attempt-1	0.187649	0.205054	0.00545388	0.00294468
attempt-1	0.188303	0.208536	5.4099e-05	0.00288744
attempt-1	0.188957	0.212017	0.00543638	0.00293792
attempt-1	0.18961	0.215499	7.1594e-05	0.00288116
attempt-1	0.190264	0.218981	0.00543632	0.00293176
attempt-1	0.190918	0.222463	7.1482e-05	0.00287512
attempt-1	0.191572	0.225945	0	0.00281819
attempt-1	0.192226	0.229427	0.00245126	0.00281092
attempt-1	0.19288	0.232908	0.00551727	0.00286451
attempt-1	0.193533	0.23639	0	0.00280779
attempt-1	0.194187	0.239872	0.000121714	0.0027546
attempt-1	0.194841	0.243354	0.0109466	0.00291682
attempt-1	0.195495	0.246836	0.00290735	0.00291663
attempt-1	0.196149	0.250318	0	0.00285887
attempt-1	0.196803	0.261817	5.2403e-05	0.0028033
attempt-1	0.197456	0.273316	0.0054557	0.00285582
attempt-1	0.19811	0.284815	0.0146605	0.00308958
attempt-1	0.198764	0.296314	0.00566956	0.00314067
attempt-1	0.199418	0.307813	0.00829395	0.00324271
attempt-1	0.200072	0.330843	0.00554333	0.00328827
attempt-1	0.200726	0.353874	8.4975e-05	0.00322484
attempt-1	0.201379	0.318063	0.00541086	0.00326813
attempt-1	0.202033	0.282251	4.7901e-05	0.00320436
attempt-1	0.202687	0.24644	0	0.00314091
attempt-1	0.203341	0.210628	5.2842e-05	0.00307976
attempt-1	0.203995	0.174816	0.00545958	0.00312688
attempt-1	0.204648	0.139005	0.0111309	0.00328538
attempt-1	0.205302	0.29694	0.0109848	0.00343784
attempt-1	0.205956	0.454875	0.00541954	0.00347708
attempt-1	0.20661	0.447242	0	0.00340823
attempt-1	0.207264	0.43961	0.00566793	0.00345298
attempt-1	0.207918	0.431978	0.016364	0.00370864
attempt-1	0.208571	0.424346	0.00547329	0.00374358
attempt-1	0.209225	0.416713	3.4772e-05	0.00367014
attempt-1	0.209879	0.409081	8.862e-05	0.00359922
attempt-1	0.210533	0.401449	0.0109104	0.003744
attempt-1	0.211187	0.393816	1.6913e-05	0.00367019
attempt-1	0.211841	0.386184	4.777e-06	0.00359761
attempt-1	0.212494	0.378552	0.00549921	0.00363526
attempt-1	0.213148	0.352089	0.00297477	0.00362219
attempt-1	0.213802	0.325626	5.3477e-05	0.00355152
attempt-1	0.214456	0.299163	0	0.00348119
attempt-1	0.21511	0.272699	0	0.00341226
attempt-1	0.215764	0.236559	4.958e-06	0.00334479
attempt-1	0.216417	0.200419	0.0109919	0.00349621
attempt-1	0.217071	0.164278	0.0110011	0.00364483
attempt-1	0.217725	0.250499	3.3958e-05	0.00357332
attempt-1	0.218379	0.33672	0.00549901	0.00361146
attempt-1	0.219033	0.330927	0.00784241	0.00369524
attempt-1	0.219687	0.325134	3.6642e-05	0.00362279
attempt-1	0.22034	0.319341	0.00547134	0.00365939
attempt-1	0.220994	0.313548	0	0.00358693
attempt-1	0.221648	0.307755	0.00547433	0.00362431
attempt-1	0.222302	0.301961	3.3563e-05	0.0035532
attempt-1	0.222956	0.296168	0	0.00348284
attempt-1	0.22361	0.290375	5.4587e-05	0.00341495
attempt-1	0.224263	0.284582	0.0109104	0.00356338
attempt-1	0.224917	0.278789	5.1067e-05	0.00349383
attempt-1	0.225571	0.272996	0	0.00342464
attempt-1	0.226225	0.267203	0	0.00335683
attempt-1	0.226879	0.253335	0	0.00329036
attempt-1	0.227532	0.265778	0	0.0032252
attempt-1	0.228186	0.278222	0	0.00316134
attempt-1	0.22884	0.290666	0.000128703	0.00310128
attempt-1	0.229494	0.303109	0.0129684	0.00329667
attempt-1	0.230148	0.315553	0.00547049	0.00333972
attempt-1	0.230802	0.327997	0	0.00327359
attempt-1	0.231455	0.34044	0.000161867	0.00321197
attempt-1	0.232109	0.334517	0.0122448	0.00339084
attempt-1	0.232763	0.328594	0.012005	0.00356141
attempt-1	0.233417	0.322671	0	0.00349089
attempt-1	0.234071	0.316748	0.00354486	0.00349196
attempt-1	0.234725	0.310825	0.0055512	0.00353274
attempt-1	0.235378	0.299302	0.00545799	0.00357086
attempt-1	0.236032	0.287778	4.9988e-05	0.00350114
attempt-1	0.236686	0.276255	3.2519e-05	0.00343245
attempt-1	0.23734	0.264731	0.00179974	0.00340012
attempt-1	0.237994	0.253207	0	0.00333279
attempt-1	0.238648	0.241684	0	0.0032668
attempt-1	0.239301	0.23016	0.00366305	0.00327464
attempt-1	0.239955	0.285693	0.00559043	0.0033205
attempt-1	0.240609	0.341226	0.00544593	0.00336259
attempt-1	0.241263	0.39676	0.00555363	0.00340598
attempt-1	0.241917	0.452293	0	0.00333853
attempt-1	0.242571	0.401091	0	0.00327242
attempt-1	0.243224	0.349889	0	0.00320762
attempt-1	0.243878	0.298687	0	0.0031441
attempt-1	0.244532	0.247485	0.0092779	0.00326557
attempt-1	0.245186	0.343958	0.000121166	0.0032033
attempt-1	0.24584	0.293794	0.00548675	0.00324852
attempt-1	0.246494	0.243629	9.1774e-05	0.00318601
attempt-1	0.247147	0.193465	0.0108396	0.00333756
attempt-1	0.247801	0.205448	8.419e-05	0.00327314
attempt-1	0.248455	0.217432	0	0.00320833
attempt-1	0.249109	0.229415	0.00027826	0.0031503
attempt-1	0.249763	0.241399	0.0174922	0.0034343
attempt-1	0.250417	0.253383	0.0175485	0.00371379
attempt-1	0.25107	0.265366	0.000107904	0.00364239
attempt-1	0.251724	0.27735	0	0.00357026
attempt-1	0.252378	0.289333	0	0.00349956
attempt-1	0.253032	0.301317	0.00547712	0.00353872
attempt-1	0.253686	0.3133	3.0934e-05	0.00346926
attempt-1	0.253686	0.422624	3.0934e-05	0.00340118
attempt-1	0.254339	0.428998	0.00558799	0.00344448
attempt-1	0.254993	0.435372	0.0084342	0.00354329
attempt-1	0.255647	0.441746	0	0.00347312
attempt-1	0.256301	0.44812	0	0.00340435
attempt-1	0.256955	0.454494	0	0.00333693
attempt-1	0.257609	0.450517	0.0054423	0.00337862
attempt-1	0.258262	0.446539	0.000158469	0.00331486
attempt-1	0.258916	0.442562	0.0054376	0.00335689
attempt-1	0.25957	0.438585	0.0109455	0.00350716
attempt-1	0.260224	0.434608	5.4766e-05	0.0034388
attempt-1	0.260878	0.430631	0.00553942	0.00348039
attempt-1	0.261532	0.423065	0.0109331	0.00362797
attempt-1	0.262185	0.415499	0.00120743	0.00358004
attempt-1	0.262839	0.407933	5.8105e-05	0.0035103
attempt-1	0.263493	0.400366	0.00545001	0.00354871
attempt-1	0.264147	0.3928	0	0.00347844
attempt-1	0.264801	0.409547	0.00549574	0.00351838
attempt-1	0.265455	0.426295	0.0054376	0.00355639
attempt-1	0.266108	0.443042	8.281e-05	0.00348761
attempt-1	0.266762	0.459789	0	0.00341854
attempt-1	0.267416	0.476536	0	0.00335085
attempt-1	0.26807	0.493284	0	0.0032845
attempt-1	0.268724	0.510031	0.00444183	0.00330741
attempt-1	0.269378	0.503624	0.0055055	0.00335094
attempt-1	0.270031	0.497217	8.2275e-05	0.00328621
attempt-1	0.270685	0.49081	0	0.00322114
attempt-1	0.271339	0.484403	0	0.00315736
attempt-1	0.271993	0.477997	0	0.00309483
attempt-1	0.272647	0.47159	0	0.00303355
attempt-1	0.273301	0.465183	1.5174e-05	0.00297378
attempt-1	0.273301	0.367908	1.5174e-05	0.00291519
attempt-1	0.273954	0.395561	0.00633319	0.00298288
attempt-1	0.274608	0.423214	0.00551333	0.00303298
attempt-1	0.275262	0.450866	9.4251e-05	0.00297479
attempt-1	0.275916	0.451767	0.0054135	0.00302308
attempt-1	0.27657	0.452667	0	0.00296322
attempt-1	0.277224	0.453568	0	0.00290454
attempt-1	0.277877	0.454468	0.00549687	0.00295588
attempt-1	0.278531	0.455369	1.1139e-05	0.00289756
attempt-1	0.279185	0.456269	3.6545e-05	0.00284091
attempt-1	0.279839	0.45717	0.00615862	0.00290661
attempt-1	0.280493	0.45807	0.00546187	0.00295721
attempt-1	0.281146	0.458971	0.00554325	0.00300842
attempt-1	0.2818	0.459872	0.0110011	0.00316669
attempt-1	0.282454	0.460772	0.0110494	0.00332278
attempt-1	0.283108	0.358185	0.00549923	0.00336588
attempt-1	0.283762	0.411631	9.29e-07	0.00329925
attempt-1	0.284416	0.431527	2.4609e-05	0.0032344
attempt-1	0.285069	0.451423	0.00548331	0.00327893
attempt-1	0.285723	0.47132	0	0.003214
attempt-1	0.286377	0.491216	0.000115107	0.00315264
attempt-1	0.287031	0.511113	0.00648628	0.00321865
attempt-1	0.287685	0.531009	0.00549771	0.00326378
attempt-1	0.288339	0.550905	1.0293e-05	0.00319936
attempt-1	0.288992	0.570802	0	0.003136
attempt-1	0.289646	0.590698	0	0.0030739
attempt-1	0.2903	0.517367	0	0.00301304
attempt-1	0.290954	0.444035	0.00552316	0.00306274
attempt-1	0.291608	0.455564	0.00570524	0.00311507
attempt-1	0.292262	0.467093	0.0119937	0.00329088
attempt-1	0.292915	0.478622	0.00544534	0.00333354
attempt-1	0.293569	0.49015	0.00562147	0.00337885
attempt-1	0.294223	0.501679	0.00545713	0.00342
attempt-1	0.294877	0.513208	0	0.00335228
attempt-1	0.295531	0.524737	0	0.0032859
attempt-1	0.296185	0.521823	0	0.00322083
attempt-1	0.296838	0.518909	0	0.00315705
attempt-1	0.297492	0.515995	0	0.00309454
attempt-1	0.298146	0.513081	0.00542818	0.00314075
attempt-1	0.2988	0.510167	7.9798e-05	0.00308014
attempt-1	0.299454	0.507253	2.5904e-05	0.00301966
attempt-1	0.300108	0.456329	0.00548207	0.00306842
attempt-1	0.300761	0.473669	0	0.00300766
attempt-1	0.301415	0.491009	0	0.0029481
attempt-1	0.302069	0.508348	0	0.00288972
attempt-1	0.302723	0.525688	9.6617e-05	0.00283441
attempt-1	0.303377	0.543028	0.00541136	0.00288544
attempt-1	0.30403	0.560368	0	0.0028283
attempt-1	0.304684	0.577707	0	0.0027723
attempt-1	0.305338	0.595047	0.00544641	0.00282525
attempt-1	0.305992	0.612387	6.157e-05	0.00277052
attempt-1	0.306646	0.61217	0	0.00271566
attempt-1	0.3073	0.611954	0	0.00266189
attempt-1	0.307953	0.611737	0.00546424	0.00271738
attempt-1	0.308607	0.61152	4.3737e-05	0.00266443
attempt-1	0.309261	0.570422	0	0.00261167
attempt-1	0.309915	0.529324	0.0054468	0.00266781
attempt-1	0.310569	0.488226	6.1322e-05	0.0026162
attempt-1	0.311223	0.504303	9.867e-05	0.00256635
attempt-1	0.311876	0.52038	0.0175457	0.00286297
attempt-1	0.31253	0.536457	0.0164537	0.00313209
attempt-1	0.313184	0.552535	0.000139509	0.00307283
attempt-1	0.313838	0.568612	0	0.00301199
attempt-1	0.313838	0.577637	0	0.00295234
attempt-1	0.314492	0.572698	0	0.00289388
attempt-1	0.315146	0.567759	0.00550972	0.00294568
attempt-1	0.315799	0.56282	0.00550623	0.00299638
attempt-1	0.316453	0.557881	4.5084e-05	0.00293794
attempt-1	0.317107	0.552941	0.0108752	0.00309511
attempt-1	0.317761	0.548002	9.5772e-05	0.00303572
attempt-1	0.318415	0.543063	0.00546514	0.00308383
attempt-1	0.319069	0.538124	4.2836e-05	0.00302361
attempt-1	0.319722	0.533185	0	0.00296374
attempt-1	0.320376	0.528246	0.00548292	0.00301362
attempt-1	0.32103	0.523307	2.506e-05	0.00295444
attempt-1	0.321684	0.518368	0.000432503	0.0029045
attempt-1	0.322338	0.513429	8.782e-06	0.00284716
attempt-1	0.322992	0.511728	0.00549921	0.00289968
attempt-1	0.323645	0.516877	8.015e-06	0.00284242
attempt-1	0.324299	0.522026	0	0.00278613
attempt-1	0.324953	0.527175	0.00541288	0.00283815
attempt-1	0.325607	0.532324	9.5096e-05	0.00278383
attempt-1	0.326261	0.537473	0	0.0027287
attempt-1	0.326915	0.542622	0	0.00267467
attempt-1	0.327568	0.547771	6.3541e-05	0.00262296
attempt-1	0.328222	0.552919	0.00544444	0.00267884
attempt-1	0.328876	0.558068	0	0.00262579
attempt-1	0.32953	0.346839	8.5582e-05	0.00257549
attempt-1	0.330184	0.407126	0.00475336	0.00261861
attempt-1	0.330837	0.467413	0	0.00256676
attempt-1	0.331491	0.5277	0	0.00251593
attempt-1	0.332145	0.587987	0	0.00246611
attempt-1	0.332799	0.648274	6.4145e-05	0.00241855
attempt-1	0.333453	0.568704	0.00544399	0.00247846
attempt-1	0.334107	0.562295	0	0.00242938
attempt-1	0.33476	0.555886	8.2901e-05	0.00238292
attempt-1	0.335414	0.549477	0.00464377	0.00242768
attempt-1	0.336068	0.543069	0.00547897	0.00248811
attempt-1	0.336722	0.53666	0	0.00243884
attempt-1	0.337376	0.530251	0	0.00239054
attempt-1	0.33803	0.523842	0	0.00234321
attempt-1	0.338683	0.517434	0.00541384	0.00240401
attempt-1	0.339337	0.511025	9.3913e-05	0.00235827
attempt-1	0.339991	0.501462	0.000917093	0.00232973
attempt-1	0.340645	0.491898	9.6835e-05	0.00228551
attempt-1	0.341299	0.482335	0.00541086	0.0023474
attempt-1	0.341953	0.472772	1.7384e-05	0.00230126
attempt-1	0.342606	0.463209	0	0.00225569
attempt-1	0.34326	0.453646	0	0.00221102
attempt-1	0.343914	0.444083	0.00544973	0.00227516
attempt-1	0.344568	0.43452	0.000105646	0.0022322
attempt-1	0.345222	0.424956	0.00546047	0.00229612
attempt-1	0.345876	0.496641	4.7511e-05	0.0022516
attempt-1	0.346529	0.535116	0.00546047	0.00231514
attempt-1	0.347183	0.524704	2.7496e-05	0.00226984
attempt-1	0.347837	0.514291	0.0121782	0.00246604
attempt-1	0.348491	0.503879	0	0.00241721
attempt-1	0.349145	0.493467	0	0.00236934
attempt-1	0.349799	0.483055	0.00543263	0.00243
attempt-1	0.350452	0.472643	7.5349e-05	0.00238338
attempt-1	0.351106	0.46223	0	0.00233618
attempt-1	0.35176	0.451818	0	0.00228992
attempt-1	0.352414	0.441406	7.4538e-05	0.00224605
attempt-1	0.353068	0.430994	0.00414764	0.00228371
attempt-1	0.353721	0.420582	0	0.00223848
attempt-1	0.354375	0.41017	0.00547026	0.00230248
attempt-1	0.355029	0.399757	0.00560488	0.00236787
attempt-1	0.355683	0.389345	0.0109171	0.00253716
attempt-1	0.356337	0.420185	3.9627e-05	0.00248771
attempt-1	0.356991	0.451025	0	0.00243845
attempt-1	0.357644	0.480504	0	0.00239016
attempt-1	0.358298	0.509983	0	0.00234283
attempt-1	0.358952	0.539463	0.00541581	0.00240368
attempt-1	0.359606	0.568942	9.2168e-05	0.00235791
attempt-1	0.36026	0.598421	0	0.00231122
attempt-1	0.360914	0.627901	0	0.00226545
attempt-1	0.361567	0.638387	0.00873153	0.00239349
attempt-1	0.362221	0.648873	0.000134041	0.00234875
attempt-1	0.362875	0.659359	0	0.00230224
attempt-1	0.363529	0.669845	0.00548664	0.0023653
attempt-1	0.364183	0.563471	2.1394e-05	0.00231888
attempt-1	0.364837	0.457097	0	0.00227297
attempt-1	0.36549	0.350723	0	0.00222796
attempt-1	0.366144	0.39107	0	0.00218384
attempt-1	0.366798	0.431417	0	0.00214059
attempt-1	0.367452	0.471763	0	0.00209821
attempt-1	0.368106	0.51211	0	0.00205666
attempt-1	0.36876	0.552457	0	0.00201593
attempt-1	0.369413	0.592804	0	0.00197601
attempt-1	0.370067	0.633151	0	0.00193688
attempt-1	0.370721	0.671951	0	0.00189853
attempt-1	0.371375	0.710752	0	0.00186093
attempt-1	0.372029	0.722014	2.872e-06	0.00182414
attempt-1	0.372683	0.733276	0.00551383	0.0018972
attempt-1	0.373336	0.744539	0.00558746	0.00197028
attempt-1	0.37399	0.755801	0.0109221	0.00214754
attempt-1	0.374644	0.761156	5.819e-06	0.00210513
attempt-1	0.375298	0.766511	0	0.00206345
attempt-1	0.375952	0.771866	0	0.00202259
attempt-1	0.376606	0.777221	0	0.00198254
attempt-1	0.377259	0.782576	0	0.00194328
attempt-1	0.377913	0.787931	0	0.0019048
attempt-1	0.378567	0.793286	0	0.00186708
attempt-1	0.379221	0.798641	0.00543516	0.00193773
attempt-1	0.379875	0.780756	7.2988e-05	0.00190081
attempt-1	0.380528	0.743391	0	0.00186317
attempt-1	0.381182	0.730241	0	0.00182627
attempt-1	0.381836	0.717091	0.00543539	0.00189774
attempt-1	0.38249	0.703941	0.00211459	0.00190203
attempt-1	0.383144	0.690791	3.6943e-05	0.0018651
attempt-1	0.383798	0.699114	0	0.00182817
attempt-1	0.384451	0.707438	0	0.00179197
attempt-1	0.385105	0.715761	0	0.00175648
attempt-1	0.385759	0.724085	0	0.0017217
attempt-1	0.386413	0.732408	0	0.00168761
attempt-1	0.387067	0.740731	0	0.00165419
attempt-1	0.387721	0.749055	3.548e-06	0.0016215
attempt-1	0.388374	0.757378	0.00549923	0.00169829
attempt-1	0.389028	0.765702	5.2e-06	0.00166476
attempt-1	0.389682	0.774025	0.00541824	0.00173909
attempt-1	0.390336	0.782349	8.9521e-05	0.00170643
attempt-1	0.39099	0.790672	0	0.00167264
attempt-1	0.391644	0.798995	0	0.00163951
attempt-1	0.392297	0.807319	0	0.00160705
attempt-1	0.392951	0.92918	0	0.00157523
attempt-1	0.393605	0.706808	0	0.00154403
attempt-1	0.394259	0.732356	0	0.00151346
attempt-1	0.394913	0.757903	0	0.00148349
attempt-1	0.395567	0.783451	0.00238806	0.0015014
attempt-1	0.39622	0.808998	4.3049e-05	0.00147252
attempt-1	0.396874	0.834546	3.4295e-05	0.00144404
attempt-1	0.397528	0.860094	0.0108928	0.00163115
attempt-1	0.398182	0.885641	0.000245699	0.00160371
attempt-1	0.398836	0.911189	0.0162954	0.00189464
attempt-1	0.39949	0.936737	0.000123253	0.00185956
attempt-1	0.400143	0.912867	0.00549043	0.00193146
attempt-1	0.400797	0.888997	0.0054734	0.0020016
attempt-1	0.401451	0.865127	0.00254389	0.00201233
attempt-1	0.402105	0.841257	4.5946e-05	0.0019734
attempt-1	0.402759	0.817387	8.7625e-05	0.00193605
attempt-1	0.403413	0.859887	0.00542035	0.00200505
attempt-1	0.404066	0.902388	0	0.00196535
attempt-1	0.40472	0.944889	0	0.00192643
attempt-1	0.405374	0.987389	0	0.00188828
attempt-1	0.406028	1.02989	0	0.00185089
attempt-1	0.406682	1.07239	0.00268235	0.00186735
attempt-1	0.407335	0.98297	4.8314e-05	0.00183133
attempt-1	0.407989	0.89355	0	0.00179507
attempt-1	0.408643	0.804129	0.00541988	0.00186685
attempt-1	0.409297	0.833324	0.000105646	0.00183197
attempt-1	0.409951	0.818557	0.00556086	0.00190581
attempt-1	0.410605	0.80379	0.00548431	0.00197667
attempt-1	0.411258	0.789023	0.00816885	0.00209929
attempt-1	0.411912	0.774256	0.00545446	0.00216573
attempt-1	0.412566	0.759489	0	0.00212284
attempt-1	0.41322	0.744722	3.5703e-05	0.00208151
attempt-1	0.413874	0.729955	0.00547227	0.00214866
attempt-1	0.414528	0.715189	0	0.00210611
attempt-1	0.415181	0.700422	0	0.00206441
attempt-1	0.415835	0.718067	7.1144e-05	0.00202494
attempt-1	0.416489	0.735712	0.00543683	0.0020925
attempt-1	0.417143	0.753356	0	0.00205106
attempt-1	0.417797	0.771001	0	0.00201045
attempt-1	0.418451	0.788646	0	0.00197064
attempt-1	0.419104	0.806291	0	0.00193161
attempt-1	0.419758	0.823936	8.0366e-05	0.00189496
attempt-1	0.420412	0.822523	0.0121253	0.00209754
attempt-1	0.421066	0.821109	0	0.002056
attempt-1	0.42172	0.819695	0	0.00201529
attempt-1	0.422374	0.818282	9.5631e-05	0.00197727
attempt-1	0.423027	0.816868	0.0195585	0.00232542
attempt-1	0.423681	0.815454	0.0110406	0.002498
attempt-1	0.424335	0.81404	1.6201e-05	0.00244885
attempt-1	0.424989	0.902306	0	0.00240036
attempt-1	0.425643	0.990572	0	0.00235283
attempt-1	0.426297	1.07884	0	0.00230624
attempt-1	0.42695	0.970236	0	0.00226057
attempt-1	0.427604	0.861635	0	0.00221581
attempt-1	0.428258	0.753033	1.9391e-05	0.00217231
attempt-1	0.428912	0.897199	0.00875936	0.00230275
attempt-1	0.429566	1.04136	0.000148779	0.0022601
attempt-1	0.430219	1.00251	0.00556281	0.0023255
attempt-1	0.430873	0.963656	0.0109082	0.00249545
attempt-1	0.431527	0.924802	0.0164205	0.00277119
attempt-1	0.432181	0.885948	6.6188e-05	0.00271763
attempt-1	0.432835	0.847094	0	0.00266382
attempt-1	0.433489	0.875239	0	0.00261107
attempt-1	0.434142	0.903383	0	0.00255936
attempt-1	0.434796	0.931528	0.00547516	0.0026171
attempt-1	0.43545	0.959672	3.2813e-05	0.00256593
attempt-1	0.436104	0.987817	0	0.00251512
attempt-1	0.436758	1.01596	0	0.00246531
attempt-1	0.437412	1.04411	0	0.00241649
attempt-1	0.438065	0.921919	0.00542262	0.00247602
attempt-1	0.438719	0.930288	0.000176076	0.00243048
attempt-1	0.439373	0.938657	0.00542303	0.00248974
attempt-1	0.440027	0.947027	0.00549921	0.00254933
attempt-1	0.440681	0.955396	2.975e-06	0.00249891
attempt-1	0.441335	0.963765	0	0.00244942
attempt-1	0.441988	1.00327	0	0.00240092
attempt-1	0.442642	1.04277	5.913e-06	0.00235349
attempt-1	0.443296	1.08228	0.00549921	0.00241579
attempt-1	0.44395	1.08078	2.834e-06	0.002368
attempt-1	0.444604	1.07928	0	0.00232111
attempt-1	0.445258	1.07777	3.0557e-05	0.00227576
attempt-1	0.445911	1.07627	0.00169013	0.00226416
attempt-1	0.446565	1.07477	0	0.00221932
attempt-1	0.447219	1.07327	0	0.00217538
attempt-1	0.447873	1.07177	0	0.0021323
attempt-1	0.448527	1.07027	0	0.00209008
attempt-1	0.449181	1.04822	0	0.00204869
attempt-1	0.449834	1.02617	9.7902e-05	0.00201006
attempt-1	0.450488	1.00412	0.0109155	0.00218641
attempt-1	0.451142	0.982071	0.000115679	0.0021454
attempt-1	0.451796	0.960022	0.0109028	0.00231882
attempt-1	0.45245	0.937973	0	0.0022729
attempt-1	0.453104	0.915924	0.00393266	0.00230576
attempt-1	0.453757	0.906934	0.0176153	0.00260892
attempt-1	0.454411	0.897943	0.000147131	0.00256018
attempt-1	0.455065	0.888953	0.00547691	0.00261793
attempt-1	0.455719	0.879963	8.8248e-05	0.00256784
attempt-1	0.456373	0.870973	0.00545101	0.00262493
attempt-1	0.457026	1.05457	0	0.00257295
attempt-1	0.45768	1.23817	0	0.002522
attempt-1	0.458334	1.00618	0	0.00247206
attempt-1	0.458988	0.774198	0	0.00242311
attempt-1	0.459642	0.803125	0.0054597	0.00248324
attempt-1	0.460296	0.832053	4.828e-05	0.00243502
attempt-1	0.460949	0.860981	2.3124e-05	0.00238726
attempt-1	0.461603	0.889909	0.00127478	0.00236523
attempt-1	0.462257	0.918837	5.7672e-05	0.00231954
attempt-1	0.462911	0.947765	0.00545044	0.00238154
attempt-1	0.463565	0.976693	0	0.00233438
attempt-1	0.464219	1.00562	2.1575e-05	0.00228858
attempt-1	0.464872	1.03876	0.00118825	0.00226679
attempt-1	0.465526	1.0719	0.000128426	0.00222445
attempt-1	0.46618	1.10504	0.0120775	0.00241956
attempt-1	0.466834	1.13818	0	0.00237165
attempt-1	0.467488	1.13238	5.7985e-05	0.00232583
attempt-1	0.468142	1.12658	0.00544999	0.0023877
attempt-1	0.468795	1.12077	0.00544272	0.00244819
attempt-1	0.469449	1.11497	6.5099e-05	0.002401
attempt-1	0.470103	1.10917	5.821e-05	0.00235461
attempt-1	0.470757	1.10337	0.00544977	0.0024159
attempt-1	0.471411	1.09757	7.169e-06	0.0023682
attempt-1	0.472065	1.12672	0.00559283	0.00243206
attempt-1	0.472718	1.15588	0.00549202	0.00249265
attempt-1	0.473372	1.13175	0.00543193	0.00255085
attempt-1	0.474026	1.10761	0	0.00250034
attempt-1	0.47468	1.11389	5.8744e-05	0.00245199
attempt-1	0.475334	1.12017	0.00546568	0.00251167
attempt-1	0.475988	1.12644	0.000894016	0.00247964
attempt-1	0.476641	1.13272	0	0.00243054
attempt-1	0.477295	1.139	0	0.00238241
attempt-1	0.477949	1.14528	0	0.00233523
attempt-1	0.478603	1.15156	0	0.00228899
attempt-1	0.479257	1.15783	1.4451e-05	0.00224395
attempt-1	0.47991	1.16411	0.000925904	0.00221785
attempt-1	0.480564	1.17039	0.0108802	0.00238938
attempt-1	0.481218	1.17667	0	0.00234207
attempt-1	0.481872	1.15494	0	0.00229569
attempt-1	0.482526	1.13321	0	0.00225023
attempt-1	0.48318	1.11147	0	0.00220567
attempt-1	0.483833	1.08974	0	0.00216199
attempt-1	0.484487	1.13287	0	0.00211918
attempt-1	0.485141	1.176	0.00549711	0.00218607
attempt-1	0.485795	1.21913	1.0869e-05	0.002143
attempt-1	0.486449	1.26226	0	0.00210056
attempt-1	0.487103	1.30539	0.00548647	0.00216761
attempt-1	0.487756	1.24276	0.00552943	0.00223418
attempt-1	0.48841	1.22192	0.00546217	0.0022981
attempt-1	0.489064	1.20109	4.5802e-05	0.0022535
attempt-1	0.489718	1.18025	0	0.00220888
attempt-1	0.490372	1.15942	9.5398e-05	0.00216703
attempt-1	0.491026	1.13858	0.00541281	0.0022313
attempt-1	0.491679	1.11775	0	0.00218712
attempt-1	0.492333	1.09691	0	0.00214381
attempt-1	0.492987	1.07608	0	0.00210135
attempt-1	0.493641	1.05524	0	0.00205974
attempt-1	0.494295	1.03441	5.0014e-05	0.00201995
attempt-1	0.494949	1.01357	0.00585742	0.00209594
attempt-1	0.495602	1.04697	0	0.00205443
attempt-1	0.496256	1.08037	0	0.00201375
attempt-1	0.49691	1.11377	6.103e-06	0.001974
attempt-1	0.497564	1.14717	0.000322894	0.0019413
attempt-1	0.498218	1.26625	0	0.00190286
attempt-1	0.498872	1.38532	0	0.00186518
attempt-1	0.499525	1.33218	0	0.00182824
attempt-1	0.500179	1.27905	0	0.00179204
attempt-1	0.500833	1.22592	0	0.00175656
attempt-1	0.501487	1.17278	0.000157042	0.00172488
attempt-1	0.502141	1.11965	0.0108589	0.00190575
attempt-1	0.502795	1.06652	0	0.00186802
attempt-1	0.503448	1.08421	0	0.00183103
attempt-1	0.504102	1.1019	9.6354e-05	0.00179668
attempt-1	0.504756	1.11959	0.0106985	0.00197295
attempt-1	0.50541	1.13729	0.005594	0.00204465
attempt-1	0.506064	1.15498	1.6e-07	0.00200417
attempt-1	0.506717	1.17267	0	0.00196448
attempt-1	0.507371	1.19036	0	0.00192558
attempt-1	0.508025	1.20806	7.9084e-05	0.00188902
attempt-1	0.508679	1.22575	0.00550803	0.00196068
attempt-1	0.509333	1.24344	0.0108837	0.00213737
attempt-1	0.509987	1.26113	0.00556082	0.00220517
attempt-1	0.509987	1.33681	0.00556082	0.00227161
attempt-1	0.51064	1.35911	0	0.00222663
attempt-1	0.511294	1.34637	0	0.00218254
attempt-1	0.511948	1.33362	0	0.00213932
attempt-1	0.512602	1.32088	0	0.00209696
attempt-1	0.513256	1.30814	9.5186e-05	0.00205732
attempt-1	0.51391	1.29539	0.0053014	0.00212156
attempt-1	0.514563	1.28265	6.204e-05	0.00208078
attempt-1	0.515217	1.2699	0.00544594	0.00214741
attempt-1	0.515871	1.25716	9.4171e-05	0.00210675
attempt-1	0.516525	1.31507	0.00523217	0.00216864
attempt-1	0.517179	1.37297	0	0.0021257
attempt-1	0.517833	1.43088	0	0.00208361
attempt-1	0.518486	1.48878	0	0.00204235
attempt-1	0.518486	1.30705	0	0.00200191
attempt-1	0.51914	1.43727	0	0.00196226
attempt-1	0.519794	1.56749	9.2089e-05	0.00192523
attempt-1	0.520448	1.18668	0.00512834	0.00198866
attempt-1	0.521102	1.22218	0	0.00194928
attempt-1	0.521756	1.25768	0.00542983	0.0020182
attempt-1	0.522409	1.29318	8.8248e-05	0.00197998
attempt-1	0.523063	1.32868	0.00549808	0.00204965
attempt-1	0.523717	1.36417	0.00548282	0.00211763
attempt-1	0.524371	1.39967	2.5154e-05	0.0020762
attempt-1	0.525025	1.43517	0	0.00203508
attempt-1	0.525679	1.47067	0.00544778	0.00210266
attempt-1	0.526332	1.50617	6.02e-05	0.00206222
attempt-1	0.526986	1.54166	0	0.00202138
attempt-1	0.52764	1.57716	0	0.00198135
attempt-1	0.528294	1.61266	0	0.00194212
attempt-1	0.528948	1.58309	0.00543045	0.0020112
attempt-1	0.529601	1.55352	7.7526e-05	0.00197291
attempt-1	0.530255	1.52395	0.000542112	0.00194457
attempt-1	0.530909	1.49438	0.00544063	0.0020138
attempt-1	0.531563	1.46481	0.00554333	0.00208369
attempt-1	0.532217	1.45768	4.2085e-05	0.00204327
attempt-1	0.532871	1.45055	0.00543079	0.00211035
attempt-1	0.533524	1.44342	7.7188e-05	0.00207008
attempt-1	0.534178	1.43629	0	0.00202909
attempt-1	0.534832	1.42916	0	0.00198891
attempt-1	0.535486	1.42203	8.4656e-05	0.0019512
attempt-1	0.53614	1.4149	0.0101264	0.00211309
attempt-1	0.536794	1.43245	9.4514e-05	0.00207312
attempt-1	0.537447	1.45001	0.0054664	0.00214031
attempt-1	0.538101	1.46756	4.1678e-05	0.00209876
attempt-1	0.538755	1.48511	0	0.0020572
attempt-1	0.539409	1.50266	0.000784407	0.00203199
attempt-1	0.540063	1.52021	0.00549238	0.00210051
attempt-1	0.540717	1.53777	0.00553792	0.00216858
attempt-1	0.54137	1.50227	1.1553e-05	0.00212587
attempt-1	0.542024	1.48935	0.00552564	0.00219319
attempt-1	0.542678	1.47643	0.00547879	0.00225825
attempt-1	0.543332	1.46351	0	0.00221353
attempt-1	0.543986	1.45059	1.474e-06	0.00216973
attempt-1	0.54464	1.43767	0.00556399	0.00223694
attempt-1	0.545293	1.44646	0.00546249	0.00230082
attempt-1	0.545947	1.45525	0.00549611	0.00236409
attempt-1	0.546601	1.46404	4.7191e-05	0.00231821
attempt-1	0.547255	1.47283	0.00546067	0.00238044
attempt-1	0.547909	1.48162	0.00544969	0.00244121
attempt-1	0.548563	1.4904	0.00663081	0.00252418
attempt-1	0.549216	1.49919	0.00442617	0.00256184
attempt-1	0.54987	1.50798	7.7338e-05	0.00251264
attempt-1	0.550524	1.51677	0.0163706	0.00278706
attempt-1	0.551178	1.48915	7.5668e-05	0.00273337
attempt-1	0.551832	1.46154	0	0.00267924
attempt-1	0.552486	1.47272	3.0091e-05	0.00262678
attempt-1	0.553139	1.4839	0.00547789	0.00268324
attempt-1	0.553793	1.49508	0	0.00263011
attempt-1	0.554447	1.50627	0.000158756	0.00258117
attempt-1	0.555101	1.51745	0.00963599	0.00272087
attempt-1	0.555755	1.52863	8.3195e-05	0.00266864
attempt-1	0.556408	1.53981	0.0109104	0.00283184
attempt-1	0.557062	1.53218	0.000127561	0.00277829
attempt-1	0.557716	1.52454	0.00961935	0.00291376
attempt-1	0.55837	1.66753	8.342e-05	0.00285771
attempt-1	0.559024	1.65728	0.00542456	0.00290854
attempt-1	0.559678	1.64704	7.3196e-05	0.00285239
attempt-1	0.560331	1.63679	0.00407245	0.00287655
attempt-1	0.560985	1.73435	0.00543542	0.00292722
attempt-1	0.561639	1.736	0.005574	0.00297963
attempt-1	0.562293	1.73766	6.542e-06	0.00292076
attempt-1	0.562947	1.73931	0	0.00286292
attempt-1	0.563601	1.74096	0	0.00280623
attempt-1	0.564254	1.74262	0	0.00275066
attempt-1	0.564908	1.74427	0	0.0026962
attempt-1	0.565562	1.74593	0	0.00264281
attempt-1	0.566216	1.74758	0	0.00259047
attempt-1	0.56687	1.74924	0.00548654	0.00264782
attempt-1	0.567524	1.75089	2.1437e-05	0.00259581
attempt-1	0.568177	1.75255	6.6657e-05	0.00254573
attempt-1	0.568831	1.7542	0.00544132	0.00260307
attempt-1	0.569485	1.75586	0	0.00255152
attempt-1	0.570139	1.75751	0	0.002501
attempt-1	0.570793	1.75917	2.628e-06	0.00245153
attempt-1	0.571447	1.76082	0.00549923	0.00251188
attempt-1	0.5721	1.76248	2.0292e-05	0.00246254
attempt-1	0.572754	1.73285	0.00549377	0.00252256
attempt-1	0.573408	1.70323	4.8919e-05	0.00247358
attempt-1	0.574062	1.67361	0.016469	0.00275072
attempt-1	0.574716	1.65848	5.562e-05	0.00269735
attempt-1	0.57537	1.64335	0.0108752	0.00285929
attempt-1	0.576023	1.64783	9.1353e-05	0.00280448
attempt-1	0.576677	1.65231	0.00177089	0.00278401
attempt-1	0.577331	1.65679	3.2002e-05	0.00272951
attempt-1	0.577985	1.66127	0	0.00267546
attempt-1	0.578639	1.66575	0	0.00262248
attempt-1	0.579293	1.67022	0	0.00257055
attempt-1	0.579946	1.6747	0.00185742	0.00255643
attempt-1	0.5806	1.67918	3.3551e-05	0.00250647
attempt-1	0.581254	1.68366	0	0.00245684
attempt-1	0.581908	1.68814	0	0.00240819
attempt-1	0.582562	1.69262	0.00547019	0.00246882
attempt-1	0.583215	1.77014	9.9739e-05	0.00242191
attempt-1	0.583869	1.75499	0.00344961	0.00244226
attempt-1	0.584523	1.73984	0	0.0023939
attempt-1	0.585177	1.72469	0	0.0023465
attempt-1	0.585831	1.70954	0	0.00230003
attempt-1	0.586485	1.69439	0.00548823	0.00236316
attempt-1	0.587138	1.7645	1.9748e-05	0.00231676
attempt-1	0.587792	1.83461	0	0.00227088
attempt-1	0.588446	1.90472	0	0.00222592
attempt-1	0.5891	1.887	0.00548845	0.00229052
attempt-1	0.589754	1.86928	1.9522e-05	0.00224555
attempt-1	0.590408	1.85156	0	0.00220108
attempt-1	0.591061	1.83384	0.00215161	0.0022001
attempt-1	0.591715	1.81611	3.8909e-05	0.00215731
attempt-1	0.592369	1.79839	0	0.00211459
attempt-1	0.593023	1.78067	0	0.00207272
attempt-1	0.593677	1.76295	0	0.00203167
attempt-1	0.594331	1.87244	0	0.00199144
attempt-1	0.594984	1.98193	0	0.00195201
attempt-1	0.595638	1.97688	0	0.00191335
attempt-1	0.596292	1.97183	0	0.00187546
attempt-1	0.596946	1.96678	0	0.00183833
attempt-1	0.5976	1.96173	0	0.00180192
attempt-1	0.598254	1.95668	0	0.00176624
attempt-1	0.598907	1.95162	0	0.00173127
attempt-1	0.599561	1.94657	0	0.00169698
attempt-1	0.600215	1.87318	3.4202e-05	0.00166406
attempt-1	0.600869	1.79979	0.00552564	0.00174053
attempt-1	0.601523	1.86729	0.00545599	0.0018141
attempt-1	0.602177	1.93479	0	0.00177818
attempt-1	0.60283	2.00229	0	0.00174296
attempt-1	0.603484	2.06979	0	0.00170845
attempt-1	0.604138	2.01508	0	0.00167462
attempt-1	0.604792	1.96036	1.6988e-05	0.0016418
attempt-1	0.605446	1.90564	0.00549099	0.00171802
attempt-1	0.606099	1.90038	0.00547231	0.00179236
attempt-1	0.606753	1.89512	3.5666e-05	0.00175757
attempt-1	0.607407	1.88986	0	0.00172277
attempt-1	0.608061	1.88461	0	0.00168866
attempt-1	0.608715	1.87935	0	0.00165522
attempt-1	0.609369	1.87409	0	0.00162244
attempt-1	0.610022	1.86883	0	0.00159031
attempt-1	0.610676	1.86357	0	0.00155882
attempt-1	0.61133	1.94777	0	0.00152795
attempt-1	0.611984	2.03197	0	0.0014977
attempt-1	0.612638	2.11617	0	0.00146804
attempt-1	0.613292	2.13256	0	0.00143897
attempt-1	0.613945	2.14895	0	0.00141048
attempt-1	0.614599	2.16534	0	0.00138255
attempt-1	0.615253	2.18173	0	0.00135517
attempt-1	0.615907	2.19812	0	0.00132833
attempt-1	0.616561	2.18324	0.000156947	0.00130514
attempt-1	0.617215	2.16835	0.0120483	0.00151787
attempt-1	0.617868	2.15346	8.8545e-05	0.00148957
attempt-1	0.618522	2.13858	0.00541943	0.00156739
attempt-1	0.619176	2.12122	0	0.00153635
attempt-1	0.61983	2.10387	0	0.00150593
attempt-1	0.620484	2.08651	0	0.00147611
attempt-1	0.621138	2.06915	0	0.00144688
attempt-1	0.621791	2.0518	0	0.00141823
attempt-1	0.622445	2.03444	0.0054385	0.00149784
attempt-1	0.623099	2.01709	6.9639e-05	0.00146956
attempt-1	0.623753	1.99973	5.3837e-05	0.00144152
attempt-1	0.624407	1.98237	0.0175453	0.00176041
attempt-1	0.625061	1.96502	0.00011456	0.00172782
attempt-1	0.625714	1.94766	0	0.0016936
attempt-1	0.626368	1.93031	0	0.00166007
attempt-1	0.627022	1.97819	0	0.00162719
attempt-1	0.627676	1.98764	8.939e-05	0.00159674
attempt-1	0.62833	1.99708	0.00541859	0.00167242
attempt-1	0.628984	2.00904	8.9502e-05	0.00164108
attempt-1	0.629637	2.02101	0.00550803	0.00171765
attempt-1	0.630291	2.03297	0.00541842	0.00179093
attempt-1	0.630945	2.04493	0	0.00175547
attempt-1	0.631599	2.05689	3.6905e-05	0.00172144
attempt-1	0.632253	2.06886	0.00547107	0.00179569
attempt-1	0.632906	2.08082	0	0.00176013
attempt-1	0.63356	2.09278	0	0.00172528
attempt-1	0.634214	2.10474	0	0.00169111
attempt-1	0.634214	1.99762	0	0.00165762
attempt-1	0.634868	2.04009	9.0009e-05	0.00162658
attempt-1	0.635522	2.08257	0.0176013	0.00194291
attempt-1	0.636176	2.12504	0.00562074	0.00201574
attempt-1	0.636829	2.16752	0.00561222	0.00208696
attempt-1	0.637483	2.20999	0.0175193	0.00239255
attempt-1	0.638137	2.1866	5.5075e-05	0.00234626
attempt-1	0.638791	2.16322	0.0054529	0.00240778
attempt-1	0.639445	2.13983	0	0.0023601
attempt-1	0.640099	2.15097	0	0.00231337
attempt-1	0.640752	2.16212	0	0.00226756
attempt-1	0.641406	2.17327	0	0.00222266
attempt-1	0.64206	2.18441	0	0.00217864
attempt-1	0.642714	2.19851	0	0.0021355
attempt-1	0.643368	2.21261	0	0.00209321
attempt-1	0.644022	2.2267	0	0.00205176
attempt-1	0.644675	2.2408	0	0.00201114
attempt-1	0.645329	2.25781	0	0.00197131
attempt-1	0.645983	2.27483	0	0.00193227
attempt-1	0.646637	2.29185	3.2002e-05	0.00189465
attempt-1	0.647291	2.30886	0.00177089	0.0018922
attempt-1	0.647945	2.30295	0	0.00185473
attempt-1	0.648598	2.29705	0.00545409	0.001926
attempt-1	0.649252	2.29114	0.00180378	0.00192358
attempt-1	0.649906	2.28523	0	0.00188549
attempt-1	0.65056	2.27932	0.000142435	0.00185097
attempt-1	0.651214	2.27341	0.0179941	0.00217064
attempt-1	0.651868	2.2675	8.4805e-05	0.00212934
attempt-1	0.652521	2.26159	0	0.00208717
attempt-1	0.653175	2.25568	0	0.00204584
attempt-1	0.653829	2.24977	0	0.00200533
attempt-1	0.654483	2.24386	0	0.00196562
attempt-1	0.655137	2.23795	0	0.0019267
attempt-1	0.65579	2.23204	7.4204e-05	0.00189001
attempt-1	0.656444	2.22613	0.00543377	0.00196019
attempt-1	0.657098	2.22022	9.1924e-05	0.00192319
attempt-1	0.657752	2.18246	0.00541605	0.00199236
attempt-1	0.658406	2.1447	9.2256e-05	0.00195473
attempt-1	0.65906	2.10694	0.00541594	0.00202327
attempt-1	0.659713	2.06919	0	0.00198321
attempt-1	0.660367	2.04433	0	0.00194393
attempt-1	0.661021	2.01948	0.00545943	0.00201355
attempt-1	0.661675	1.99462	4.8659e-05	0.00197464
attempt-1	0.662329	2.18601	0	0.00193554
attempt-1	0.662983	2.19851	0	0.00189721
attempt-1	0.663636	2.21102	0	0.00185964
attempt-1	0.66429	2.22353	0	0.00182282
attempt-1	0.664944	2.23604	0	0.00178672
attempt-1	0.665598	2.24854	7.5048e-05	0.00175283
attempt-1	0.666252	2.26105	0.00543293	0.0018257
attempt-1	0.666906	2.27356	0	0.00178955
attempt-1	0.667559	2.28607	2.2143e-05	0.00175455
attempt-1	0.667559	2.26756	2.2143e-05	0.00172024
attempt-1	0.668213	2.2975	0.00123951	0.00171073
attempt-1	0.668867	2.32744	0.00548553	0.00178547
attempt-1	0.669521	2.35738	0	0.00175012
attempt-1	0.670175	2.38732	0	0.00171546
attempt-1	0.670829	2.41726	0	0.00168149
attempt-1	0.671482	2.44719	0	0.0016482
attempt-1	0.672136	2.47713	0	0.00161556
attempt-1	0.67279	2.3665	0	0.00158357
attempt-1	0.673444	2.25587	0	0.00155221
attempt-1	0.674098	2.24758	0	0.00152147
attempt-1	0.674752	2.23929	0.00544301	0.00159913
attempt-1	0.675405	2.231	0.000105646	0.00156955
attempt-1	0.676059	2.22271	0.0054673	0.00164674
attempt-1	0.676713	2.25009	5.8398e-05	0.00161528
attempt-1	0.677367	2.27748	0.00544944	0.00169121
attempt-1	0.678021	2.30486	0	0.00165772
attempt-1	0.678675	2.33225	7.6174e-05	0.0016264
attempt-1	0.679328	2.35963	0.0054318	0.00170175
attempt-1	0.679982	2.38702	0	0.00166806
attempt-1	0.680636	2.41441	7.6343e-05	0.00163654
attempt-1	0.68129	2.44179	0.0108928	0.00181983
attempt-1	0.681944	2.46918	4.6797e-05	0.00178472
attempt-1	0.682597	2.49656	0	0.00174938
attempt-1	0.683251	2.52395	0	0.00171474
attempt-1	0.683905	2.55134	0	0.00168078
attempt-1	0.684559	2.55131	0	0.0016475
attempt-1	0.685213	2.55129	0	0.00161488
attempt-1	0.685867	2.58373	0.00547918	0.0016914
attempt-1	0.68652	2.61618	2.8864e-05	0.00165848
attempt-1	0.687174	2.55444	0	0.00162563
attempt-1	0.687828	2.4927	0.00471298	0.00168677
attempt-1	0.688482	2.43096	8.4656e-05	0.00165505
attempt-1	0.689136	2.45027	0	0.00162227
attempt-1	0.68979	2.46959	0	0.00159015
attempt-1	0.690443	2.4889	0	0.00155866
attempt-1	0.691097	2.50821	0	0.0015278
attempt-1	0.691751	2.52753	0	0.00149754
attempt-1	0.692405	2.54684	0	0.00146789
attempt-1	0.693059	2.56615	0	0.00143882
attempt-1	0.693713	2.58547	0.000231535	0.00141491
attempt-1	0.694366	2.60478	0.0175068	0.00173357
attempt-1	0.69502	2.61802	0.00548327	0.00180782
attempt-1	0.695674	2.63127	7.7639e-05	0.00177356
attempt-1	0.696328	2.60489	0.00543864	0.00184613
attempt-1	0.696982	2.57852	0.000463734	0.00181876
attempt-1	0.697636	2.55215	0.000438283	0.00179142
attempt-1	0.698289	2.52578	0	0.00175595
attempt-1	0.698943	2.49941	0	0.00172118
attempt-1	0.699597	2.47304	0	0.00168709
attempt-1	0.700251	2.44667	2.521e-05	0.00165419
attempt-1	0.700905	2.4203	0.0110476	0.00184019
attempt-1	0.701559	2.54257	0.00579184	0.00191844
attempt-1	0.702212	2.56596	6.0739e-05	0.00188166
attempt-1	0.702866	2.58934	0.00544738	0.00195227
attempt-1	0.70352	2.61273	0	0.00191361
attempt-1	0.704174	2.63442	0	0.00187571
attempt-1	0.704828	2.65611	0	0.00183857
attempt-1	0.705482	2.6778	0	0.00180216
attempt-1	0.706135	2.69949	0	0.00176648
attempt-1	0.706789	2.72119	3.507e-06	0.00173157
attempt-1	0.707443	2.74288	0.000178689	0.00170082
attempt-1	0.708097	2.76457	0	0.00166714
attempt-1	0.708751	2.80677	0.000135848	0.00163682
attempt-1	0.709404	2.84896	0.0120724	0.00184346
attempt-1	0.710058	2.89116	0.000109456	0.00180912
attempt-1	0.710712	2.93336	0	0.0017733
attempt-1	0.711366	2.86919	0	0.00173819
attempt-1	0.71202	2.80502	0	0.00170377
attempt-1	0.712674	2.85497	0.00537064	0.00177638
attempt-1	0.713327	2.90492	9.6425e-05	0.00174311
attempt-1	0.713981	2.95486	0	0.00170859
attempt-1	0.714635	2.90986	0	0.00167476
attempt-1	0.715289	2.86486	0	0.0016416
attempt-1	0.715943	2.86147	7.9385e-05	0.00161066
attempt-1	0.716597	2.85808	0.00547282	0.00168714
attempt-1	0.71725	2.8547	0.00546375	0.00176192
attempt-1	0.717904	2.85131	0	0.00172703
attempt-1	0.718558	2.84793	0	0.00169284
attempt-1	0.719212	2.84454	2.6843e-05	0.00165985
attempt-1	0.719866	2.84115	0.00548138	0.00173552
attempt-1	0.72052	2.83777	0.0055614	0.00181128
attempt-1	0.721173	2.83438	0.0109366	0.00199198
attempt-1	0.721827	2.83099	0.00552498	0.00206194
attempt-1	0.722481	2.82761	0.000227512	0.00202562
attempt-1	0.723135	2.80712	4.23e-06	0.00198559
attempt-1	0.723789	2.78663	0	0.00194627
attempt-1	0.724443	2.76614	0	0.00190773
attempt-1	0.725096	2.74565	0	0.00186995
attempt-1	0.72575	2.72516	0	0.00183292
attempt-1	0.726404	2.70466	8.0286e-05	0.00179822
attempt-1	0.727058	2.68417	0.00542769	0.00187009
attempt-1	0.727712	2.66368	0	0.00183306
attempt-1	0.728366	2.64319	0	0.00179676
attempt-1	0.729019	2.6227	0	0.00176118
attempt-1	0.729673	2.70092	0	0.00172631
attempt-1	0.730327	2.77914	0.00543019	0.00179965
attempt-1	0.730981	2.85736	7.7974e-05	0.00176556
attempt-1	0.731635	2.77651	0.000506881	0.00174063
attempt-1	0.732288	2.69567	0.00547102	0.0018145
attempt-1	0.732942	2.61483	0	0.00177857
attempt-1	0.733596	2.62597	0	0.00174335
attempt-1	0.73425	2.6371	8.7548e-05	0.00171056
attempt-1	0.734904	2.64824	0.00486297	0.00177299
attempt-1	0.735558	2.65937	0	0.00173788
attempt-1	0.736211	2.67051	0	0.00170347
attempt-1	0.736865	2.68165	0	0.00166973
attempt-1	0.737519	2.69278	0	0.00163667
attempt-1	0.738173	2.70392	0	0.00160426
attempt-1	0.738827	2.71506	8.5172e-05	0.00157418
attempt-1	0.739481	2.72619	0.00474184	0.00163691
attempt-1	0.740134	2.79625	0	0.00160449
attempt-1	0.740788	2.8663	0	0.00157272
attempt-1	0.741442	2.93635	8.1581e-05	0.00154319
attempt-1	0.742096	2.91069	0.0054264	0.00162009
attempt-1	0.74275	2.88503	0	0.00158801
attempt-1	0.743404	2.85937	0	0.00155656
attempt-1	0.744057	2.83371	0	0.00152574
attempt-1	0.744057	3.02858	0	0.00149552
attempt-1	0.744711	3.05324	0	0.00146591
attempt-1	0.745365	3.0779	0	0.00143688
attempt-1	0.746019	3.10256	0	0.00140843
attempt-1	0.746673	3.12722	0	0.00138054
attempt-1	0.747327	3.15189	0	0.0013532
attempt-1	0.74798	3.17655	0	0.00132641
attempt-1	0.748634	3.20121	0	0.00130014
attempt-1	0.749288	3.22587	0	0.0012744
attempt-1	0.749942	3.11008	8.2509e-05	0.00125079
attempt-1	0.750596	2.99428	0.00542566	0.00133346
attempt-1	0.75125	3.0277	0	0.00130706
attempt-1	0.751903	3.06112	0.00548487	0.00138979
attempt-1	0.752557	3.09454	2.3108e-05	0.00136272
attempt-1	0.753211	3.12796	0	0.00133574
attempt-1	0.753865	3.02631	0	0.00130929
attempt-1	0.754519	2.92466	0	0.00128336
attempt-1	0.755173	3.00539	0	0.00125795
attempt-1	0.755826	3.08611	1.2419e-05	0.00123329
attempt-1	0.75648	3.16683	0.00552564	0.00131828
attempt-1	0.757134	3.1797	0.00547792	0.00140065
attempt-1	0.757788	3.19256	0	0.00137292
attempt-1	0.758442	3.20542	0.00551566	0.00145495
attempt-1	0.759095	3.21828	0.00550028	0.00153506
attempt-1	0.759749	3.23114	6.555e-05	0.00150596
attempt-1	0.760403	3.24401	0.00549043	0.00158486
attempt-1	0.761057	3.20495	0.00545998	0.00166159
attempt-1	0.761711	3.1659	0	0.00162869
attempt-1	0.762365	3.12685	7.4198e-05	0.00159791
attempt-1	0.763018	3.18279	0.00411878	0.00164783
attempt-1	0.763672	3.23874	0	0.0016152
attempt-1	0.764326	3.29468	0	0.00158321
attempt-1	0.76498	3.27599	7.2783e-05	0.0015533
attempt-1	0.765634	3.25729	0.00404938	0.00160273
attempt-1	0.766288	3.2386	0	0.00157099
attempt-1	0.766941	3.21991	0.0013959	0.00156753
attempt-1	0.767595	3.20121	2.5291e-05	0.00153699
attempt-1	0.768249	3.18252	0	0.00150655
attempt-1	0.768903	3.16383	7.1093e-05	0.00147813
attempt-1	0.769557	3.14513	0.00941451	0.00163528
attempt-1	0.770211	3.12644	3.9195e-05	0.00160368
attempt-1	0.770864	3.10775	2.44e-06	0.00157197
attempt-1	0.771518	3.08905	0.00549923	0.00164974
attempt-1	0.772172	3.52878	6.322e-06	0.00161719
attempt-1	0.772826	3.49766	0	0.00158517
attempt-1	0.77348	3.46654	0	0.00155378
attempt-1	0.774134	3.43542	2.581e-06	0.00152306
attempt-1	0.774787	3.40429	0.00549923	0.0016018
attempt-1	0.775441	3.37317	6.181e-06	0.0015702
attempt-1	0.776095	3.34205	0	0.00153911
attempt-1	0.776749	3.31093	0	0.00150863
attempt-1	0.777403	3.31471	0	0.00147876
attempt-1	0.778057	3.31849	0	0.00144948
attempt-1	0.77871	3.32227	0.00548718	0.00152943
attempt-1	0.779364	3.32605	2.0799e-05	0.00149956
attempt-1	0.780018	3.32983	8.4903e-05	0.00147154
attempt-1	0.780672	3.3336	0.0108576	0.00165741
attempt-1	0.781326	3.43852	7.3628e-05	0.00162604
attempt-1	0.781979	3.54344	0	0.00159385
attempt-1	0.782633	3.54298	0	0.00156228
attempt-1	0.783287	3.54252	0	0.00153135
attempt-1	0.783941	3.54206	0	0.00150102
attempt-1	0.784595	3.5416	6.3642e-05	0.00147256
attempt-1	0.785249	3.54114	0.00901542	0.00162192
attempt-1	0.785902	3.52654	0.0055309	0.00169933
attempt-1	0.786556	3.51194	0	0.00166568
attempt-1	0.78721	3.49734	0	0.0016327
attempt-1	0.787864	3.48274	0	0.00160037
attempt-1	0.788518	3.46814	0	0.00156868
attempt-1	0.789172	3.48299	6.8084e-05	0.00153896
attempt-1	0.789825	3.49784	0.00543989	0.00161621
attempt-1	0.790479	3.51269	5.0589e-05	0.0015852
attempt-1	0.791133	3.52754	0.00545727	0.00166188
attempt-1	0.791787	3.5424	0	0.00162897
attempt-1	0.792441	3.52532	0	0.00159671
attempt-1	0.793095	3.50825	0	0.0015651
attempt-1	0.793748	3.49118	0.00541783	0.00164139
attempt-1	0.794402	3.47411	0.000158469	0.00161202
attempt-1	0.795056	3.40158	0.00543944	0.00168781
attempt-1	0.79571	3.41276	0	0.00165439
attempt-1	0.796364	3.42393	5.7916e-05	0.00162278
attempt-1	0.797018	3.43511	0.0032187	0.00165438
attempt-1	0.797671	3.44629	5.7296e-05	0.00162275
attempt-1	0.798325	3.45747	0.00318424	0.00165368
attempt-1	0.798979	3.46864	0	0.00162093
attempt-1	0.799633	3.47982	0	0.00158883
attempt-1	0.800287	3.491	0	0.00155737
attempt-1	0.800941	3.50218	0.00229585	0.00157199
attempt-1	0.801594	3.51335	4.1397e-05	0.00154168
attempt-1	0.802248	3.56851	3.792e-06	0.00151123
attempt-1	0.802902	3.62367	0.00549923	0.0015902
attempt-1	0.803556	3.70795	4.967e-06	0.00155881
attempt-1	0.80421	3.69399	0	0.00152794
attempt-1	0.804864	3.68002	0	0.00149769
attempt-1	0.805517	3.66606	0	0.00146803
attempt-1	0.806171	3.65209	0	0.00143896
attempt-1	0.806825	3.63813	0	0.00141047
attempt-1	0.807479	3.62417	5.2651e-05	0.00138358
attempt-1	0.808133	3.6499	0.00292465	0.00141409
attempt-1	0.808786	3.67564	0	0.00138609
attempt-1	0.80944	3.70138	0.00545461	0.00146666
attempt-1	0.810094	3.72711	5.3495e-05	0.00143867
attempt-1	0.810748	3.75285	0	0.00141018
attempt-1	0.811402	3.77859	0	0.00138226
attempt-1	0.812056	3.80432	0	0.00135489
attempt-1	0.812709	3.83006	0	0.00132806
attempt-1	0.813363	3.82474	4.9982e-05	0.00130275
attempt-1	0.814017	3.81941	0.00276888	0.00133178
attempt-1	0.814671	3.81409	0	0.00130541
attempt-1	0.815325	3.80877	0	0.00127956
attempt-1	0.815979	3.80345	4.874e-05	0.00125519
attempt-1	0.816632	3.83185	0.00269965	0.00128379
attempt-1	0.817286	3.86024	0	0.00125837
attempt-1	0.81794	3.88864	0	0.00123345
attempt-1	0.818594	3.88197	0	0.00120903
attempt-1	0.819248	3.87529	0	0.00118509
attempt-1	0.819902	3.86861	0	0.00116162
attempt-1	0.820555	3.86194	0	0.00113862
attempt-1	0.821209	3.85591	0	0.00111607
attempt-1	0.821863	3.84987	0	0.00109397
attempt-1	0.822517	3.84384	0	0.00107231
attempt-1	0.823171	3.83781	0	0.00105107
attempt-1	0.823825	3.83178	0.00543824	0.00113795
attempt-1	0.824478	3.82575	6.9736e-05	0.00111679
attempt-1	0.825132	3.81971	0.00293617	0.00115282
attempt-1	0.825786	3.81368	5.2984e-05	0.00113104
attempt-1	0.82644	3.88156	0	0.00110865
attempt-1	0.827094	3.94943	0	0.00108669
attempt-1	0.827748	4.0173	8.9014e-05	0.00106694
attempt-1	0.828401	4.08518	0.00549043	0.00115453
attempt-1	0.829055	4.15305	0.00551299	0.00124084
attempt-1	0.829709	3.81836	0.0109357	0.00143281
attempt-1	0.830363	3.80406	0.00307843	0.0014654
attempt-1	0.831017	3.78977	5.5335e-05	0.00143748
attempt-1	0.831671	3.80293	0	0.00140901
attempt-1	0.832324	3.81609	0	0.00138111
attempt-1	0.832978	3.82925	0	0.00135376
attempt-1	0.833632	3.84242	0	0.00132696
attempt-1	0.834286	3.85558	0	0.00130068
attempt-1	0.83494	3.86874	0	0.00127492
attempt-1	0.835593	3.88191	3.6867e-05	0.00125041
attempt-1	0.836247	3.89507	0.00547111	0.00133399
attempt-1	0.836901	4.26898	0	0.00130757
attempt-1	0.837555	4.40886	0	0.00128168
attempt-1	0.838209	4.45208	0	0.0012563
attempt-1	0.838863	4.49529	0	0.00123142
attempt-1	0.839516	4.53851	0	0.00120704
attempt-1	0.84017	4.58173	0	0.00118313
attempt-1	0.840824	4.62495	0	0.00115971
attempt-1	0.841478	4.66817	0	0.00113674
attempt-1	0.842132	4.642	0	0.00111423
attempt-1	0.842786	4.61584	5.5094e-05	0.00109326
attempt-1	0.843439	4.58967	0.00545288	0.00117959
attempt-1	0.844093	4.5635	0.00545759	0.0012643
attempt-1	0.844747	4.53734	5.0503e-05	0.00124027
attempt-1	0.845401	4.51117	0	0.00121571
attempt-1	0.846055	4.48501	0	0.00119163
attempt-1	0.846709	4.45884	0	0.00116804
attempt-1	0.847362	4.48763	0	0.00114491
attempt-1	0.848016	4.51643	0	0.00112224
attempt-1	0.84867	4.49291	0	0.00110001
attempt-1	0.849324	4.46939	0	0.00107823
attempt-1	0.849978	4.44587	0	0.00105688
attempt-1	0.850632	4.45861	0	0.00103595
attempt-1	0.851285	4.47135	0	0.00101544
attempt-1	0.851939	4.48408	0	0.000995329
attempt-1	0.852593	4.49682	0.00563891	0.00108728
attempt-1	0.853247	4.50955	0.0175507	0.00141329
attempt-1	0.853901	4.52229	7.043e-05	0.0013867
attempt-1	0.854555	4.53502	0.00549986	0.00146815
attempt-1	0.855208	4.54776	0.00167858	0.00147231
attempt-1	0.855862	4.56049	0	0.00144316
attempt-1	0.855862	4.61073	0	0.00141458
attempt-1	0.856516	4.65299	6.129e-06	0.00138669
attempt-1	0.85717	4.62953	0.00549921	0.00146813
attempt-1	0.857824	4.62289	2.619e-06	0.00143911
attempt-1	0.858477	4.61624	0	0.00141061
attempt-1	0.859131	4.6096	0	0.00138268
attempt-1	0.859785	4.60296	9.1774e-05	0.00135712
attempt-1	0.860439	4.59631	0.00558085	0.00144075
attempt-1	0.861093	4.58967	0.0175418	0.00175959
attempt-1	0.861747	4.58303	0.00551293	0.00183391
attempt-1	0.8624	4.57638	2.422e-06	0.00179764
attempt-1	0.863054	4.56974	0.00547684	0.0018705
attempt-1	0.863708	4.5631	3.1216e-05	0.00183408
attempt-1	0.864362	4.55645	0.00409245	0.0018788
attempt-1	0.865016	4.54981	0.00702385	0.00198068
attempt-1	0.86567	4.54317	0.00681744	0.00207646
attempt-1	0.866323	4.53652	0	0.00203534
attempt-1	0.866977	4.52988	0	0.00199504
attempt-1	0.867631	4.64157	0	0.00195553
attempt-1	0.868285	4.7024	0	0.00191681
attempt-1	0.868939	4.76323	0	0.00187885
attempt-1	0.869593	4.82407	0.0108841	0.00205717
attempt-1	0.870246	4.81811	0.000131588	0.00201904
attempt-1	0.8709	4.81215	0	0.00197906
attempt-1	0.871554	4.80619	0	0.00193987
attempt-1	0.872208	4.80022	0	0.00190146
attempt-1	0.872862	4.79426	0	0.0018638
attempt-1	0.873516	4.7883	0	0.0018269
attempt-1	0.874169	4.78234	0	0.00179072
attempt-1	0.874169	5.13724	0	0.00175526
attempt-1	0.874823	5.07787	0	0.0017205
attempt-1	0.875477	5.01849	0	0.00168643
attempt-1	0.876131	4.95912	0	0.00165304
attempt-1	0.876785	4.89974	0	0.00162031
attempt-1	0.877439	4.84037	0	0.00158822
attempt-1	0.878092	4.78099	5.8135e-05	0.00155792
attempt-1	0.878746	4.80121	0.00544984	0.00163499
attempt-1	0.8794	4.82142	0	0.00160261
attempt-1	0.880054	4.84163	0	0.00157088
attempt-1	0.880708	4.86184	7.5968e-05	0.00154128
attempt-1	0.881362	4.88205	0.00543201	0.00161832
attempt-1	0.882015	4.90226	0	0.00158627
attempt-1	0.882669	4.92247	0.0054961	0.0016637
attempt-1	0.883323	4.9541	1.1845e-05	0.00163099
attempt-1	0.883977	4.98574	0.00550207	0.00170764
attempt-1	0.884631	5.01737	0.00551389	0.00178301
attempt-1	0.884631	5.19989	0.00551389	0.00185689
attempt-1	0.885284	5.19144	0	0.00182012
attempt-1	0.885938	5.18299	0.00549639	0.00189292
attempt-1	0.886592	5.17454	3.5215e-05	0.00185613
attempt-1	0.887246	5.16609	0.00548433	0.00192798
attempt-1	0.8879	5.15765	0	0.0018898
attempt-1	0.888554	5.1492	0	0.00185238
attempt-1	0.889207	5.14075	0	0.0018157
attempt-1	0.889861	5.1323	0	0.00177974
attempt-1	0.890515	5.12385	0	0.0017445
attempt-1	0.891169	5.1154	0.00468413	0.00180271
attempt-1	0.891823	5.10696	8.4139e-05	0.00176868
attempt-1	0.892477	5.09108	0	0.00173366
attempt-1	0.89313	5.0752	0.00549703	0.00180818
attempt-1	0.893784	5.05933	0.0102086	0.00197452
attempt-1	0.894438	5.04345	0.000149089	0.00193838
attempt-1	0.895092	5.71344	0	0.00189999
attempt-1	0.895746	4.97778	0.00488256	0.00195905
attempt-1	0.8964	5.0381	0.00551702	0.00202951
attempt-1	0.897053	5.09843	0.00483989	0.00208516
attempt-1	0.897707	5.15875	8.6927e-05	0.00204559
attempt-1	0.898361	5.21908	9.621e-06	0.00200527
attempt-1	0.899015	5.2794	0.000519034	0.00197584
attempt-1	0.899669	5.33972	0	0.00193672
attempt-1	0.900323	5.40005	0	0.00189837
attempt-1	0.900976	5.46037	0.00554021	0.00197048
attempt-1	0.90163	5.43406	0.00557127	0.00204179
attempt-1	0.902284	5.40774	0.0054126	0.00210853
attempt-1	0.902938	5.38143	0	0.00206678
attempt-1	0.903592	5.35511	0	0.00202586
attempt-1	0.904246	5.3288	4.278e-05	0.00198659
attempt-1	0.904899	5.30248	0.00547161	0.0020556
attempt-1	0.905553	5.27617	0.00584408	0.00213062
attempt-1	0.906207	5.24985	1.5756e-05	0.00208874
attempt-1	0.906207	5.50861	1.5756e-05	0.00204769
attempt-1	0.906861	5.52946	0.000311376	0.00201331
attempt-1	0.907515	5.55031	0	0.00197344
attempt-1	0.908168	5.57116	0	0.00193436
attempt-1	0.908822	5.59201	0	0.00189606
attempt-1	0.909476	5.61286	0	0.00185851
attempt-1	0.91013	5.63371	0	0.00182171
attempt-1	0.910784	5.43452	0.00552433	0.00189503
attempt-1	0.911438	5.23532	0.0109585	0.0020745
attempt-1	0.911438	6.03026	0.0109585	0.00225042
attempt-1	0.912091	5.99743	0.000217492	0.00221017
attempt-1	0.912745	5.96459	0	0.0021664
attempt-1	0.913399	5.93176	0	0.0021235
attempt-1	0.914053	5.89892	0	0.00208145
attempt-1	0.914707	5.86608	0	0.00204023
attempt-1	0.915361	5.842	0	0.00199983
attempt-1	0.916014	5.81791	0	0.00196023
attempt-1	0.916668	5.79382	0	0.00192142
attempt-1	0.917322	5.76973	0	0.00188337
attempt-1	0.917976	5.74564	0	0.00184607
attempt-1	0.91863	5.74355	0	0.00180952
attempt-1	0.919284	5.74145	0	0.00177369
attempt-1	0.919937	5.73935	4.4132e-05	0.00173944
attempt-1	0.920591	5.73726	0.00555233	0.00181494
attempt-1	0.921245	5.73516	0.0109718	0.00199627
attempt-1	0.921899	5.73306	0.0109104	0.00217278
attempt-1	0.922553	5.81105	6.1289e-05	0.00213097
attempt-1	0.923207	5.88903	0	0.00208877
attempt-1	0.92386	5.96702	0	0.00204741
attempt-1	0.924514	6.045	0	0.00200687
attempt-1	0.925168	6.12299	0	0.00196713
attempt-1	0.925168	6.03104	0	0.00192818
attempt-1	0.925822	6.0357	0	0.00188999
attempt-1	0.926476	6.04036	0	0.00185257
attempt-1	0.92713	6.04503	0	0.00181588
attempt-1	0.927783	6.04969	0	0.00177993
attempt-1	0.928437	6.05435	0	0.00174468
attempt-1	0.929091	6.05901	0	0.00171013
attempt-1	0.929745	6.06368	0	0.00167627
attempt-1	0.930399	6.06834	0	0.00164307
attempt-1	0.931053	6.073	0	0.00161054
attempt-1	0.931053	6.43157	0	0.00157865
attempt-1	0.931706	6.42105	0	0.00154739
attempt-1	0.93236	6.41052	4.5202e-05	0.00151764
attempt-1	0.933014	6.4	0.00546267	0.00159576
attempt-1	0.933668	6.38948	6.2922e-05	0.00156541
attempt-1	0.934322	6.37895	0.00586026	0.00165045
attempt-1	0.934975	6.36843	7.74e-06	0.00161792
attempt-1	0.935629	6.3579	0	0.00158589
attempt-1	0.935629	6.29547	0	0.00155448
attempt-1	0.936283	6.33178	0	0.0015237
attempt-1	0.936937	6.3681	0	0.00149353
attempt-1	0.937591	6.40441	0	0.00146395
attempt-1	0.938245	6.44072	0	0.00143496
attempt-1	0.938898	6.47704	0	0.00140655
attempt-1	0.939552	6.51335	4.5931e-05	0.00137961
attempt-1	0.940206	6.54966	0.00552564	0.00146171
attempt-1	0.94086	6.58597	0.00552564	0.00154218
attempt-1	0.941514	6.62229	0.0054376	0.00161932
attempt-1	0.942168	6.6586	0.00552564	0.00169667
attempt-1	0.942821	6.69491	0.00547947	0.00177158
attempt-1	0.943475	6.42613	0	0.0017365
attempt-1	0.944129	6.36764	4.6215e-05	0.00170303
attempt-1	0.944783	6.30914	0.00546176	0.00177746
attempt-1	0.945437	6.25064	0	0.00174226
attempt-1	0.946091	6.56155	0	0.00170776
attempt-1	0.946744	6.98824	0	0.00167394
attempt-1	0.947398	6.98534	0	0.00164079
attempt-1	0.948052	6.98244	0	0.0016083
attempt-1	0.948706	6.97954	0	0.00157646
attempt-1	0.94936	6.97664	0	0.00154524
attempt-1	0.950014	6.97374	0	0.00151464
attempt-1	0.950667	6.97084	0.00544917	0.00159255
attempt-1	0.951321	6.96794	5.8811e-05	0.00156218
attempt-1	0.951975	6.91936	0	0.00153125
attempt-1	0.952629	6.87077	0	0.00150092
attempt-1	0.953283	6.82219	2.9396e-05	0.00147178
attempt-1	0.953937	6.77361	0.00552564	0.00155206
attempt-1	0.95459	6.84128	0.00546092	0.00162946
attempt-1	0.955244	6.90896	0	0.0015972
attempt-1	0.955898	6.97663	0	0.00156557
attempt-1	0.956552	7.04431	0	0.00153457
attempt-1	0.957206	7.11198	0	0.00150418
attempt-1	0.95786	7.17966	1.689e-06	0.00147443
attempt-1	0.958513	7.16479	0.00549921	0.00155413
attempt-1	0.959167	7.14992	0.00115755	0.00154627
attempt-1	0.959167	7.06007	0.00115755	0.00153858
attempt-1	0.959821	7.17736	0.00434021	0.00159405
attempt-1	0.960475	7.29465	0	0.00156249
attempt-1	0.961129	7.41194	0	0.00153155
attempt-1	0.961782	7.52924	0	0.00150122
attempt-1	0.962436	7.58796	7.6086e-05	0.001473
attempt-1	0.96309	7.64668	0.00423417	0.00152768
attempt-1	0.963744	7.7054	3.0297e-05	0.00149802
attempt-1	0.964398	7.76412	0.00554325	0.00157813
attempt-1	0.965052	7.59362	0.00547274	0.00165525
attempt-1	0.965705	7.42312	0.00560018	0.00173337
attempt-1	0.966359	7.25262	0.00960755	0.00188929
attempt-1	0.967013	7.3701	7.3919e-05	0.00185334
attempt-1	0.967667	7.48758	0.00956368	0.00200602
attempt-1	0.968321	7.60506	0.000123548	0.00196875
attempt-1	0.968975	7.63328	0.010928	0.00214616
attempt-1	0.969628	7.6615	2.2019e-05	0.0021041
attempt-1	0.970282	7.68972	0	0.00206243
attempt-1	0.970936	7.71794	0	0.00202159
attempt-1	0.97159	7.74616	0	0.00198156
attempt-1	0.972244	7.78603	0	0.00194232
attempt-1	0.972898	7.82589	1.3478e-05	0.00190413
attempt-1	0.973551	7.86576	0.0054945	0.00197522
attempt-1	0.974205	7.91297	0	0.00193611
attempt-1	0.974859	7.96017	0	0.00189777
attempt-1	0.975513	8.00738	0	0.00186019
attempt-1	0.976167	8.05459	0	0.00182335
attempt-1	0.976821	8.12196	0	0.00178725
attempt-1	0.977474	8.18933	0	0.00175186
attempt-1	0.978128	8.25671	0	0.00171717
attempt-1	0.978782	8.46449	0	0.00168316
attempt-1	0.979436	8.67228	0	0.00164983
attempt-1	0.98009	7.99593	0	0.00161716
attempt-1	0.980744	8.10344	6.7575e-05	0.00158648
attempt-1	0.981397	8.21095	0.00374958	0.00162931
attempt-1	0.982051	8.31846	0	0.00159705
attempt-1	0.982705	8.42597	0.000200776	0.0015694
attempt-1	0.983359	8.53348	0.0145788	0.00182701
attempt-1	0.984013	8.64099	0	0.00179083
attempt-1	0.984666	8.66988	0	0.00175537
attempt-1	0.98532	8.69878	0	0.00172061
attempt-1	0.985974	8.72767	0	0.00168654
attempt-1	0.986628	8.75656	0	0.00165314
attempt-1	0.987282	8.74306	0	0.00162041
attempt-1	0.987936	8.72955	0	0.00158832
attempt-1	0.988589	8.71605	0	0.00155687
attempt-1	0.989243	8.70254	0	0.00152604
attempt-1	0.989897	8.68904	0.00547006	0.00160414
attempt-1	0.990551	8.67553	3.7824e-05	0.00157312
attempt-1	0.991205	8.66202	0	0.00154197
attempt-1	0.991859	8.64852	5.0326e-05	0.00151243
attempt-1	0.991859	8.67544	5.0326e-05	0.00148348
attempt-1	0.992512	8.76019	0.00554325	0.00156387
attempt-1	0.993166	8.84493	0.00542218	0.00164028
attempt-1	0.99382	8.92968	5.0495e-05	0.00160879
attempt-1	0.994474	9.03686	0.00545748	0.00168501
attempt-1	0.995128	9.14403	0	0.00165164
attempt-1	0.995782	9.25121	0	0.00161893
attempt-1	0.996435	9.24261	0	0.00158688
attempt-1	0.997089	9.23401	0.00541795	0.00166274
attempt-1	0.997743	9.22541	9.0028e-05	0.0016316
attempt-1	0.998397	9.21681	0	0.00159929
attempt-1	0.999051	9.2746	0	0.00156762
attempt-1	0.999705	9.33239	0	0.00153658
attempt-1	1.00036	9.39018	0	0.00150615
attempt-1	1.00101	9.48175	0.0054535	0.00158431
attempt-1	1.00167	9.57333	0.000111978	0.00155516
attempt-1	1.00232	9.66491	0.0031958	0.00158765
attempt-1	1.00297	9.75649	0	0.00155621
attempt-1	1.00363	9.76656	5.6574e-05	0.00152651
attempt-1	1.00428	9.37287	0.00314387	0.00155854
attempt-1	1.00494	9.58622	0	0.00152768
attempt-1	1.00559	9.79958	0	0.00149743
attempt-1	1.00624	9.8199	6.9338e-05	0.00146915
attempt-1	1.0069	9.84023	0.0054388	0.00154775
attempt-1	1.00755	9.86055	0	0.00151711
attempt-1	1.0082	9.88087	0	0.00148706
attempt-1	1.00886	9.9012	0	0.00145762
attempt-1	1.00951	9.92152	0.00552954	0.00153825
attempt-1	1.01017	9.92935	0.00852347	0.00167657
attempt-1	1.01082	9.93718	4.834e-06	0.00164347
attempt-1	1.01147	9.94502	6.9623e-05	0.0016123
attempt-1	1.01213	9.95285	0.00543819	0.00168806
attempt-2	0	0.0185384	0.00517393	0.00517393
attempt-2	0.000824838	-0.0429027	0.0153127	0.0053747
attempt-2	0.00164968	-0.104344	0.0117187	0.00550032
attempt-2	0.00247451	-0.165785	0.000113989	0.00539366
attempt-2	0.00329935	-0.227226	0.00485303	0.00538296
attempt-2	0.00412419	-0.288667	0.00473886	0.0053702
attempt-2	0.00494903	-0.350108	0.00265233	0.00531638
attempt-2	0.00577386	-0.272019	0.00497587	0.00530964
attempt-2	0.0065987	-0.19393	0.00969194	0.00539642
attempt-2	0.00742354	-0.161169	0.00477238	0.00538406
attempt-2	0.00824838	-0.128408	3.0388e-05	0.00527805
attempt-2	0.00907322	-0.0956477	0.00482247	0.00526903
attempt-2	0.00989805	-0.103749	0.000207557	0.0051688
attempt-2	0.0107229	-0.111851	0.00662014	0.00519754
attempt-2	0.0115477	-0.131942	0.000175092	0.00509809
attempt-2	0.0123726	-0.100427	0.012492	0.0052445
attempt-2	0.0131974	-0.068912	0.00686162	0.00527652
attempt-2	0.0140222	-0.0373971	0.00470849	0.00526527
attempt-2	0.0148471	-0.00588225	5.861e-05	0.00516217
attempt-2	0.0156719	0.0256326	0.001747	0.00509454
attempt-2	0.0164968	0.0571475	0	0.00499366
attempt-2	0.0173216	0.0230629	0	0.00489478
attempt-2	0.0181464	-0.0110217	6.0611e-05	0.00479905
attempt-2	0.0189713	-0.0451063	0.00499194	0.00480287
attempt-2	0.0197961	-0.079191	0.00631793	0.00483287
attempt-2	0.0206209	-0.113276	0	0.00473717
attempt-2	0.0214458	-0.14736	0.00328707	0.00470846
attempt-2	0.0222706	-0.181445	0.00507546	0.00471573
attempt-2	0.0230955	-0.215529	0.0094416	0.00480931
attempt-2	0.0239203	-0.286915	0	0.00471407
attempt-2	0.0247451	-0.25857	0	0.00462073
attempt-2	0.02557	-0.230225	0.000101149	0.00453123
attempt-2	0.0263948	-0.20188	0.00299923	0.00450089
attempt-2	0.0272196	-0.173535	1.0008e-05	0.00441196
attempt-2	0.0280445	-0.145191	0.00495798	0.00442278
attempt-2	0.0288693	-0.116759	0.00473772	0.00442901
attempt-2	0.0296942	-0.0883274	9.1163e-05	0.00434311
attempt-2	0.030519	-0.0598957	0.00476182	0.00435141
attempt-2	0.0313438	-0.187275	0.000147992	0.00426817
attempt-2	0.0321687	-0.160421	0.00485303	0.00427975
attempt-2	0.0329935	-0.133567	0.00471548	0.00428838
attempt-2	0.0338183	-0.106714	0.0048389	0.00429928
attempt-2	0.0346432	-0.0798603	0.000152014	0.00421716
attempt-2	0.035468	-0.0659831	0.00474044	0.00422752
attempt-2	0.0362929	-0.0469726	0.00115612	0.0041667
attempt-2	0.0371177	-0.0279622	0.00476038	0.00417845
attempt-2	0.0379425	-0.00895172	0	0.00409571
attempt-2	0.0387674	0.0100587	0	0.00401461
attempt-2	0.0395922	0.0290692	0	0.00393511
attempt-2	0.0404171	0.0480796	0.000158141	0.00386032
attempt-2	0.0412419	0.0670901	0.00969884	0.00397594
attempt-2	0.0420667	0.0861005	0.00560344	0.00400816
attempt-2	0.0428916	0.105111	2.7911e-05	0.00392935
attempt-2	0.0437164	0.124121	0.00115357	0.00387438
attempt-2	0.0445412	0.0844285	0.0151075	0.00409682
attempt-2	0.0453661	0.0447356	0.00958367	0.00420547
attempt-2	0.0461909	-0.00452618	0.00484111	0.00421806
attempt-2	0.0470158	-0.053788	2.131e-06	0.00413457
attempt-2	0.0478406	-0.10305	0	0.0040527
attempt-2	0.0486654	-0.0746299	4.6593e-05	0.00397337
attempt-2	0.0494903	-0.04621	0.00138837	0.00392218
attempt-2	0.0503151	-0.0177901	0.00481425	0.00393985
attempt-2	0.0511399	0.0106298	0	0.00386183
attempt-2	0.0519648	0.0390497	0.00500573	0.00388448
attempt-2	0.0527896	-0.0823325	0.00523494	0.00391122
attempt-2	0.0536145	-0.203715	0	0.00383377
attempt-2	0.0544393	-0.176586	3.9593e-05	0.00375864
attempt-2	0.0552641	-0.149457	0.00907502	0.00386392
attempt-2	0.056089	-0.122328	0.00494993	0.00388542
attempt-2	0.0569138	-0.095199	4.4666e-05	0.00380937
attempt-2	0.0577386	-0.0680701	0	0.00373393
attempt-2	0.0585635	-0.0409412	0	0.00365999
attempt-2	0.0593883	-0.0138122	9.866e-06	0.00358771
attempt-2	0.0602132	0.0133167	0.00027094	0.00352204
attempt-2	0.061038	0.0404456	0.000133542	0.00345494
attempt-2	0.0618628	0.0675745	0.0100327	0.00358519
attempt-2	0.0626877	-0.0622921	0.00969307	0.00370614
attempt-2	0.0635125	-0.0580856	0.00953726	0.00382161
attempt-2	0.0643373	-0.0538791	0.0144037	0.00403115
attempt-2	0.0651622	-0.0496726	0.00484244	0.00404722
attempt-2	0.065987	-0.0458276	0.00532717	0.00407256
attempt-2	0.0668119	-0.0419826	0.00942434	0.00417854
attempt-2	0.0676367	-0.0381375	0.000155225	0.00409887
attempt-2	0.0684615	-0.0342925	0.00964721	0.00420874
attempt-2	0.0692864	-0.0304475	0.00960664	0.00431563
attempt-2	0.0701112	-0.0266025	0	0.00423017
attempt-2	0.070936	-0.000206691	4.2881e-05	0.00414725
attempt-2	0.0717609	0.0261891	0.00504885	0.00416511
attempt-2	0.0725857	0.0150573	0.00956853	0.0042721
attempt-2	0.0734106	0.00392546	1.3626e-05	0.00418778
attempt-2	0.0742354	-0.00720637	0.00014877	0.0041078
attempt-2	0.0750602	-0.0183382	0.0047956	0.00412142
attempt-2	0.0758851	-0.02947	0.00958868	0.00422968
attempt-2	0.0767099	-0.0406018	0.000100401	0.00414791
attempt-2	0.0775348	-0.0517337	0.00485303	0.00416187
attempt-2	0.0783596	-0.0628655	0.00475216	0.00417356
attempt-2	0.0791844	-0.0739973	1.073e-06	0.00409094
attempt-2	0.0800093	-0.0851292	0.0048389	0.00410575
attempt-2	0.0808341	-0.0625474	0.00482601	0.00412001
attempt-2	0.0816589	-0.0399656	0.00946887	0.00422593
attempt-2	0.0816589	-0.0436424	0.00946887	0.00432975
attempt-2	0.0824838	-0.0370481	0.000395508	0.00425185
attempt-2	0.0833086	-0.0304539	0.0097172	0.00436007
attempt-2	0.0841335	-0.0238596	0.00961828	0.00446419
attempt-2	0.0849583	-0.0172653	0.00921266	0.00455822
attempt-2	0.0857831	-0.0106711	0.0089955	0.00464609
attempt-2	0.086608	-0.00407679	0	0.00455409
attempt-2	0.0874328	-0.00757907	0	0.00446391
attempt-2	0.0882576	-0.0110813	0.0103247	0.00457996
attempt-2	0.0890825	-0.0049387	0.0049867	0.00458802
attempt-2	0.0899073	0.00120394	0.000131788	0.00449978
attempt-2	0.0907322	0.00734658	0.00395715	0.00448903
attempt-2	0.091557	0.0134892	0.000129979	0.00440271
attempt-2	0.0923818	0.0196319	0.0046969	0.00440854
attempt-2	0.0932067	0.0257745	0.00484277	0.00441714
attempt-2	0.0940315	0.0319171	0.000886158	0.00434722
attempt-2	0.0948563	-0.086209	2.8942e-05	0.00426171
attempt-2	0.0956812	-0.204335	1.9562e-05	0.0041777
attempt-2	0.096506	-0.164873	0.00490953	0.0041922
attempt-2	0.0973309	-0.125411	0.00477673	0.00420377
attempt-2	0.0981557	-0.0859484	0.000122747	0.00412296
attempt-2	0.0989805	-0.0464862	0.0036838	0.00411426
attempt-2	0.0998054	-0.00702393	0.000120781	0.00403518
attempt-2	0.10063	0.0324383	0.00362915	0.00402714
attempt-2	0.101455	0.0719005	0.000139843	0.00395017
attempt-2	0.10228	0.0510796	0.0085249	0.00404076
attempt-2	0.103105	0.0302588	0.00825171	0.00412414
attempt-2	0.10393	0.00943788	0.000148298	0.00404541
attempt-2	0.104754	0.0460201	0.000136705	0.00396801
attempt-2	0.105579	0.0826022	0.00843117	0.00405639
attempt-2	0.106404	0.119184	0.00483203	0.00407175
attempt-2	0.107229	0.155767	0.0037519	0.00406542
attempt-2	0.108054	0.0174435	0.0190697	0.00436253
attempt-2	0.108879	0.0112533	0	0.00427614
attempt-2	0.109703	0.00506322	0	0.00419147
attempt-2	0.110528	-0.0011269	5.0771e-05	0.00410947
attempt-2	0.111353	-0.00731702	0.00482477	0.00412364
attempt-2	0.112178	-0.0135071	0.0096213	0.0042325
attempt-2	0.113003	-0.0196973	6.1657e-05	0.00414991
attempt-2	0.113828	0.279442	0.00010793	0.00406987
attempt-2	0.114652	0.251595	0.00505335	0.00408935
attempt-2	0.115477	0.223747	0.0151916	0.00430919
attempt-2	0.116302	0.1959	0.00951745	0.00441233
attempt-2	0.117127	0.168052	0.0101451	0.00452585
attempt-2	0.117952	0.140205	0.000449996	0.00444514
attempt-2	0.118777	0.101462	0.00482477	0.00445266
attempt-2	0.119601	0.0627188	0.00474394	0.00445842
attempt-2	0.120426	0.0239758	0	0.00437014
attempt-2	0.121251	-0.0147671	9.7433e-05	0.00428553
attempt-2	0.122076	-0.0535101	0.00291845	0.00425846
attempt-2	0.122076	0.0139258	0.00291845	0.00423193
attempt-2	0.122901	0.0126316	0	0.00414812
attempt-2	0.123726	0.0113375	0	0.00406598
attempt-2	0.124551	0.0100433	0.00470884	0.00407871
attempt-2	0.125375	0.00874918	0.000236626	0.00400263
attempt-2	0.1262	0.00745504	0.00297433	0.00398227
attempt-2	0.127025	0.00616089	0.0142508	0.00418561
attempt-2	0.12785	0.00486675	0.000115129	0.004105
attempt-2	0.128675	0.0035726	0	0.00402372
attempt-2	0.1295	0.00227846	0	0.00394404
attempt-2	0.1295	-0.0253598	0	0.00386594
attempt-2	0.130324	-0.0161465	0	0.00378939
attempt-2	0.131149	-0.00693314	0.000240047	0.0037191
attempt-2	0.131974	0.00228018	0.0102187	0.00384781
attempt-2	0.132799	0.0114935	0	0.00377161
attempt-2	0.133624	0.0207068	0	0.00369693
attempt-2	0.134449	0.0299202	0.00227122	0.00366869
attempt-2	0.135273	0.0391335	0.00255438	0.00364663
attempt-2	0.136098	0.0483468	0	0.00357442
attempt-2	0.136923	0.101201	0	0.00350364
attempt-2	0.137748	0.0966631	0	0.00343426
attempt-2	0.138573	0.0921256	0.00014791	0.00336918
attempt-2	0.139398	0.0875881	0.00966368	0.00349383
attempt-2	0.140222	0.0830507	0.0047468	0.00351864
attempt-2	0.141047	0.0785132	0.000141419	0.00345176
attempt-2	0.141872	0.223064	0.0095083	0.00357169
attempt-2	0.142697	0.220606	0.000169503	0.00350432
attempt-2	0.143522	0.218148	0.00473933	0.00352878
attempt-2	0.144347	0.215689	7.2118e-05	0.00346033
attempt-2	0.145171	0.213231	0.0024097	0.00343953
attempt-2	0.145996	0.210773	0.00944946	0.00355853
attempt-2	0.146821	0.208314	0	0.00348807
attempt-2	0.147646	0.205856	0	0.003419
attempt-2	0.148471	0.203397	8.647e-05	0.00335301
attempt-2	0.149296	0.0718058	0.00476628	0.00338099
attempt-2	0.15012	-0.0597858	6.579e-05	0.00331534
attempt-2	0.150945	-0.0207445	0.00196187	0.00328854
attempt-2	0.15177	0.0182968	0	0.00322342
attempt-2	0.152595	0.0573381	0.000115656	0.00316188
attempt-2	0.15342	0.0736671	0.00473721	0.00319308
attempt-2	0.154245	0.089996	0	0.00312985
attempt-2	0.15507	0.106325	6.0365e-05	0.00306907
attempt-2	0.155894	0.122654	0.00206158	0.00304912
attempt-2	0.156719	0.138983	0.0163122	0.00331175
attempt-2	0.157544	0.155312	0.0142683	0.00352871
attempt-2	0.158369	0.171641	0.000103756	0.00346089
attempt-2	0.159194	0.187969	5.5772e-05	0.00339347
attempt-2	0.159194	0.122275	5.5772e-05	0.00332737
attempt-2	0.160019	0.143096	0.00166109	0.00329438
attempt-2	0.160843	0.163916	0	0.00322914
attempt-2	0.161668	0.184737	0.00011731	0.00316752
attempt-2	0.162493	0.174127	0.00953655	0.00329364
attempt-2	0.163318	0.163518	0.000197754	0.00323234
attempt-2	0.164143	0.152908	0.00968279	0.00336007
attempt-2	0.164968	0.142299	0.00958095	0.00348325
attempt-2	0.165792	0.13169	0.00152096	0.0034444
attempt-2	0.166617	0.12108	0	0.00337619
attempt-2	0.167442	0.0923785	0.000193669	0.00331317
attempt-2	0.168267	0.0636769	0.00609373	0.00336823
attempt-2	0.169092	0.0757112	0	0.00330153
attempt-2	0.169917	0.0877455	0	0.00323616
attempt-2	0.170741	0.0997799	0	0.00317207
attempt-2	0.171566	0.111814	0	0.00310926
attempt-2	0.172391	0.123849	4.138e-05	0.00304851
attempt-2	0.173216	0.135883	0.00126919	0.00301328
attempt-2	0.174041	0.131272	0.00974843	0.00314665
attempt-2	0.174866	0.126662	0.00491297	0.00318162
attempt-2	0.17569	0.122051	0.00497328	0.0032171
attempt-2	0.176515	0.11744	0.00943695	0.00334027
attempt-2	0.17734	0.11283	0	0.00327412
attempt-2	0.178165	0.108219	3.5051e-05	0.00320998
attempt-2	0.17899	0.103608	0.0046967	0.00323942
attempt-2	0.179815	0.0725913	0.00487018	0.00327171
attempt-2	0.180639	0.0415744	0.00010476	0.003209
attempt-2	0.181464	0.0105575	0	0.00314546
attempt-2	0.182289	0.0466339	0	0.00308317
attempt-2	0.183114	0.0707026	0.00501313	0.00312139
attempt-2	0.183939	0.0947713	0.00559061	0.00317028
attempt-2	0.184764	0.11884	0	0.00310751
attempt-2	0.185588	0.142909	0	0.00304597
attempt-2	0.186413	0.140544	0	0.00298565
attempt-2	0.187238	0.138179	0	0.00292653
attempt-2	0.188063	0.135815	0.00478772	0.00296339
attempt-2	0.188888	0.13345	0.00526703	0.003009
attempt-2	0.189713	0.147883	0.010877	0.00316481
attempt-2	0.190538	0.162315	0.00488128	0.0031988
attempt-2	0.191362	0.176747	0.0095648	0.00332486
attempt-2	0.192187	0.19118	4.5897e-05	0.00325993
attempt-2	0.193012	0.064544	0.00498744	0.00329413
attempt-2	0.193837	0.0458912	0.00471828	0.00332233
attempt-2	0.194662	0.0272383	0	0.00325655
attempt-2	0.195487	0.00858543	0.00496004	0.00329028
attempt-2	0.196311	0.0442213	0.00474554	0.0033191
attempt-2	0.197136	0.0798571	0.00480805	0.00334858
attempt-2	0.197961	0.115493	4.4748e-05	0.00328316
attempt-2	0.198786	0.151129	0.00487674	0.00331471
attempt-2	0.199611	0.186765	0.00482898	0.0033447
attempt-2	0.200436	0.222401	0	0.00327847
attempt-2	0.20126	0.258036	0.00483713	0.00330933
attempt-2	0.202085	0.253864	1.5734e-05	0.00324411
attempt-2	0.20291	0.246609	0	0.00317987
attempt-2	0.203735	0.239354	0	0.0031169
attempt-2	0.20456	0.232098	0	0.00305518
attempt-2	0.205385	0.220979	0.00478154	0.00308937
attempt-2	0.206209	0.209859	0.000202066	0.00303219
attempt-2	0.207034	0.198739	0.00482955	0.00306779
attempt-2	0.207859	0.187619	0	0.00300704
attempt-2	0.208684	0.211115	0.000155084	0.00295056
attempt-2	0.209509	0.234611	0.00469778	0.00298516
attempt-2	0.210334	0.258107	0	0.00292605
attempt-2	0.211158	0.281604	0	0.00286811
attempt-2	0.211983	0.3051	0	0.00281131
attempt-2	0.212808	0.328596	0.00475507	0.0028498
attempt-2	0.213633	0.352092	0.00966368	0.00298473
attempt-2	0.214458	0.299221	0.000282063	0.00293121
attempt-2	0.215283	0.246351	0.000155344	0.00287625
attempt-2	0.216107	0.256158	0.00450014	0.0029084
attempt-2	0.216932	0.265964	0.00512355	0.00295227
attempt-2	0.217757	0.275771	0.0144796	0.00318053
attempt-2	0.218582	0.285577	0.00482481	0.00321309
attempt-2	0.219407	0.295384	6.8783e-05	0.00315083
attempt-2	0.220232	0.30519	0.00475616	0.00318262
attempt-2	0.221057	0.314997	0.000240886	0.00312436
attempt-2	0.221881	0.345272	0.0091475	0.00324363
attempt-2	0.222706	0.375546	1.2874e-05	0.00317966
attempt-2	0.223531	0.405821	0	0.00311669
attempt-2	0.224356	0.436095	0.000129958	0.00305755
attempt-2	0.225181	0.131434	0.0047229	0.00309053
attempt-2	0.226006	0.146364	0.00491576	0.00312667
attempt-2	0.22683	0.161293	0.00486383	0.00316107
attempt-2	0.227655	0.176222	0.00477891	0.00319311
attempt-2	0.22848	0.191151	0.00491675	0.00322724
attempt-2	0.229305	0.206081	0.00492326	0.00326082
attempt-2	0.23013	0.22101	0.00876513	0.00336982
attempt-2	0.230955	0.235939	0.000122821	0.00330552
attempt-2	0.231779	0.250868	0	0.00324007
attempt-2	0.232604	0.2138	0.000131602	0.00317851
attempt-2	0.233429	0.176731	0.00549222	0.00322433
attempt-2	0.234254	0.139663	0.000334453	0.0031671
attempt-2	0.235079	0.102595	0.01353	0.00337231
attempt-2	0.235904	0.181414	0.00472077	0.00339901
attempt-2	0.236728	0.260232	0	0.0033317
attempt-2	0.237553	0.220111	0.000107067	0.00326785
attempt-2	0.238378	0.179989	0.00972018	0.00339562
attempt-2	0.239203	0.139868	0.0047315	0.00342207
attempt-2	0.240028	0.144245	0.00473185	0.00344801
attempt-2	0.240853	0.148622	0.000375968	0.00338718
attempt-2	0.241677	0.152999	0.00837254	0.0034859
attempt-2	0.242502	0.157376	2.0572e-05	0.00341728
attempt-2	0.243327	0.161754	0.00483229	0.0034453
attempt-2	0.244152	0.166131	4.9087e-05	0.00337804
attempt-2	0.244977	0.170508	0.00480371	0.00340627
attempt-2	0.245802	0.174885	2.1229e-05	0.00333924
attempt-2	0.246626	0.101092	0.00483166	0.0033688
attempt-2	0.247451	0.107179	0.00481139	0.00339736
attempt-2	0.248276	0.113266	0.00959958	0.00352018
attempt-2	0.249101	0.119353	0.000147423	0.00345339
attempt-2	0.249926	0.12544	0	0.00338501
attempt-2	0.250751	0.143488	0.000169648	0.00332134
attempt-2	0.251576	0.151084	0.0102893	0.00345932
attempt-2	0.2524	0.158681	0	0.00339082
attempt-2	0.253225	0.166277	0.00470623	0.00341686
attempt-2	0.25405	0.206507	0.000146438	0.0033521
attempt-2	0.254875	0.246736	0	0.00328572
attempt-2	0.2557	0.286965	0.00470672	0.00331386
attempt-2	0.256525	0.327195	0.000146137	0.00325114
attempt-2	0.257349	0.367424	0.000103496	0.00318881
attempt-2	0.258174	0.351052	0.00791583	0.00328241
attempt-2	0.258999	0.33468	0.00494416	0.00331532
attempt-2	0.259824	0.318308	0.00310572	0.00331117
attempt-2	0.260649	0.301936	0	0.0032456
attempt-2	0.261474	0.285564	9.9111e-05	0.00318329
attempt-2	0.262298	0.269192	0.00306744	0.003181
attempt-2	0.263123	0.25282	0.00299482	0.00317731
attempt-2	0.263948	0.236448	0.00953655	0.00330324
attempt-2	0.264773	0.220076	0.000116091	0.00324012
attempt-2	0.265598	0.214252	0.00483154	0.00327164
attempt-2	0.266423	0.256605	0.00294845	0.00326524
attempt-2	0.267247	0.298958	0	0.00320058
attempt-2	0.268072	0.341312	0	0.0031372
attempt-2	0.268897	0.24889	0.000229809	0.00307963
attempt-2	0.269722	0.156468	0.00757637	0.00316867
attempt-2	0.270547	0.175908	0.00471386	0.00319927
attempt-2	0.271372	0.195348	0.00489057	0.00323276
attempt-2	0.272196	0.214788	0.015257	0.00347087
attempt-2	0.273021	0.234228	1.6942e-05	0.00340247
attempt-2	0.273846	0.253668	0.000249958	0.00334005
attempt-2	0.274671	0.273107	0.0191877	0.00365386
attempt-2	0.274671	0.277264	0.0191877	0.00396146
attempt-2	0.275496	0.288637	0.00496713	0.00398137
attempt-2	0.276321	0.30001	0.00471271	0.00399586
attempt-2	0.277145	0.311383	0	0.00391673
attempt-2	0.27797	0.322756	0.00962019	0.00402967
attempt-2	0.278795	0.334129	8.5644e-05	0.00395157
attempt-2	0.27962	0.345502	5.6219e-05	0.00387444
attempt-2	0.280445	0.319836	0.00479672	0.0038927
attempt-2	0.28127	0.29417	0	0.00381562
attempt-2	0.282095	0.268504	0	0.00374006
attempt-2	0.282919	0.242838	0	0.003666
attempt-2	0.283744	0.217172	0.00477615	0.00368798
attempt-2	0.284569	0.191506	0.00492295	0.00371244
attempt-2	0.285394	0.16584	0.000136712	0.00364163
attempt-2	0.286219	0.140174	0.00697202	0.00370758
attempt-2	0.287044	0.204678	0	0.00363416
attempt-2	0.287868	0.269181	7.0089e-05	0.00356358
attempt-2	0.288693	0.333685	0.00209453	0.00353449
attempt-2	0.289518	0.398189	0	0.0034645
attempt-2	0.290343	0.39382	0.000114707	0.00339817
attempt-2	0.291168	0.389451	0.004738	0.0034247
attempt-2	0.291993	0.385082	0	0.00335689
attempt-2	0.292817	0.32086	0.00280361	0.00334593
attempt-2	0.293642	0.256637	0.00202202	0.00331972
attempt-2	0.294467	0.192415	0	0.00325398
attempt-2	0.295292	0.290139	0	0.00318954
attempt-2	0.296117	0.387863	0	0.00312638
attempt-2	0.296117	0.498365	0	0.00306448
attempt-2	0.296942	0.491538	0.00293575	0.00306193
attempt-2	0.297766	0.48471	0.00188985	0.00303872
attempt-2	0.298591	0.477883	0.00017627	0.00298203
attempt-2	0.299416	0.471055	0.00952922	0.00311168
attempt-2	0.300241	0.478337	6.0329e-05	0.00305126
attempt-2	0.301066	0.485618	0.00479261	0.00308574
attempt-2	0.301891	0.4929	0	0.00302464
attempt-2	0.302715	0.500181	8.9073e-05	0.00296651
attempt-2	0.30354	0.507463	0.0127766	0.00316077
attempt-2	0.304365	0.514744	0.00489047	0.00319502
attempt-2	0.30519	0.522026	0.000150881	0.00313474
attempt-2	0.306015	0.529307	0.00955504	0.00326187
attempt-2	0.30684	0.513539	4.9387e-05	0.00319826
attempt-2	0.307664	0.497771	0.0016742	0.00316808
attempt-2	0.308489	0.482003	0.00950741	0.00329361
attempt-2	0.309314	0.466235	0.00961281	0.00341874
attempt-2	0.310139	0.349152	0.000292468	0.00335684
attempt-2	0.310964	0.352466	0.00960383	0.00348054
attempt-2	0.311789	0.355779	0.00611957	0.0035328
attempt-2	0.312614	0.359092	0.000155592	0.00346592
attempt-2	0.313438	0.362405	0.00753707	0.00354654
attempt-2	0.314263	0.365719	0.000147875	0.00347924
attempt-2	0.315088	0.369032	0.00474533	0.00350431
attempt-2	0.315913	0.424444	0.00119257	0.00345853
attempt-2	0.316738	0.479856	3.8538e-05	0.00339081
attempt-2	0.316738	0.489075	3.8538e-05	0.00332443
attempt-2	0.317563	0.486481	0.00588513	0.00337514
attempt-2	0.318387	0.483887	0.000253922	0.00331333
attempt-2	0.319212	0.481292	0.00470416	0.00334087
attempt-2	0.320037	0.478698	0	0.00327472
attempt-2	0.320862	0.476104	0	0.00320987
attempt-2	0.321687	0.47351	0	0.00314631
attempt-2	0.322512	0.470916	0	0.00308401
attempt-2	0.323336	0.468322	0.00477976	0.00311758
attempt-2	0.324161	0.465727	0.00102348	0.00307612
attempt-2	0.324986	0.463133	0	0.0030152
attempt-2	0.325811	0.460539	1.1524e-05	0.00295573
attempt-2	0.326636	0.457945	0.0144785	0.0031839
attempt-2	0.327461	0.455351	0.00490271	0.00321793
attempt-2	0.328285	0.455703	1.8834e-05	0.00315459
attempt-2	0.32911	0.385014	0	0.00309212
attempt-2	0.329935	0.314326	0.00477802	0.0031255
attempt-2	0.33076	0.437027	7.4842e-05	0.00306509
attempt-2	0.331585	0.415417	3.8274e-05	0.00300516
attempt-2	0.33241	0.393807	0.00960329	0.00313581
attempt-2	0.333234	0.372197	0.00491697	0.00317108
attempt-2	0.334059	0.350587	0	0.00310829
attempt-2	0.334884	0.328977	4.0191e-05	0.00304754
attempt-2	0.335709	0.352597	0.00117394	0.00301043
attempt-2	0.336534	0.376217	0.000509188	0.0029609
attempt-2	0.337359	0.399837	0	0.00290227
attempt-2	0.338183	0.423456	0	0.0028448
attempt-2	0.339008	0.447076	0	0.00278847
attempt-2	0.339833	0.470696	0.00478009	0.00282791
attempt-2	0.340658	0.494316	7.2869e-05	0.00277335
attempt-2	0.341483	0.517936	0	0.00271843
attempt-2	0.342308	0.541556	0	0.0026646
attempt-2	0.343133	0.565176	0	0.00261184
attempt-2	0.343957	0.472692	0	0.00256012
attempt-2	0.344782	0.373505	0	0.00250942
attempt-2	0.345607	0.36249	0	0.00245973
[truncated: 1,060 more rows]

## Sheet: Fig2A_Suppl_Fig2A_2B
Condition	Channel	cell-ID	Time	Data
ActTS	relax_ratio	cell_t7-1	0min	100
ActTS	relax_ratio	cell_t7-2	0min	100
ActTS	relax_ratio	cell_t7-3	0min	100
ActTS	relax_ratio	cell_t7-4	0min	100
ActTS	relax_ratio	cell_t7-5	0min	100
ActTS	relax_ratio	cell_t7-6_1	0min	100
ActTS	relax_ratio	cell_t7-6_2	0min	100
ActTS	relax_ratio	cell_t7-7	0min	100
ActTS	relax_ratio	cell_t7-8	0min	100
ActTS	relax_ratio	cell_t7-9	0min	100
ActTS	relax_ratio	cell_t7-10	0min	100
ActTS	relax_ratio	cell_t10-1	0min	100
ActTS	relax_ratio	cell_t10-2	0min	100
ActTS	relax_ratio	cell_t10-3	0min	100
ActTS	relax_ratio	cell_t10-4	0min	100
ActTS	relax_ratio	cell_t10-5	0min	100
ActTS	relax_ratio	cell_t10-6	0min	100
ActTS	relax_ratio	cell_t10-7	0min	100
ActTS	relax_ratio	cell_t10-8	0min	100
ActTS	relax_ratio	cell_t10-9	0min	100
ActTS	relax_ratio	cell_t10-10	0min	100
ActTS	relax_ratio	cell_1-1	0min	100
ActTS	relax_ratio	cell_1-2_1	0min	100
ActTS	relax_ratio	cell_1-2_2	0min	100
ActTS	relax_ratio	cell_1-2_3	0min	100
ActTS	relax_ratio	cell_1-3	0min	100
ActTS	relax_ratio	cell_1-4	0min	100
ActTS	relax_ratio	cell_1-5_1	0min	100
ActTS	relax_ratio	cell_1-5_2	0min	100
ActTS	relax_ratio	cell_1-6	0min	100
ActTS	relax_ratio	cell_1-7	0min	100
ActTS	relax_ratio	cell_1-8	0min	100
ActTS	relax_ratio	cell_1-9	0min	100
ActTS	relax_ratio	cell_1-10	0min	100
ActTS	relax_ratio	cell_4-1	0min	100
ActTS	relax_ratio	cell_4-2	0min	100
ActTS	relax_ratio	cell_4-3	0min	100
ActTS	relax_ratio	cell_4-4	0min	100
ActTS	relax_ratio	cell_4-5	0min	100
ActTS	relax_ratio	cell_4-6	0min	100
ActTS	relax_ratio	cell_4-7_1	0min	100
ActTS	relax_ratio	cell_4-7_2	0min	100
ActTS	relax_ratio	cell_4-7_3	0min	100
ActTS	relax_ratio	cell_4-7_4	0min	100
ActTS	relax_ratio	cell_4-8	0min	100
ActTS	relax_ratio	cell_4-9	0min	100
ActTS	relax_ratio	cell_4-10	0min	100
ActTS	relax_ratio	cell_7-1	0min	100
ActTS	relax_ratio	cell_7-2	0min	100
ActTS	relax_ratio	cell_7-3	0min	100
ActTS	relax_ratio	cell_7-4	0min	100
ActTS	relax_ratio	cell_7-5_1	0min	100
ActTS	relax_ratio	cell_7-5_2	0min	100
ActTS	relax_ratio	cell_7-5_3	0min	100
ActTS	relax_ratio	cell_7-6_1	0min	100
ActTS	relax_ratio	cell_7-6_2	0min	100
ActTS	relax_ratio	cell_7-7	0min	100
ActTS	relax_ratio	cell_7-8_1	0min	100
ActTS	relax_ratio	cell_7-8_2	0min	100
ActTS	relax_ratio	cell_7-9_1	0min	100
ActTS	relax_ratio	cell_7-9_2	0min	100
ActTS	relax_ratio	cell_7-10	0min	100
ActTS	relax_ratio	cell_18-1	0min	100
ActTS	relax_ratio	cell_18-2	0min	100
ActTS	relax_ratio	cell_18-3	0min	100
ActTS	relax_ratio	cell_18-4	0min	100
ActTS	relax_ratio	cell_18-5	0min	100
ActTS	relax_ratio	cell_18-6	0min	100
ActTS	relax_ratio	cell_18-7	0min	100
ActTS	relax_ratio	cell_18-8	0min	100
ActTS	relax_ratio	cell_18-9_1	0min	100
ActTS	relax_ratio	cell_t7-1	1min	106.644
ActTS	relax_ratio	cell_t7-2	1min	105.703
ActTS	relax_ratio	cell_t7-3	1min	106.305
ActTS	relax_ratio	cell_t7-4	1min	106.265
ActTS	relax_ratio	cell_t7-5	1min	101.752
ActTS	relax_ratio	cell_t7-6_1	1min	102.101
ActTS	relax_ratio	cell_t7-6_2	1min	103.114
ActTS	relax_ratio	cell_t7-7	1min	105.234
ActTS	relax_ratio	cell_t7-8	1min	104.289
ActTS	relax_ratio	cell_t7-9	1min	102.602
ActTS	relax_ratio	cell_t7-10	1min	104.432
ActTS	relax_ratio	cell_t10-1	1min	107.135
ActTS	relax_ratio	cell_t10-2	1min	110.064
ActTS	relax_ratio	cell_t10-3	1min	113.102
ActTS	relax_ratio	cell_t10-4	1min	109.658
ActTS	relax_ratio	cell_t10-5	1min	111.303
ActTS	relax_ratio	cell_t10-6	1min	109.705
ActTS	relax_ratio	cell_t10-7	1min	108.567
ActTS	relax_ratio	cell_t10-8	1min	109.864
ActTS	relax_ratio	cell_t10-9	1min	110.68
ActTS	relax_ratio	cell_t10-10	1min	109.591
ActTS	relax_ratio	cell_1-1	1min	101.814
ActTS	relax_ratio	cell_1-2_1	1min	101.241
ActTS	relax_ratio	cell_1-2_2	1min	102.623
ActTS	relax_ratio	cell_1-2_3	1min	99.7084
ActTS	relax_ratio	cell_1-3	1min	100.763
ActTS	relax_ratio	cell_1-4	1min	108.4
ActTS	relax_ratio	cell_1-5_1	1min	107.893
ActTS	relax_ratio	cell_1-5_2	1min	106.522
ActTS	relax_ratio	cell_1-6	1min	100.592
ActTS	relax_ratio	cell_1-7	1min	100.603
ActTS	relax_ratio	cell_1-8	1min	102.441
ActTS	relax_ratio	cell_1-9	1min	101.555
ActTS	relax_ratio	cell_1-10	1min	99.6646
ActTS	relax_ratio	cell_4-1	1min	107.735
ActTS	relax_ratio	cell_4-2	1min	104.165
ActTS	relax_ratio	cell_4-3	1min	99.6591
ActTS	relax_ratio	cell_4-4	1min	102.939
ActTS	relax_ratio	cell_4-5	1min	104.712
ActTS	relax_ratio	cell_4-6	1min	104.439
ActTS	relax_ratio	cell_4-7_1	1min	105.667
ActTS	relax_ratio	cell_4-7_2	1min	105.338
ActTS	relax_ratio	cell_4-7_3	1min	105.907
ActTS	relax_ratio	cell_4-7_4	1min	108.472
ActTS	relax_ratio	cell_4-8	1min	102.147
ActTS	relax_ratio	cell_4-9	1min	108.546
ActTS	relax_ratio	cell_4-10	1min	106.586
ActTS	relax_ratio	cell_7-1	1min	103.532
ActTS	relax_ratio	cell_7-2	1min	104.777
ActTS	relax_ratio	cell_7-3	1min	104.822
ActTS	relax_ratio	cell_7-4	1min	109.518
ActTS	relax_ratio	cell_7-5_1	1min	105.3
ActTS	relax_ratio	cell_7-5_2	1min	102.951
ActTS	relax_ratio	cell_7-5_3	1min	109.457
ActTS	relax_ratio	cell_7-6_1	1min	99.5498
ActTS	relax_ratio	cell_7-6_2	1min	102.061
ActTS	relax_ratio	cell_7-7	1min	103.318
ActTS	relax_ratio	cell_7-8_1	1min	100.141
ActTS	relax_ratio	cell_7-8_2	1min	102.514
ActTS	relax_ratio	cell_7-9_1	1min	102.715
ActTS	relax_ratio	cell_7-9_2	1min	100.192
ActTS	relax_ratio	cell_7-10	1min	103.254
ActTS	relax_ratio	cell_18-1	1min	113.159
ActTS	relax_ratio	cell_18-2	1min	113.116
ActTS	relax_ratio	cell_18-3	1min	109.73
ActTS	relax_ratio	cell_18-4	1min	110.254
ActTS	relax_ratio	cell_18-5	1min	110.569
ActTS	relax_ratio	cell_18-6	1min	114.918
ActTS	relax_ratio	cell_18-7	1min	116.918
ActTS	relax_ratio	cell_18-8	1min	114.366
ActTS	relax_ratio	cell_18-9_1	1min	116.186
ActTS	relax_ratio	cell_t7-1	2min	105.136
ActTS	relax_ratio	cell_t7-2	2min	105.785
ActTS	relax_ratio	cell_t7-3	2min	104.515
ActTS	relax_ratio	cell_t7-4	2min	111.09
ActTS	relax_ratio	cell_t7-5	2min	103.308
ActTS	relax_ratio	cell_t7-6_1	2min	105.865
ActTS	relax_ratio	cell_t7-6_2	2min	108.171
ActTS	relax_ratio	cell_t7-7	2min	112.484
ActTS	relax_ratio	cell_t7-8	2min	110.383
ActTS	relax_ratio	cell_t7-9	2min	108.171
ActTS	relax_ratio	cell_t7-10	2min	111.445
ActTS	relax_ratio	cell_t10-1	2min	111.578
ActTS	relax_ratio	cell_t10-2	2min	111.662
ActTS	relax_ratio	cell_t10-3	2min	115.14
ActTS	relax_ratio	cell_t10-4	2min	114.128
ActTS	relax_ratio	cell_t10-5	2min	112.506
ActTS	relax_ratio	cell_t10-6	2min	115.307
ActTS	relax_ratio	cell_t10-7	2min	110.549
ActTS	relax_ratio	cell_t10-8	2min	111.799
ActTS	relax_ratio	cell_t10-9	2min	111.843
ActTS	relax_ratio	cell_t10-10	2min	111.866
ActTS	relax_ratio	cell_1-1	2min	104.088
ActTS	relax_ratio	cell_1-2_1	2min	102.352
ActTS	relax_ratio	cell_1-2_2	2min	103.197
ActTS	relax_ratio	cell_1-2_3	2min	102.821
ActTS	relax_ratio	cell_1-3	2min	102.078
ActTS	relax_ratio	cell_1-4	2min	105.553
ActTS	relax_ratio	cell_1-5_1	2min	110.582
ActTS	relax_ratio	cell_1-5_2	2min	107.44
ActTS	relax_ratio	cell_1-6	2min	104.427
ActTS	relax_ratio	cell_1-7	2min	102.258
ActTS	relax_ratio	cell_1-8	2min	106.628
ActTS	relax_ratio	cell_1-9	2min	102.982
ActTS	relax_ratio	cell_1-10	2min	100.47
ActTS	relax_ratio	cell_4-1	2min	105.524
ActTS	relax_ratio	cell_4-2	2min	107.945
ActTS	relax_ratio	cell_4-3	2min	100.628
ActTS	relax_ratio	cell_4-4	2min	105.261
ActTS	relax_ratio	cell_4-5	2min	104.772
ActTS	relax_ratio	cell_4-6	2min	107.11
ActTS	relax_ratio	cell_4-7_1	2min	108.885
ActTS	relax_ratio	cell_4-7_2	2min	110.943
ActTS	relax_ratio	cell_4-7_3	2min	106.254
ActTS	relax_ratio	cell_4-7_4	2min	108.945
ActTS	relax_ratio	cell_4-8	2min	107.915
ActTS	relax_ratio	cell_4-9	2min	110.356
ActTS	relax_ratio	cell_4-10	2min	109.633
ActTS	relax_ratio	cell_7-1	2min	105.162
ActTS	relax_ratio	cell_7-2	2min	103.07
ActTS	relax_ratio	cell_7-3	2min	103.048
ActTS	relax_ratio	cell_7-4	2min	111.064
ActTS	relax_ratio	cell_7-5_1	2min	102.188
ActTS	relax_ratio	cell_7-5_2	2min	104.35
ActTS	relax_ratio	cell_7-5_3	2min	111.214
ActTS	relax_ratio	cell_7-6_1	2min	101.8
ActTS	relax_ratio	cell_7-6_2	2min	103.858
ActTS	relax_ratio	cell_7-7	2min	101.639
ActTS	relax_ratio	cell_7-8_1	2min	101.512
ActTS	relax_ratio	cell_7-8_2	2min	103.676
ActTS	relax_ratio	cell_7-9_1	2min	104.548
ActTS	relax_ratio	cell_7-9_2	2min	103.618
ActTS	relax_ratio	cell_7-10	2min	103.221
ActTS	relax_ratio	cell_18-1	2min	113.646
ActTS	relax_ratio	cell_18-2	2min	116.573
ActTS	relax_ratio	cell_18-3	2min	111.266
ActTS	relax_ratio	cell_18-4	2min	111.371
ActTS	relax_ratio	cell_18-5	2min	111.74
ActTS	relax_ratio	cell_18-6	2min	113.986
ActTS	relax_ratio	cell_18-7	2min	116.085
ActTS	relax_ratio	cell_18-8	2min	115.275
ActTS	relax_ratio	cell_18-9_1	2min	116.984
ActTS	relax_ratio	cell_t7-1	3min	110.466
ActTS	relax_ratio	cell_t7-2	3min	113.158
ActTS	relax_ratio	cell_t7-3	3min	107.437
ActTS	relax_ratio	cell_t7-4	3min	115.96
ActTS	relax_ratio	cell_t7-5	3min	105.698
ActTS	relax_ratio	cell_t7-6_1	3min	113.684
ActTS	relax_ratio	cell_t7-6_2	3min	109.398
ActTS	relax_ratio	cell_t7-7	3min	111.35
ActTS	relax_ratio	cell_t7-8	3min	107.901
ActTS	relax_ratio	cell_t7-9	3min	105.028
ActTS	relax_ratio	cell_t7-10	3min	109.572
ActTS	relax_ratio	cell_t10-1	3min	110.948
ActTS	relax_ratio	cell_t10-2	3min	108.256
ActTS	relax_ratio	cell_t10-3	3min	110.611
ActTS	relax_ratio	cell_t10-4	3min	112.708
ActTS	relax_ratio	cell_t10-5	3min	110.924
ActTS	relax_ratio	cell_t10-6	3min	111.665
ActTS	relax_ratio	cell_t10-7	3min	106.928
ActTS	relax_ratio	cell_t10-8	3min	103.251
ActTS	relax_ratio	cell_t10-9	3min	105.407
ActTS	relax_ratio	cell_t10-10	3min	104.075
ActTS	relax_ratio	cell_1-1	3min	106.621
ActTS	relax_ratio	cell_1-2_1	3min	106.951
ActTS	relax_ratio	cell_1-2_2	3min	106.402
ActTS	relax_ratio	cell_1-2_3	3min	104.659
ActTS	relax_ratio	cell_1-3	3min	104.526
ActTS	relax_ratio	cell_1-4	3min	107.553
ActTS	relax_ratio	cell_1-5_1	3min	112.338
ActTS	relax_ratio	cell_1-5_2	3min	108.429
ActTS	relax_ratio	cell_1-6	3min	105.655
ActTS	relax_ratio	cell_1-7	3min	104.125
ActTS	relax_ratio	cell_1-8	3min	106.136
ActTS	relax_ratio	cell_1-9	3min	103.701
ActTS	relax_ratio	cell_1-10	3min	101.824
ActTS	relax_ratio	cell_4-1	3min	111.046
ActTS	relax_ratio	cell_4-2	3min	104.799
ActTS	relax_ratio	cell_4-3	3min	105.67
ActTS	relax_ratio	cell_4-4	3min	109.995
ActTS	relax_ratio	cell_4-5	3min	108.723
ActTS	relax_ratio	cell_4-6	3min	110.338
ActTS	relax_ratio	cell_4-7_1	3min	111.551
ActTS	relax_ratio	cell_4-7_2	3min	110.306
ActTS	relax_ratio	cell_4-7_3	3min	108.399
ActTS	relax_ratio	cell_4-7_4	3min	109.547
ActTS	relax_ratio	cell_4-8	3min	108.246
ActTS	relax_ratio	cell_4-9	3min	109.096
ActTS	relax_ratio	cell_4-10	3min	108.472
ActTS	relax_ratio	cell_7-1	3min	100.733
ActTS	relax_ratio	cell_7-2	3min	104.089
ActTS	relax_ratio	cell_7-3	3min	104.102
ActTS	relax_ratio	cell_7-4	3min	109.111
ActTS	relax_ratio	cell_7-5_1	3min	99.6821
ActTS	relax_ratio	cell_7-5_2	3min	105.195
ActTS	relax_ratio	cell_7-5_3	3min	109.776
ActTS	relax_ratio	cell_7-6_1	3min	102.57
ActTS	relax_ratio	cell_7-6_2	3min	101.929
ActTS	relax_ratio	cell_7-7	3min	103.801
ActTS	relax_ratio	cell_7-8_1	3min	100.674
ActTS	relax_ratio	cell_7-8_2	3min	105.269
ActTS	relax_ratio	cell_7-9_1	3min	105.057
ActTS	relax_ratio	cell_7-9_2	3min	101.583
ActTS	relax_ratio	cell_7-10	3min	103.351
ActTS	relax_ratio	cell_18-1	3min	114.216
ActTS	relax_ratio	cell_18-2	3min	114.533
ActTS	relax_ratio	cell_18-3	3min	108.706
ActTS	relax_ratio	cell_18-4	3min	113.288
ActTS	relax_ratio	cell_18-5	3min	107.296
ActTS	relax_ratio	cell_18-6	3min	109.985
ActTS	relax_ratio	cell_18-7	3min	110.644
ActTS	relax_ratio	cell_18-8	3min	107.578
ActTS	relax_ratio	cell_18-9_1	3min	115.271
ActTS	relax_ratio	cell_t7-1	4min	108.91
ActTS	relax_ratio	cell_t7-2	4min	111.431
ActTS	relax_ratio	cell_t7-3	4min	106.026
ActTS	relax_ratio	cell_t7-4	4min	113.06
ActTS	relax_ratio	cell_t7-5	4min	104.268
ActTS	relax_ratio	cell_t7-6_1	4min	107.839
ActTS	relax_ratio	cell_t7-6_2	4min	109.733
ActTS	relax_ratio	cell_t7-7	4min	112.287
ActTS	relax_ratio	cell_t7-8	4min	111.565
ActTS	relax_ratio	cell_t7-9	4min	107.549
ActTS	relax_ratio	cell_t7-10	4min	114.683
ActTS	relax_ratio	cell_t10-1	4min	107.059
ActTS	relax_ratio	cell_t10-2	4min	104.687
ActTS	relax_ratio	cell_t10-3	4min	106.987
ActTS	relax_ratio	cell_t10-4	4min	111.617
ActTS	relax_ratio	cell_t10-5	4min	107.018
ActTS	relax_ratio	cell_t10-6	4min	109.746
ActTS	relax_ratio	cell_t10-7	4min	104.865
ActTS	relax_ratio	cell_t10-8	4min	106.553
ActTS	relax_ratio	cell_t10-9	4min	109.187
ActTS	relax_ratio	cell_t10-10	4min	107.535
ActTS	relax_ratio	cell_1-1	4min	103.624
ActTS	relax_ratio	cell_1-2_1	4min	104.488
ActTS	relax_ratio	cell_1-2_2	4min	105.546
ActTS	relax_ratio	cell_1-2_3	4min	104.392
ActTS	relax_ratio	cell_1-3	4min	104.634
ActTS	relax_ratio	cell_1-4	4min	107.084
ActTS	relax_ratio	cell_1-5_1	4min	115.347
ActTS	relax_ratio	cell_1-5_2	4min	107.849
ActTS	relax_ratio	cell_1-6	4min	104.417
ActTS	relax_ratio	cell_1-7	4min	104.092
ActTS	relax_ratio	cell_1-8	4min	106.809
ActTS	relax_ratio	cell_1-9	4min	105.688
ActTS	relax_ratio	cell_1-10	4min	102.571
ActTS	relax_ratio	cell_4-1	4min	110.92
ActTS	relax_ratio	cell_4-2	4min	108.16
ActTS	relax_ratio	cell_4-3	4min	108.926
ActTS	relax_ratio	cell_4-4	4min	110.153
ActTS	relax_ratio	cell_4-5	4min	110.438
ActTS	relax_ratio	cell_4-6	4min	114.733
ActTS	relax_ratio	cell_4-7_1	4min	111.754
ActTS	relax_ratio	cell_4-7_2	4min	109.393
ActTS	relax_ratio	cell_4-7_3	4min	107.318
ActTS	relax_ratio	cell_4-7_4	4min	108.241
ActTS	relax_ratio	cell_4-8	4min	110.007
ActTS	relax_ratio	cell_4-9	4min	115.8
ActTS	relax_ratio	cell_4-10	4min	113.824
ActTS	relax_ratio	cell_7-1	4min	103.237
ActTS	relax_ratio	cell_7-2	4min	103.751
ActTS	relax_ratio	cell_7-3	4min	103.795
ActTS	relax_ratio	cell_7-4	4min	113.308
ActTS	relax_ratio	cell_7-5_1	4min	101.105
ActTS	relax_ratio	cell_7-5_2	4min	105.597
ActTS	relax_ratio	cell_7-5_3	4min	112.911
ActTS	relax_ratio	cell_7-6_1	4min	103.136
ActTS	relax_ratio	cell_7-6_2	4min	103.705
ActTS	relax_ratio	cell_7-7	4min	103.647
ActTS	relax_ratio	cell_7-8_1	4min	103.148
ActTS	relax_ratio	cell_7-8_2	4min	105.664
ActTS	relax_ratio	cell_7-9_1	4min	103.964
ActTS	relax_ratio	cell_7-9_2	4min	102.248
ActTS	relax_ratio	cell_7-10	4min	105.18
ActTS	relax_ratio	cell_18-1	4min	111.55
ActTS	relax_ratio	cell_18-2	4min	111.096
ActTS	relax_ratio	cell_18-3	4min	106.584
ActTS	relax_ratio	cell_18-4	4min	107.63
ActTS	relax_ratio	cell_18-5	4min	106.143
ActTS	relax_ratio	cell_18-6	4min	104.209
ActTS	relax_ratio	cell_18-7	4min	106.946
ActTS	relax_ratio	cell_18-8	4min	109.472
ActTS	relax_ratio	cell_18-9_1	4min	111.839
ActTS	relax_ratio	cell_t7-1	5min	111.756
ActTS	relax_ratio	cell_t7-2	5min	113.686
ActTS	relax_ratio	cell_t7-3	5min	108.501
ActTS	relax_ratio	cell_t7-4	5min	115.862
ActTS	relax_ratio	cell_t7-5	5min	105.828
ActTS	relax_ratio	cell_t7-6_1	5min	109.373
ActTS	relax_ratio	cell_t7-6_2	5min	110.605
ActTS	relax_ratio	cell_t7-7	5min	113.834
ActTS	relax_ratio	cell_t7-8	5min	111.476
ActTS	relax_ratio	cell_t7-9	5min	110.09
ActTS	relax_ratio	cell_t7-10	5min	112.486
ActTS	relax_ratio	cell_t10-1	5min	107.567
ActTS	relax_ratio	cell_t10-2	5min	111.997
ActTS	relax_ratio	cell_t10-3	5min	110.857
ActTS	relax_ratio	cell_t10-4	5min	110.753
ActTS	relax_ratio	cell_t10-5	5min	112.488
ActTS	relax_ratio	cell_t10-6	5min	111.167
ActTS	relax_ratio	cell_t10-7	5min	107.338
ActTS	relax_ratio	cell_t10-8	5min	108.45
ActTS	relax_ratio	cell_t10-9	5min	108.729
ActTS	relax_ratio	cell_t10-10	5min	110.804
ActTS	relax_ratio	cell_1-1	5min	107.098
ActTS	relax_ratio	cell_1-2_1	5min	107.229
ActTS	relax_ratio	cell_1-2_2	5min	110.999
ActTS	relax_ratio	cell_1-2_3	5min	107.611
ActTS	relax_ratio	cell_1-3	5min	103.187
ActTS	relax_ratio	cell_1-4	5min	107.26
ActTS	relax_ratio	cell_1-5_1	5min	114.297
ActTS	relax_ratio	cell_1-5_2	5min	110.212
ActTS	relax_ratio	cell_1-6	5min	108.04
ActTS	relax_ratio	cell_1-7	5min	104.392
ActTS	relax_ratio	cell_1-8	5min	108.892
ActTS	relax_ratio	cell_1-9	5min	104.673
ActTS	relax_ratio	cell_1-10	5min	102.7
ActTS	relax_ratio	cell_4-1	5min	115.535
ActTS	relax_ratio	cell_4-2	5min	110.251
ActTS	relax_ratio	cell_4-3	5min	107.411
ActTS	relax_ratio	cell_4-4	5min	112.948
ActTS	relax_ratio	cell_4-5	5min	112.556
ActTS	relax_ratio	cell_4-6	5min	115.872
ActTS	relax_ratio	cell_4-7_1	5min	114.692
ActTS	relax_ratio	cell_4-7_2	5min	111.237
ActTS	relax_ratio	cell_4-7_3	5min	110.478
ActTS	relax_ratio	cell_4-7_4	5min	112.308
ActTS	relax_ratio	cell_4-8	5min	112.761
ActTS	relax_ratio	cell_4-9	5min	113.676
ActTS	relax_ratio	cell_4-10	5min	116.348
ActTS	relax_ratio	cell_7-1	5min	103.068
ActTS	relax_ratio	cell_7-2	5min	102.971
ActTS	relax_ratio	cell_7-3	5min	103.005
ActTS	relax_ratio	cell_7-4	5min	110.767
ActTS	relax_ratio	cell_7-5_1	5min	102.34
ActTS	relax_ratio	cell_7-5_2	5min	104.599
ActTS	relax_ratio	cell_7-5_3	5min	114.529
ActTS	relax_ratio	cell_7-6_1	5min	105.124
ActTS	relax_ratio	cell_7-6_2	5min	104.36
ActTS	relax_ratio	cell_7-7	5min	103.014
ActTS	relax_ratio	cell_7-8_1	5min	103.05
ActTS	relax_ratio	cell_7-8_2	5min	106.345
ActTS	relax_ratio	cell_7-9_1	5min	104.379
ActTS	relax_ratio	cell_7-9_2	5min	103.472
ActTS	relax_ratio	cell_7-10	5min	104.753
ActTS	relax_ratio	cell_18-1	5min	113.663
ActTS	relax_ratio	cell_18-2	5min	110.937
ActTS	relax_ratio	cell_18-3	5min	103.687
ActTS	relax_ratio	cell_18-4	5min	107.39
ActTS	relax_ratio	cell_18-5	5min	105.506
ActTS	relax_ratio	cell_18-6	5min	105.992
ActTS	relax_ratio	cell_18-7	5min	110.359
ActTS	relax_ratio	cell_18-8	5min	107.201
ActTS	relax_ratio	cell_18-9_1	5min	116.301
ActTS	TS	cell_t7-1	0min	100
ActTS	TS	cell_t7-2	0min	100
ActTS	TS	cell_t7-3	0min	100
ActTS	TS	cell_t7-4	0min	100
ActTS	TS	cell_t7-5	0min	100
ActTS	TS	cell_t7-6_1	0min	100
ActTS	TS	cell_t7-6_2	0min	100
ActTS	TS	cell_t7-7	0min	100
ActTS	TS	cell_t7-8	0min	100
ActTS	TS	cell_t7-9	0min	100
ActTS	TS	cell_t7-10	0min	100
ActTS	TS	cell_t10-1	0min	100
ActTS	TS	cell_t10-2	0min	100
ActTS	TS	cell_t10-3	0min	100
ActTS	TS	cell_t10-4	0min	100
ActTS	TS	cell_t10-5	0min	100
ActTS	TS	cell_t10-6	0min	100
ActTS	TS	cell_t10-7	0min	100
ActTS	TS	cell_t10-8	0min	100
ActTS	TS	cell_t10-9	0min	100
ActTS	TS	cell_t10-10	0min	100
ActTS	TS	cell_1-1	0min	100
ActTS	TS	cell_1-2_1	0min	100
ActTS	TS	cell_1-2_2	0min	100
ActTS	TS	cell_1-2_3	0min	100
ActTS	TS	cell_1-3	0min	100
ActTS	TS	cell_1-4	0min	100
ActTS	TS	cell_1-5_1	0min	100
ActTS	TS	cell_1-5_2	0min	100
ActTS	TS	cell_1-6	0min	100
ActTS	TS	cell_1-7	0min	100
ActTS	TS	cell_1-8	0min	100
ActTS	TS	cell_1-9	0min	100
ActTS	TS	cell_1-10	0min	100
ActTS	TS	cell_4-1	0min	100
ActTS	TS	cell_4-2	0min	100
ActTS	TS	cell_4-3	0min	100
ActTS	TS	cell_4-4	0min	100
ActTS	TS	cell_4-5	0min	100
ActTS	TS	cell_4-6	0min	100
ActTS	TS	cell_4-7_1	0min	100
ActTS	TS	cell_4-7_2	0min	100
ActTS	TS	cell_4-7_3	0min	100
ActTS	TS	cell_4-7_4	0min	100
ActTS	TS	cell_4-8	0min	100
ActTS	TS	cell_4-9	0min	100
ActTS	TS	cell_4-10	0min	100
ActTS	TS	cell_7-1	0min	100
ActTS	TS	cell_7-2	0min	100
ActTS	TS	cell_7-3	0min	100
ActTS	TS	cell_7-4	0min	100
ActTS	TS	cell_7-5_1	0min	100
ActTS	TS	cell_7-5_2	0min	100
ActTS	TS	cell_7-5_3	0min	100
ActTS	TS	cell_7-6_1	0min	100
ActTS	TS	cell_7-6_2	0min	100
ActTS	TS	cell_7-7	0min	100
ActTS	TS	cell_7-8_1	0min	100
ActTS	TS	cell_7-8_2	0min	100
ActTS	TS	cell_7-9_1	0min	100
ActTS	TS	cell_7-9_2	0min	100
ActTS	TS	cell_7-10	0min	100
ActTS	TS	cell_18-1	0min	100
ActTS	TS	cell_18-2	0min	100
ActTS	TS	cell_18-3	0min	100
ActTS	TS	cell_18-4	0min	100
ActTS	TS	cell_18-5	0min	100
ActTS	TS	cell_18-6	0min	100
ActTS	TS	cell_18-7	0min	100
ActTS	TS	cell_18-8	0min	100
ActTS	TS	cell_18-9_1	0min	100
ActTS	TS	cell_t7-1	1min	110.66
ActTS	TS	cell_t7-2	1min	110.261
ActTS	TS	cell_t7-3	1min	104.276
ActTS	TS	cell_t7-4	1min	111.6
ActTS	TS	cell_t7-5	1min	103.75
ActTS	TS	cell_t7-6_1	1min	106.746
ActTS	TS	cell_t7-6_2	1min	106.819
ActTS	TS	cell_t7-7	1min	109.9
ActTS	TS	cell_t7-8	1min	103.106
ActTS	TS	cell_t7-9	1min	103.334
ActTS	TS	cell_t7-10	1min	104.111
ActTS	TS	cell_t10-1	1min	109.233
ActTS	TS	cell_t10-2	1min	113.304
ActTS	TS	cell_t10-3	1min	108.999
ActTS	TS	cell_t10-4	1min	107.519
ActTS	TS	cell_t10-5	1min	108.589
ActTS	TS	cell_t10-6	1min	111.379
ActTS	TS	cell_t10-7	1min	109.311
ActTS	TS	cell_t10-8	1min	110.881
ActTS	TS	cell_t10-9	1min	108.982
ActTS	TS	cell_t10-10	1min	109.744
ActTS	TS	cell_1-1	1min	100.545
ActTS	TS	cell_1-2_1	1min	101.698
ActTS	TS	cell_1-2_2	1min	102.503
ActTS	TS	cell_1-2_3	1min	102.397
ActTS	TS	cell_1-3	1min	101.325
ActTS	TS	cell_1-4	1min	108.773
ActTS	TS	cell_1-5_1	1min	109.556
ActTS	TS	cell_1-5_2	1min	106.636
ActTS	TS	cell_1-6	1min	103.432
ActTS	TS	cell_1-7	1min	99.5855
ActTS	TS	cell_1-8	1min	101.319
ActTS	TS	cell_1-9	1min	101.286
ActTS	TS	cell_1-10	1min	99.5453
ActTS	TS	cell_4-1	1min	109.59
ActTS	TS	cell_4-2	1min	103.11
ActTS	TS	cell_4-3	1min	100.002
ActTS	TS	cell_4-4	1min	101.864
ActTS	TS	cell_4-5	1min	103.95
ActTS	TS	cell_4-6	1min	104.254
ActTS	TS	cell_4-7_1	1min	104.074
ActTS	TS	cell_4-7_2	1min	106.317
ActTS	TS	cell_4-7_3	1min	107.191
ActTS	TS	cell_4-7_4	1min	110.468
ActTS	TS	cell_4-8	1min	101.751
ActTS	TS	cell_4-9	1min	107.544
ActTS	TS	cell_4-10	1min	106.757
ActTS	TS	cell_7-1	1min	104.852
ActTS	TS	cell_7-2	1min	105.87
ActTS	TS	cell_7-3	1min	105.971
ActTS	TS	cell_7-4	1min	108.794
ActTS	TS	cell_7-5_1	1min	99.3842
ActTS	TS	cell_7-5_2	1min	103.757
ActTS	TS	cell_7-5_3	1min	111.448
ActTS	TS	cell_7-6_1	1min	99.6234
ActTS	TS	cell_7-6_2	1min	104.394
ActTS	TS	cell_7-7	1min	103.207
ActTS	TS	cell_7-8_1	1min	100.79
ActTS	TS	cell_7-8_2	1min	102.703
ActTS	TS	cell_7-9_1	1min	103.5
ActTS	TS	cell_7-9_2	1min	102.647
ActTS	TS	cell_7-10	1min	103.835
ActTS	TS	cell_18-1	1min	109.995
ActTS	TS	cell_18-2	1min	113.193
ActTS	TS	cell_18-3	1min	110.967
ActTS	TS	cell_18-4	1min	110.029
ActTS	TS	cell_18-5	1min	111.966
ActTS	TS	cell_18-6	1min	112.79
ActTS	TS	cell_18-7	1min	114.304
ActTS	TS	cell_18-8	1min	112.639
ActTS	TS	cell_18-9_1	1min	120.176
ActTS	TS	cell_t7-1	2min	107.546
ActTS	TS	cell_t7-2	2min	107.983
ActTS	TS	cell_t7-3	2min	102.509
ActTS	TS	cell_t7-4	2min	117.369
ActTS	TS	cell_t7-5	2min	104.576
ActTS	TS	cell_t7-6_1	2min	108.829
ActTS	TS	cell_t7-6_2	2min	111.846
ActTS	TS	cell_t7-7	2min	115.688
ActTS	TS	cell_t7-8	2min	109.032
ActTS	TS	cell_t7-9	2min	109.732
ActTS	TS	cell_t7-10	2min	112.321
ActTS	TS	cell_t10-1	2min	111.405
ActTS	TS	cell_t10-2	2min	116.381
ActTS	TS	cell_t10-3	2min	112.538
ActTS	TS	cell_t10-4	2min	111.596
ActTS	TS	cell_t10-5	2min	111.07
ActTS	TS	cell_t10-6	2min	115.352
ActTS	TS	cell_t10-7	2min	111.985
ActTS	TS	cell_t10-8	2min	112.495
ActTS	TS	cell_t10-9	2min	110.742
ActTS	TS	cell_t10-10	2min	111.721
ActTS	TS	cell_1-1	2min	102.715
ActTS	TS	cell_1-2_1	2min	102.41
ActTS	TS	cell_1-2_2	2min	104.84
ActTS	TS	cell_1-2_3	2min	105.965
ActTS	TS	cell_1-3	2min	101.886
ActTS	TS	cell_1-4	2min	105.918
ActTS	TS	cell_1-5_1	2min	111.475
ActTS	TS	cell_1-5_2	2min	104.851
ActTS	TS	cell_1-6	2min	108.73
ActTS	TS	cell_1-7	2min	100.234
ActTS	TS	cell_1-8	2min	103.801
ActTS	TS	cell_1-9	2min	101.678
ActTS	TS	cell_1-10	2min	101.35
ActTS	TS	cell_4-1	2min	107.498
ActTS	TS	cell_4-2	2min	108.818
ActTS	TS	cell_4-3	2min	102.225
ActTS	TS	cell_4-4	2min	104.555
ActTS	TS	cell_4-5	2min	104.719
ActTS	TS	cell_4-6	2min	108.391
ActTS	TS	cell_4-7_1	2min	106.33
ActTS	TS	cell_4-7_2	2min	111.638
ActTS	TS	cell_4-7_3	2min	106.742
ActTS	TS	cell_4-7_4	2min	112.064
ActTS	TS	cell_4-8	2min	106.821
ActTS	TS	cell_4-9	2min	109.255
ActTS	TS	cell_4-10	2min	109.113
ActTS	TS	cell_7-1	2min	105.073
ActTS	TS	cell_7-2	2min	104.487
ActTS	TS	cell_7-3	2min	104.517
ActTS	TS	cell_7-4	2min	109.958
ActTS	TS	cell_7-5_1	2min	100.09
ActTS	TS	cell_7-5_2	2min	105.275
ActTS	TS	cell_7-5_3	2min	113.299
ActTS	TS	cell_7-6_1	2min	100.599
ActTS	TS	cell_7-6_2	2min	109.581
ActTS	TS	cell_7-7	2min	102.084
ActTS	TS	cell_7-8_1	2min	100.98
ActTS	TS	cell_7-8_2	2min	104.403
ActTS	TS	cell_7-9_1	2min	105.137
ActTS	TS	cell_7-9_2	2min	103.745
ActTS	TS	cell_7-10	2min	103.443
ActTS	TS	cell_18-1	2min	110.53
ActTS	TS	cell_18-2	2min	112.903
ActTS	TS	cell_18-3	2min	112.455
ActTS	TS	cell_18-4	2min	111.182
ActTS	TS	cell_18-5	2min	113.055
ActTS	TS	cell_18-6	2min	111.999
ActTS	TS	cell_18-7	2min	113.734
ActTS	TS	cell_18-8	2min	113.852
ActTS	TS	cell_18-9_1	2min	119.754
ActTS	TS	cell_t7-1	3min	113.821
ActTS	TS	cell_t7-2	3min	116.881
ActTS	TS	cell_t7-3	3min	106.552
ActTS	TS	cell_t7-4	3min	117.559
ActTS	TS	cell_t7-5	3min	107.362
ActTS	TS	cell_t7-6_1	3min	114.559
ActTS	TS	cell_t7-6_2	3min	112.078
ActTS	TS	cell_t7-7	3min	115.016
ActTS	TS	cell_t7-8	3min	108.282
ActTS	TS	cell_t7-9	3min	106.915
ActTS	TS	cell_t7-10	3min	109.197
ActTS	TS	cell_t10-1	3min	110.777
ActTS	TS	cell_t10-2	3min	112.839
ActTS	TS	cell_t10-3	3min	106.944
ActTS	TS	cell_t10-4	3min	110.168
ActTS	TS	cell_t10-5	3min	109.803
ActTS	TS	cell_t10-6	3min	111.361
ActTS	TS	cell_t10-7	3min	108.496
ActTS	TS	cell_t10-8	3min	103.967
ActTS	TS	cell_t10-9	3min	104.436
ActTS	TS	cell_t10-10	3min	105.226
ActTS	TS	cell_1-1	3min	103.976
ActTS	TS	cell_1-2_1	3min	104.967
ActTS	TS	cell_1-2_2	3min	106.369
ActTS	TS	cell_1-2_3	3min	106.747
ActTS	TS	cell_1-3	3min	102.601
ActTS	TS	cell_1-4	3min	110.492
ActTS	TS	cell_1-5_1	3min	112.925
ActTS	TS	cell_1-5_2	3min	105.105
ActTS	TS	cell_1-6	3min	110.281
ActTS	TS	cell_1-7	3min	102.97
ActTS	TS	cell_1-8	3min	104.52
ActTS	TS	cell_1-9	3min	102.911
ActTS	TS	cell_1-10	3min	102.386
ActTS	TS	cell_4-1	3min	114.595
ActTS	TS	cell_4-2	3min	105.15
ActTS	TS	cell_4-3	3min	106.153
ActTS	TS	cell_4-4	3min	107.654
ActTS	TS	cell_4-5	3min	108.526
ActTS	TS	cell_4-6	3min	111.722
ActTS	TS	cell_4-7_1	3min	106.737
ActTS	TS	cell_4-7_2	3min	111.091
ActTS	TS	cell_4-7_3	3min	109.065
ActTS	TS	cell_4-7_4	3min	112.958
ActTS	TS	cell_4-8	3min	106.187
ActTS	TS	cell_4-9	3min	107.116
ActTS	TS	cell_4-10	3min	109.906
ActTS	TS	cell_7-1	3min	102.556
ActTS	TS	cell_7-2	3min	105.357
ActTS	TS	cell_7-3	3min	105.402
ActTS	TS	cell_7-4	3min	108.505
ActTS	TS	cell_7-5_1	3min	97.2946
ActTS	TS	cell_7-5_2	3min	104.373
ActTS	TS	cell_7-5_3	3min	111.614
ActTS	TS	cell_7-6_1	3min	101.249
ActTS	TS	cell_7-6_2	3min	108.712
ActTS	TS	cell_7-7	3min	104.327
ActTS	TS	cell_7-8_1	3min	100.996
ActTS	TS	cell_7-8_2	3min	105.303
ActTS	TS	cell_7-9_1	3min	103.716
ActTS	TS	cell_7-9_2	3min	102.229
ActTS	TS	cell_7-10	3min	104.392
ActTS	TS	cell_18-1	3min	110.321
ActTS	TS	cell_18-2	3min	113.262
ActTS	TS	cell_18-3	3min	108.43
ActTS	TS	cell_18-4	3min	110.466
ActTS	TS	cell_18-5	3min	108.046
ActTS	TS	cell_18-6	3min	109.376
ActTS	TS	cell_18-7	3min	109.634
ActTS	TS	cell_18-8	3min	108.648
ActTS	TS	cell_18-9_1	3min	119.349
ActTS	TS	cell_t7-1	4min	111.54
ActTS	TS	cell_t7-2	4min	114.32
ActTS	TS	cell_t7-3	4min	104.768
ActTS	TS	cell_t7-4	4min	117.519
ActTS	TS	cell_t7-5	4min	105.457
ActTS	TS	cell_t7-6_1	4min	111.754
ActTS	TS	cell_t7-6_2	4min	112.705
ActTS	TS	cell_t7-7	4min	114.766
ActTS	TS	cell_t7-8	4min	109.684
ActTS	TS	cell_t7-9	4min	108.786
ActTS	TS	cell_t7-10	4min	112.59
ActTS	TS	cell_t10-1	4min	106.152
ActTS	TS	cell_t10-2	4min	108.631
ActTS	TS	cell_t10-3	4min	104.359
ActTS	TS	cell_t10-4	4min	109.26
ActTS	TS	cell_t10-5	4min	104.767
ActTS	TS	cell_t10-6	4min	109.102
ActTS	TS	cell_t10-7	4min	104.472
ActTS	TS	cell_t10-8	4min	106.482
ActTS	TS	cell_t10-9	4min	106.434
ActTS	TS	cell_t10-10	4min	109.664
ActTS	TS	cell_1-1	4min	103.555
ActTS	TS	cell_1-2_1	4min	104.765
ActTS	TS	cell_1-2_2	4min	105.905
ActTS	TS	cell_1-2_3	4min	107.648
ActTS	TS	cell_1-3	4min	103.109
ActTS	TS	cell_1-4	4min	110.763
ActTS	TS	cell_1-5_1	4min	113.877
ActTS	TS	cell_1-5_2	4min	104.975
ActTS	TS	cell_1-6	4min	111.063
ActTS	TS	cell_1-7	4min	103.482
ActTS	TS	cell_1-8	4min	104.832
ActTS	TS	cell_1-9	4min	104.278
ActTS	TS	cell_1-10	4min	102.591
ActTS	TS	cell_4-1	4min	113.894
ActTS	TS	cell_4-2	4min	107.761
ActTS	TS	cell_4-3	4min	110.128
ActTS	TS	cell_4-4	4min	108.794
ActTS	TS	cell_4-5	4min	109.272
ActTS	TS	cell_4-6	4min	116.377
ActTS	TS	cell_4-7_1	4min	105.902
ActTS	TS	cell_4-7_2	4min	108.344
ActTS	TS	cell_4-7_3	4min	108.359
ActTS	TS	cell_4-7_4	4min	111.206
ActTS	TS	cell_4-8	4min	108.206
ActTS	TS	cell_4-9	4min	111.848
ActTS	TS	cell_4-10	4min	114.76
ActTS	TS	cell_7-1	4min	104.761
ActTS	TS	cell_7-2	4min	104.823
ActTS	TS	cell_7-3	4min	104.874
ActTS	TS	cell_7-4	4min	109.907
ActTS	TS	cell_7-5_1	4min	100.548
ActTS	TS	cell_7-5_2	4min	104.773
ActTS	TS	cell_7-5_3	4min	113.455
ActTS	TS	cell_7-6_1	4min	101.86
ActTS	TS	cell_7-6_2	4min	109.028
ActTS	TS	cell_7-7	4min	101.546
ActTS	TS	cell_7-8_1	4min	102.759
ActTS	TS	cell_7-8_2	4min	106.076
ActTS	TS	cell_7-9_1	4min	103.893
ActTS	TS	cell_7-9_2	4min	102.566
ActTS	TS	cell_7-10	4min	104.876
ActTS	TS	cell_18-1	4min	108.8
ActTS	TS	cell_18-2	4min	107.986
ActTS	TS	cell_18-3	4min	105.434
ActTS	TS	cell_18-4	4min	105.862
ActTS	TS	cell_18-5	4min	107.085
ActTS	TS	cell_18-6	4min	104.994
ActTS	TS	cell_18-7	4min	105.589
ActTS	TS	cell_18-8	4min	108.99
ActTS	TS	cell_18-9_1	4min	114.817
ActTS	TS	cell_t7-1	5min	115.904
ActTS	TS	cell_t7-2	5min	115.403
ActTS	TS	cell_t7-3	5min	107.936
ActTS	TS	cell_t7-4	5min	119.327
ActTS	TS	cell_t7-5	5min	106.976
ActTS	TS	cell_t7-6_1	5min	112.748
ActTS	TS	cell_t7-6_2	5min	114.509
ActTS	TS	cell_t7-7	5min	115.858
ActTS	TS	cell_t7-8	5min	109.754
ActTS	TS	cell_t7-9	5min	111.681
ActTS	TS	cell_t7-10	5min	111.958
ActTS	TS	cell_t10-1	5min	109.341
ActTS	TS	cell_t10-2	5min	114.411
ActTS	TS	cell_t10-3	5min	108.432
ActTS	TS	cell_t10-4	5min	108.485
ActTS	TS	cell_t10-5	5min	110.909
ActTS	TS	cell_t10-6	5min	110.179
ActTS	TS	cell_t10-7	5min	107.163
ActTS	TS	cell_t10-8	5min	108.017
ActTS	TS	cell_t10-9	5min	107.795
ActTS	TS	cell_t10-10	5min	111.411
ActTS	TS	cell_1-1	5min	103.393
ActTS	TS	cell_1-2_1	5min	105.548
ActTS	TS	cell_1-2_2	5min	109.31
ActTS	TS	cell_1-2_3	5min	110.71
ActTS	TS	cell_1-3	5min	102.442
ActTS	TS	cell_1-4	5min	109.77
ActTS	TS	cell_1-5_1	5min	113.596
ActTS	TS	cell_1-5_2	5min	105.87
ActTS	TS	cell_1-6	5min	114.158
ActTS	TS	cell_1-7	5min	103.53
ActTS	TS	cell_1-8	5min	106.238
ActTS	TS	cell_1-9	5min	103.531
ActTS	TS	cell_1-10	5min	103.268
ActTS	TS	cell_4-1	5min	118.15
ActTS	TS	cell_4-2	5min	110.812
ActTS	TS	cell_4-3	5min	108.857
ActTS	TS	cell_4-4	5min	111.508
ActTS	TS	cell_4-5	5min	110.234
ActTS	TS	cell_4-6	5min	115.779
ActTS	TS	cell_4-7_1	5min	106.901
ActTS	TS	cell_4-7_2	5min	111.039
ActTS	TS	cell_4-7_3	5min	109.808
ActTS	TS	cell_4-7_4	5min	115.357
ActTS	TS	cell_4-8	5min	109.588
ActTS	TS	cell_4-9	5min	112.096
ActTS	TS	cell_4-10	5min	117.73
ActTS	TS	cell_7-1	5min	104.774
ActTS	TS	cell_7-2	5min	105.29
ActTS	TS	cell_7-3	5min	105.363
ActTS	TS	cell_7-4	5min	108.545
ActTS	TS	cell_7-5_1	5min	98.7413
ActTS	TS	cell_7-5_2	5min	104.635
ActTS	TS	cell_7-5_3	5min	117.876
ActTS	TS	cell_7-6_1	5min	102.548
ActTS	TS	cell_7-6_2	5min	110.717
ActTS	TS	cell_7-7	5min	102.304
ActTS	TS	cell_7-8_1	5min	102.649
ActTS	TS	cell_7-8_2	5min	105.021
ActTS	TS	cell_7-9_1	5min	104.392
ActTS	TS	cell_7-9_2	5min	102.802
ActTS	TS	cell_7-10	5min	105.236
ActTS	TS	cell_18-1	5min	108.754
ActTS	TS	cell_18-2	5min	109.082
ActTS	TS	cell_18-3	5min	104.027
ActTS	TS	cell_18-4	5min	105.726
ActTS	TS	cell_18-5	5min	106.413
ActTS	TS	cell_18-6	5min	105.997
ActTS	TS	cell_18-7	5min	109.332
ActTS	TS	cell_18-8	5min	107.945
ActTS	TS	cell_18-9_1	5min	120.824
ActTS	mCherry	cell_t7-1	0min	100
ActTS	mCherry	cell_t7-2	0min	100
ActTS	mCherry	cell_t7-3	0min	100
ActTS	mCherry	cell_t7-4	0min	100
ActTS	mCherry	cell_t7-5	0min	100
ActTS	mCherry	cell_t7-6_1	0min	100
ActTS	mCherry	cell_t7-6_2	0min	100
ActTS	mCherry	cell_t7-7	0min	100
ActTS	mCherry	cell_t7-8	0min	100
ActTS	mCherry	cell_t7-9	0min	100
ActTS	mCherry	cell_t7-10	0min	100
ActTS	mCherry	cell_t10-1	0min	100
ActTS	mCherry	cell_t10-2	0min	100
ActTS	mCherry	cell_t10-3	0min	100
ActTS	mCherry	cell_t10-4	0min	100
ActTS	mCherry	cell_t10-5	0min	100
ActTS	mCherry	cell_t10-6	0min	100
ActTS	mCherry	cell_t10-7	0min	100
ActTS	mCherry	cell_t10-8	0min	100
ActTS	mCherry	cell_t10-9	0min	100
ActTS	mCherry	cell_t10-10	0min	100
ActTS	mCherry	cell_1-1	0min	100
ActTS	mCherry	cell_1-2_1	0min	100
ActTS	mCherry	cell_1-2_2	0min	100
ActTS	mCherry	cell_1-2_3	0min	100
ActTS	mCherry	cell_1-3	0min	100
ActTS	mCherry	cell_1-4	0min	100
ActTS	mCherry	cell_1-5_1	0min	100
ActTS	mCherry	cell_1-5_2	0min	100
ActTS	mCherry	cell_1-6	0min	100
ActTS	mCherry	cell_1-7	0min	100
ActTS	mCherry	cell_1-8	0min	100
ActTS	mCherry	cell_1-9	0min	100
ActTS	mCherry	cell_1-10	0min	100
ActTS	mCherry	cell_4-1	0min	100
ActTS	mCherry	cell_4-2	0min	100
ActTS	mCherry	cell_4-3	0min	100
ActTS	mCherry	cell_4-4	0min	100
ActTS	mCherry	cell_4-5	0min	100
ActTS	mCherry	cell_4-6	0min	100
ActTS	mCherry	cell_4-7_1	0min	100
ActTS	mCherry	cell_4-7_2	0min	100
ActTS	mCherry	cell_4-7_3	0min	100
ActTS	mCherry	cell_4-7_4	0min	100
ActTS	mCherry	cell_4-8	0min	100
ActTS	mCherry	cell_4-9	0min	100
ActTS	mCherry	cell_4-10	0min	100
ActTS	mCherry	cell_7-1	0min	100
ActTS	mCherry	cell_7-2	0min	100
ActTS	mCherry	cell_7-3	0min	100
ActTS	mCherry	cell_7-4	0min	100
ActTS	mCherry	cell_7-5_1	0min	100
ActTS	mCherry	cell_7-5_2	0min	100
ActTS	mCherry	cell_7-5_3	0min	100
ActTS	mCherry	cell_7-6_1	0min	100
ActTS	mCherry	cell_7-6_2	0min	100
ActTS	mCherry	cell_7-7	0min	100
ActTS	mCherry	cell_7-8_1	0min	100
ActTS	mCherry	cell_7-8_2	0min	100
ActTS	mCherry	cell_7-9_1	0min	100
ActTS	mCherry	cell_7-9_2	0min	100
ActTS	mCherry	cell_7-10	0min	100
ActTS	mCherry	cell_18-1	0min	100
ActTS	mCherry	cell_18-2	0min	100
ActTS	mCherry	cell_18-3	0min	100
ActTS	mCherry	cell_18-4	0min	100
ActTS	mCherry	cell_18-5	0min	100
ActTS	mCherry	cell_18-6	0min	100
ActTS	mCherry	cell_18-7	0min	100
ActTS	mCherry	cell_18-8	0min	100
ActTS	mCherry	cell_18-9_1	0min	100
ActTS	mCherry	cell_t7-1	1min	103.766
ActTS	mCherry	cell_t7-2	1min	104.313
ActTS	mCherry	cell_t7-3	1min	98.0909
ActTS	mCherry	cell_t7-4	1min	105.02
ActTS	mCherry	cell_t7-5	1min	101.963
ActTS	mCherry	cell_t7-6_1	1min	104.55
ActTS	mCherry	cell_t7-6_2	1min	103.593
ActTS	mCherry	cell_t7-7	1min	104.434
ActTS	mCherry	cell_t7-8	1min	98.8659
ActTS	mCherry	cell_t7-9	1min	100.713
ActTS	mCherry	cell_t7-10	1min	99.693
ActTS	mCherry	cell_t10-1	1min	101.958
ActTS	mCherry	cell_t10-2	1min	102.943
ActTS	mCherry	cell_t10-3	1min	96.3721
ActTS	mCherry	cell_t10-4	1min	98.0495
ActTS	mCherry	cell_t10-5	1min	97.5621
ActTS	mCherry	cell_t10-6	1min	101.526
ActTS	mCherry	cell_t10-7	1min	100.685
ActTS	mCherry	cell_t10-8	1min	100.925
ActTS	mCherry	cell_t10-9	1min	98.4659
ActTS	mCherry	cell_t10-10	1min	100.14
ActTS	mCherry	cell_1-1	1min	98.7527
ActTS	mCherry	cell_1-2_1	1min	100.452
ActTS	mCherry	cell_1-2_2	1min	99.8829
ActTS	mCherry	cell_1-2_3	1min	102.696
ActTS	mCherry	cell_1-3	1min	100.557
ActTS	mCherry	cell_1-4	1min	100.344
ActTS	mCherry	cell_1-5_1	1min	101.542
ActTS	mCherry	cell_1-5_2	1min	100.108
ActTS	mCherry	cell_1-6	1min	102.824
ActTS	mCherry	cell_1-7	1min	98.9883
ActTS	mCherry	cell_1-8	1min	98.9045
ActTS	mCherry	cell_1-9	1min	99.7352
ActTS	mCherry	cell_1-10	1min	99.8803
ActTS	mCherry	cell_4-1	1min	101.721
ActTS	mCherry	cell_4-2	1min	98.9868
ActTS	mCherry	cell_4-3	1min	100.344
ActTS	mCherry	cell_4-4	1min	98.9554
ActTS	mCherry	cell_4-5	1min	99.2721
ActTS	mCherry	cell_4-6	1min	99.8229
ActTS	mCherry	cell_4-7_1	1min	98.4925
ActTS	mCherry	cell_4-7_2	1min	100.929
ActTS	mCherry	cell_4-7_3	1min	101.212
ActTS	mCherry	cell_4-7_4	1min	101.84
ActTS	mCherry	cell_4-8	1min	99.6125
ActTS	mCherry	cell_4-9	1min	99.0766
ActTS	mCherry	cell_4-10	1min	100.16
ActTS	mCherry	cell_7-1	1min	101.275
ActTS	mCherry	cell_7-2	1min	101.043
ActTS	mCherry	cell_7-3	1min	101.097
ActTS	mCherry	cell_7-4	1min	99.3394
ActTS	mCherry	cell_7-5_1	1min	94.382
ActTS	mCherry	cell_7-5_2	1min	100.782
ActTS	mCherry	cell_7-5_3	1min	101.819
ActTS	mCherry	cell_7-6_1	1min	100.074
ActTS	mCherry	cell_7-6_2	1min	102.286
ActTS	mCherry	cell_7-7	1min	99.8924
ActTS	mCherry	cell_7-8_1	1min	100.648
ActTS	mCherry	cell_7-8_2	1min	100.184
ActTS	mCherry	cell_7-9_1	1min	100.764
ActTS	mCherry	cell_7-9_2	1min	102.451
ActTS	mCherry	cell_7-10	1min	100.563
ActTS	mCherry	cell_18-1	1min	97.2041
ActTS	mCherry	cell_18-2	1min	100.068
ActTS	mCherry	cell_18-3	1min	101.127
ActTS	mCherry	cell_18-4	1min	99.7962
ActTS	mCherry	cell_18-5	1min	101.264
ActTS	mCherry	cell_18-6	1min	98.1479
ActTS	mCherry	cell_18-7	1min	97.7641
ActTS	mCherry	cell_18-8	1min	98.4898
ActTS	mCherry	cell_18-9_1	1min	103.434
ActTS	mCherry	cell_t7-1	2min	102.292
ActTS	mCherry	cell_t7-2	2min	102.078
ActTS	mCherry	cell_t7-3	2min	98.0806
ActTS	mCherry	cell_t7-4	2min	105.652
ActTS	mCherry	cell_t7-5	2min	101.228
ActTS	mCherry	cell_t7-6_1	2min	102.8
ActTS	mCherry	cell_t7-6_2	2min	103.397
ActTS	mCherry	cell_t7-7	2min	102.848
ActTS	mCherry	cell_t7-8	2min	98.7765
ActTS	mCherry	cell_t7-9	2min	101.442
ActTS	mCherry	cell_t7-10	2min	100.786
ActTS	mCherry	cell_t10-1	2min	99.8447
ActTS	mCherry	cell_t10-2	2min	104.226
ActTS	mCherry	cell_t10-3	2min	97.74
ActTS	mCherry	cell_t10-4	2min	97.7814
ActTS	mCherry	cell_t10-5	2min	98.7236
ActTS	mCherry	cell_t10-6	2min	100.039
ActTS	mCherry	cell_t10-7	2min	101.299
ActTS	mCherry	cell_t10-8	2min	100.622
ActTS	mCherry	cell_t10-9	2min	99.0163
ActTS	mCherry	cell_t10-10	2min	99.8699
ActTS	mCherry	cell_1-1	2min	98.6808
ActTS	mCherry	cell_1-2_1	2min	100.056
ActTS	mCherry	cell_1-2_2	2min	101.592
ActTS	mCherry	cell_1-2_3	2min	103.058
ActTS	mCherry	cell_1-3	2min	99.8117
ActTS	mCherry	cell_1-4	2min	100.346
ActTS	mCherry	cell_1-5_1	2min	100.808
ActTS	mCherry	cell_1-5_2	2min	97.5902
ActTS	mCherry	cell_1-6	2min	104.121
ActTS	mCherry	cell_1-7	2min	98.0206
ActTS	mCherry	cell_1-8	2min	97.3487
ActTS	mCherry	cell_1-9	2min	98.7343
ActTS	mCherry	cell_1-10	2min	100.876
ActTS	mCherry	cell_4-1	2min	101.871
ActTS	mCherry	cell_4-2	2min	100.809
ActTS	mCherry	cell_4-3	2min	101.587
ActTS	mCherry	cell_4-4	2min	99.3295
ActTS	mCherry	cell_4-5	2min	99.9495
ActTS	mCherry	cell_4-6	2min	101.197
ActTS	mCherry	cell_4-7_1	2min	97.6537
ActTS	mCherry	cell_4-7_2	2min	100.627
ActTS	mCherry	cell_4-7_3	2min	100.46
ActTS	mCherry	cell_4-7_4	2min	102.862
ActTS	mCherry	cell_4-8	2min	98.9854
ActTS	mCherry	cell_4-9	2min	99.0028
ActTS	mCherry	cell_4-10	2min	99.5262
ActTS	mCherry	cell_7-1	2min	99.9156
ActTS	mCherry	cell_7-2	2min	101.376
ActTS	mCherry	cell_7-3	2min	101.426
ActTS	mCherry	cell_7-4	2min	99.0041
ActTS	mCherry	cell_7-5_1	2min	97.9471
ActTS	mCherry	cell_7-5_2	2min	100.886
ActTS	mCherry	cell_7-5_3	2min	101.875
ActTS	mCherry	cell_7-6_1	2min	98.8204
ActTS	mCherry	cell_7-6_2	2min	105.511
ActTS	mCherry	cell_7-7	2min	100.438
ActTS	mCherry	cell_7-8_1	2min	99.4764
ActTS	mCherry	cell_7-8_2	2min	100.701
ActTS	mCherry	cell_7-9_1	2min	100.564
ActTS	mCherry	cell_7-9_2	2min	100.123
ActTS	mCherry	cell_7-10	2min	100.215
ActTS	mCherry	cell_18-1	2min	97.2586
ActTS	mCherry	cell_18-2	2min	96.8517
ActTS	mCherry	cell_18-3	2min	101.068
ActTS	mCherry	cell_18-4	2min	99.8303
ActTS	mCherry	cell_18-5	2min	101.177
ActTS	mCherry	cell_18-6	2min	98.2568
ActTS	mCherry	cell_18-7	2min	97.9748
ActTS	mCherry	cell_18-8	2min	98.766
ActTS	mCherry	cell_18-9_1	2min	102.368
ActTS	mCherry	cell_t7-1	3min	103.037
ActTS	mCherry	cell_t7-2	3min	103.29
ActTS	mCherry	cell_t7-3	3min	99.1769
ActTS	mCherry	cell_t7-4	3min	101.379
ActTS	mCherry	cell_t7-5	3min	101.574
ActTS	mCherry	cell_t7-6_1	3min	100.77
ActTS	mCherry	cell_t7-6_2	3min	102.45
ActTS	mCherry	cell_t7-7	3min	103.293
ActTS	mCherry	cell_t7-8	3min	100.353
ActTS	mCherry	cell_t7-9	3min	101.797
ActTS	mCherry	cell_t7-10	3min	99.6576
ActTS	mCherry	cell_t10-1	3min	99.846
ActTS	mCherry	cell_t10-2	3min	104.233
ActTS	mCherry	cell_t10-3	3min	96.6846
ActTS	mCherry	cell_t10-4	3min	97.7456
ActTS	mCherry	cell_t10-5	3min	98.9894
ActTS	mCherry	cell_t10-6	3min	99.7277
ActTS	mCherry	cell_t10-7	3min	101.466
ActTS	mCherry	cell_t10-8	3min	100.694
ActTS	mCherry	cell_t10-9	3min	99.0783
ActTS	mCherry	cell_t10-10	3min	101.106
ActTS	mCherry	cell_1-1	3min	97.5189
ActTS	mCherry	cell_1-2_1	3min	98.1453
ActTS	mCherry	cell_1-2_2	3min	99.9694
ActTS	mCherry	cell_1-2_3	3min	101.995
ActTS	mCherry	cell_1-3	3min	98.1581
ActTS	mCherry	cell_1-4	3min	102.732
ActTS	mCherry	cell_1-5_1	3min	100.522
ActTS	mCherry	cell_1-5_2	3min	96.9341
ActTS	mCherry	cell_1-6	3min	104.379
ActTS	mCherry	cell_1-7	3min	98.8903
ActTS	mCherry	cell_1-8	3min	98.4772
ActTS	mCherry	cell_1-9	3min	99.238
ActTS	mCherry	cell_1-10	3min	100.552
ActTS	mCherry	cell_4-1	3min	103.196
ActTS	mCherry	cell_4-2	3min	100.335
ActTS	mCherry	cell_4-3	3min	100.457
ActTS	mCherry	cell_4-4	3min	97.8712
ActTS	mCherry	cell_4-5	3min	99.8184
ActTS	mCherry	cell_4-6	3min	101.254
ActTS	mCherry	cell_4-7_1	3min	95.6844
ActTS	mCherry	cell_4-7_2	3min	100.712
ActTS	mCherry	cell_4-7_3	3min	100.615
ActTS	mCherry	cell_4-7_4	3min	103.114
ActTS	mCherry	cell_4-8	3min	98.0977
ActTS	mCherry	cell_4-9	3min	98.1849
ActTS	mCherry	cell_4-10	3min	101.322
ActTS	mCherry	cell_7-1	3min	101.809
ActTS	mCherry	cell_7-2	3min	101.218
ActTS	mCherry	cell_7-3	3min	101.249
ActTS	mCherry	cell_7-4	3min	99.4453
ActTS	mCherry	cell_7-5_1	3min	97.6049
ActTS	mCherry	cell_7-5_2	3min	99.2191
ActTS	mCherry	cell_7-5_3	3min	101.674
ActTS	mCherry	cell_7-6_1	3min	98.7126
ActTS	mCherry	cell_7-6_2	3min	106.655
ActTS	mCherry	cell_7-7	3min	100.507
ActTS	mCherry	cell_7-8_1	3min	100.32
ActTS	mCherry	cell_7-8_2	3min	100.032
ActTS	mCherry	cell_7-9_1	3min	98.7232
ActTS	mCherry	cell_7-9_2	3min	100.636
ActTS	mCherry	cell_7-10	3min	101.007
ActTS	mCherry	cell_18-1	3min	96.5898
ActTS	mCherry	cell_18-2	3min	98.8907
ActTS	mCherry	cell_18-3	3min	99.7461
ActTS	mCherry	cell_18-4	3min	97.5087
ActTS	mCherry	cell_18-5	3min	100.7
ActTS	mCherry	cell_18-6	3min	99.4462
ActTS	mCherry	cell_18-7	3min	99.0868
ActTS	mCherry	cell_18-8	3min	100.995
ActTS	mCherry	cell_18-9_1	3min	103.538
ActTS	mCherry	cell_t7-1	4min	102.415
ActTS	mCherry	cell_t7-2	4min	102.592
ActTS	mCherry	cell_t7-3	4min	98.8129
ActTS	mCherry	cell_t7-4	4min	103.944
ActTS	mCherry	cell_t7-5	4min	101.141
ActTS	mCherry	cell_t7-6_1	4min	103.63
ActTS	mCherry	cell_t7-6_2	4min	102.708
ActTS	mCherry	cell_t7-7	4min	102.208
ActTS	mCherry	cell_t7-8	4min	98.3134
ActTS	mCherry	cell_t7-9	4min	101.151
ActTS	mCherry	cell_t7-10	4min	98.1754
ActTS	mCherry	cell_t10-1	4min	99.1528
ActTS	mCherry	cell_t10-2	4min	103.767
ActTS	mCherry	cell_t10-3	4min	97.5434
ActTS	mCherry	cell_t10-4	4min	97.8879
ActTS	mCherry	cell_t10-5	4min	97.8965
ActTS	mCherry	cell_t10-6	4min	99.4129
ActTS	mCherry	cell_t10-7	4min	99.6251
ActTS	mCherry	cell_t10-8	4min	99.9333
ActTS	mCherry	cell_t10-9	4min	97.4792
ActTS	mCherry	cell_t10-10	4min	101.98
ActTS	mCherry	cell_1-1	4min	99.9326
ActTS	mCherry	cell_1-2_1	4min	100.265
ActTS	mCherry	cell_1-2_2	4min	100.34
ActTS	mCherry	cell_1-2_3	4min	103.119
ActTS	mCherry	cell_1-3	4min	98.543
ActTS	mCherry	cell_1-4	4min	103.436
ActTS	mCherry	cell_1-5_1	4min	98.7251
ActTS	mCherry	cell_1-5_2	4min	97.3358
ActTS	mCherry	cell_1-6	4min	106.365
ActTS	mCherry	cell_1-7	4min	99.4137
ActTS	mCherry	cell_1-8	4min	98.1494
ActTS	mCherry	cell_1-9	4min	98.6659
ActTS	mCherry	cell_1-10	4min	100.02
ActTS	mCherry	cell_4-1	4min	102.681
ActTS	mCherry	cell_4-2	4min	99.6306
ActTS	mCherry	cell_4-3	4min	101.104
ActTS	mCherry	cell_4-4	4min	98.7657
ActTS	mCherry	cell_4-5	4min	98.9444
ActTS	mCherry	cell_4-6	4min	101.433
ActTS	mCherry	cell_4-7_1	4min	94.7635
ActTS	mCherry	cell_4-7_2	4min	99.0412
ActTS	mCherry	cell_4-7_3	4min	100.97
ActTS	mCherry	cell_4-7_4	4min	102.739
ActTS	mCherry	cell_4-8	4min	98.363
ActTS	mCherry	cell_4-9	4min	96.5873
ActTS	mCherry	cell_4-10	4min	100.821
ActTS	mCherry	cell_7-1	4min	101.476
ActTS	mCherry	cell_7-2	4min	101.033
ActTS	mCherry	cell_7-3	4min	101.04
ActTS	mCherry	cell_7-4	4min	96.9985
ActTS	mCherry	cell_7-5_1	4min	99.4487
ActTS	mCherry	cell_7-5_2	4min	99.2194
ActTS	mCherry	cell_7-5_3	4min	100.482
ActTS	mCherry	cell_7-6_1	4min	98.7631
ActTS	mCherry	cell_7-6_2	4min	105.133
ActTS	mCherry	cell_7-7	4min	97.9725
ActTS	mCherry	cell_7-8_1	4min	99.623
ActTS	mCherry	cell_7-8_2	4min	100.39
ActTS	mCherry	cell_7-9_1	4min	99.9316
ActTS	mCherry	cell_7-9_2	4min	100.311
ActTS	mCherry	cell_7-10	4min	99.7111
ActTS	mCherry	cell_18-1	4min	97.5341
ActTS	mCherry	cell_18-2	4min	97.2007
ActTS	mCherry	cell_18-3	4min	98.9206
ActTS	mCherry	cell_18-4	4min	98.3575
ActTS	mCherry	cell_18-5	4min	100.887
ActTS	mCherry	cell_18-6	4min	100.754
ActTS	mCherry	cell_18-7	4min	98.7311
ActTS	mCherry	cell_18-8	4min	99.5597
ActTS	mCherry	cell_18-9_1	4min	102.663
ActTS	mCherry	cell_t7-1	5min	103.711
ActTS	mCherry	cell_t7-2	5min	101.511
ActTS	mCherry	cell_t7-3	5min	99.4795
ActTS	mCherry	cell_t7-4	5min	102.99
ActTS	mCherry	cell_t7-5	5min	101.085
ActTS	mCherry	cell_t7-6_1	5min	103.085
ActTS	mCherry	cell_t7-6_2	5min	103.53
ActTS	mCherry	cell_t7-7	5min	101.778
ActTS	mCherry	cell_t7-8	5min	98.4559
ActTS	mCherry	cell_t7-9	5min	101.445
ActTS	mCherry	cell_t7-10	5min	99.5314
ActTS	mCherry	cell_t10-1	5min	101.649
ActTS	mCherry	cell_t10-2	5min	102.155
ActTS	mCherry	cell_t10-3	5min	97.8128
ActTS	mCherry	cell_t10-4	5min	97.9525
ActTS	mCherry	cell_t10-5	5min	98.5956
ActTS	mCherry	cell_t10-6	5min	99.1111
ActTS	mCherry	cell_t10-7	5min	99.8367
ActTS	mCherry	cell_t10-8	5min	99.6011
ActTS	mCherry	cell_t10-9	5min	99.1405
ActTS	mCherry	cell_t10-10	5min	100.548
ActTS	mCherry	cell_1-1	5min	96.5407
ActTS	mCherry	cell_1-2_1	5min	98.4327
ActTS	mCherry	cell_1-2_2	5min	98.4782
ActTS	mCherry	cell_1-2_3	5min	102.88
ActTS	mCherry	cell_1-3	5min	99.2778
ActTS	mCherry	cell_1-4	5min	102.341
ActTS	mCherry	cell_1-5_1	5min	99.386
ActTS	mCherry	cell_1-5_2	5min	96.0601
ActTS	mCherry	cell_1-6	5min	105.662
ActTS	mCherry	cell_1-7	5min	99.1746
ActTS	mCherry	cell_1-8	5min	97.5626
ActTS	mCherry	cell_1-9	5min	98.909
ActTS	mCherry	cell_1-10	5min	100.552
ActTS	mCherry	cell_4-1	5min	102.263
ActTS	mCherry	cell_4-2	5min	100.508
ActTS	mCherry	cell_4-3	5min	101.346
ActTS	mCherry	cell_4-4	5min	98.7256
ActTS	mCherry	cell_4-5	5min	97.937
ActTS	mCherry	cell_4-6	5min	99.9196
ActTS	mCherry	cell_4-7_1	5min	93.2067
ActTS	mCherry	cell_4-7_2	5min	99.8213
ActTS	mCherry	cell_4-7_3	5min	99.3936
ActTS	mCherry	cell_4-7_4	5min	102.715
ActTS	mCherry	cell_4-8	5min	97.1867
ActTS	mCherry	cell_4-9	5min	98.61
ActTS	mCherry	cell_4-10	5min	101.188
ActTS	mCherry	cell_7-1	5min	101.655
ActTS	mCherry	cell_7-2	5min	102.252
ActTS	mCherry	cell_7-3	5min	102.289
ActTS	mCherry	cell_7-4	5min	97.9943
ActTS	mCherry	cell_7-5_1	5min	96.4834
ActTS	mCherry	cell_7-5_2	5min	100.035
ActTS	mCherry	cell_7-5_3	5min	102.923
ActTS	mCherry	cell_7-6_1	5min	97.5496
ActTS	mCherry	cell_7-6_2	5min	106.091
ActTS	mCherry	cell_7-7	5min	99.3106
ActTS	mCherry	cell_7-8_1	5min	99.6114
ActTS	mCherry	cell_7-8_2	5min	98.7542
ActTS	mCherry	cell_7-9_1	5min	100.013
ActTS	mCherry	cell_7-9_2	5min	99.3529
ActTS	mCherry	cell_7-10	5min	100.462
ActTS	mCherry	cell_18-1	5min	95.6811
ActTS	mCherry	cell_18-2	5min	98.3276
ActTS	mCherry	cell_18-3	5min	100.328
ActTS	mCherry	cell_18-4	5min	98.4505
ActTS	mCherry	cell_18-5	5min	100.86
ActTS	mCherry	cell_18-6	5min	100.005
ActTS	mCherry	cell_18-7	5min	99.0698
ActTS	mCherry	cell_18-8	5min	100.694
ActTS	mCherry	cell_18-9_1	5min	103.889
Act_EGFP	relax_ratio	cell_16-1	0min	100
Act_EGFP	relax_ratio	cell_16-2	0min	100
Act_EGFP	relax_ratio	cell_16-3_1	0min	100
Act_EGFP	relax_ratio	cell_16-3_2	0min	100
Act_EGFP	relax_ratio	cell_16-4	0min	100
Act_EGFP	relax_ratio	cell_16-5	0min	100
Act_EGFP	relax_ratio	cell_16-6	0min	100
Act_EGFP	relax_ratio	cell_16-7_1	0min	100
Act_EGFP	relax_ratio	cell_16-7_2	0min	100
Act_EGFP	relax_ratio	cell_16-8_1	0min	100
Act_EGFP	relax_ratio	cell_16-8_2	0min	100
Act_EGFP	relax_ratio	cell_16-9_1	0min	100
Act_EGFP	relax_ratio	cell_16-9_2	0min	100
Act_EGFP	relax_ratio	cell_16-9_3	0min	100
Act_EGFP	relax_ratio	cell_17-1	0min	100
Act_EGFP	relax_ratio	cell_17-2	0min	100
Act_EGFP	relax_ratio	cell_17-3	0min	100
Act_EGFP	relax_ratio	cell_17-4_1	0min	100
Act_EGFP	relax_ratio	cell_17-4_2	0min	100
Act_EGFP	relax_ratio	cell_17-5	0min	100
Act_EGFP	relax_ratio	cell_17-6_1	0min	100
Act_EGFP	relax_ratio	cell_17-6_2	0min	100
Act_EGFP	relax_ratio	cell_17-7	0min	100
Act_EGFP	relax_ratio	cell_17-8_1	0min	100
Act_EGFP	relax_ratio	cell_17-8_2	0min	100
Act_EGFP	relax_ratio	cell_17-9	0min	100
Act_EGFP	relax_ratio	cell_19-1	0min	100
Act_EGFP	relax_ratio	cell_19-2	0min	100
Act_EGFP	relax_ratio	cell_19-3	0min	100
Act_EGFP	relax_ratio	cell_19-4_1	0min	100
Act_EGFP	relax_ratio	cell_19-4_2	0min	100
Act_EGFP	relax_ratio	cell_19-5	0min	100
Act_EGFP	relax_ratio	cell_19-6	0min	100
Act_EGFP	relax_ratio	cell_19-7	0min	100
Act_EGFP	relax_ratio	cell_19-8_1	0min	100
Act_EGFP	relax_ratio	cell_19-8_2	0min	100
Act_EGFP	relax_ratio	cell_19-9	0min	100
Act_EGFP	relax_ratio	cell_20-1	0min	100
Act_EGFP	relax_ratio	cell_20-2	0min	100
Act_EGFP	relax_ratio	cell_20-3_1	0min	100
Act_EGFP	relax_ratio	cell_20-3_2	0min	100
Act_EGFP	relax_ratio	cell_20-4	0min	100
Act_EGFP	relax_ratio	cell_20-5_1	0min	100
Act_EGFP	relax_ratio	cell_20-5_2	0min	100
Act_EGFP	relax_ratio	cell_20-6	0min	100
Act_EGFP	relax_ratio	cell_20-7	0min	100
Act_EGFP	relax_ratio	cell_20-8	0min	100
Act_EGFP	relax_ratio	cell_20-9	0min	100
Act_EGFP	relax_ratio	cell_21-1	0min	100
Act_EGFP	relax_ratio	cell_21-2	0min	100
Act_EGFP	relax_ratio	cell_21-3_1	0min	100
Act_EGFP	relax_ratio	cell_21-3_2	0min	100
Act_EGFP	relax_ratio	cell_21-3_3	0min	100
Act_EGFP	relax_ratio	cell_21-4_1	0min	100
Act_EGFP	relax_ratio	cell_21-4_2	0min	100
Act_EGFP	relax_ratio	cell_21-5	0min	100
Act_EGFP	relax_ratio	cell_21-6	0min	100
Act_EGFP	relax_ratio	cell_21-7	0min	100
Act_EGFP	relax_ratio	cell_21-8_1	0min	100
Act_EGFP	relax_ratio	cell_21-8_2	0min	100
Act_EGFP	relax_ratio	cell_21-9_1	0min	100
Act_EGFP	relax_ratio	cell_21-9_2	0min	100
Act_EGFP	relax_ratio	cell_16-1	1min	102.314
Act_EGFP	relax_ratio	cell_16-2	1min	103.728
Act_EGFP	relax_ratio	cell_16-3_1	1min	101.014
Act_EGFP	relax_ratio	cell_16-3_2	1min	101.447
Act_EGFP	relax_ratio	cell_16-4	1min	101.538
Act_EGFP	relax_ratio	cell_16-5	1min	99.7061
Act_EGFP	relax_ratio	cell_16-6	1min	102.39
Act_EGFP	relax_ratio	cell_16-7_1	1min	103.362
Act_EGFP	relax_ratio	cell_16-7_2	1min	102.506
Act_EGFP	relax_ratio	cell_16-8_1	1min	101.544
Act_EGFP	relax_ratio	cell_16-8_2	1min	101.428
Act_EGFP	relax_ratio	cell_16-9_1	1min	101.434
Act_EGFP	relax_ratio	cell_16-9_2	1min	102.512
Act_EGFP	relax_ratio	cell_16-9_3	1min	103.244
Act_EGFP	relax_ratio	cell_17-1	1min	97.8905
Act_EGFP	relax_ratio	cell_17-2	1min	101.245
Act_EGFP	relax_ratio	cell_17-3	1min	102.062
Act_EGFP	relax_ratio	cell_17-4_1	1min	103.1
Act_EGFP	relax_ratio	cell_17-4_2	1min	101.09
Act_EGFP	relax_ratio	cell_17-5	1min	100.746
Act_EGFP	relax_ratio	cell_17-6_1	1min	101.71
Act_EGFP	relax_ratio	cell_17-6_2	1min	102.014
Act_EGFP	relax_ratio	cell_17-7	1min	102.607
Act_EGFP	relax_ratio	cell_17-8_1	1min	100.823
Act_EGFP	relax_ratio	cell_17-8_2	1min	102.862
Act_EGFP	relax_ratio	cell_17-9	1min	99.4344
Act_EGFP	relax_ratio	cell_19-1	1min	105.258
Act_EGFP	relax_ratio	cell_19-2	1min	104.909
Act_EGFP	relax_ratio	cell_19-3	1min	105.628
Act_EGFP	relax_ratio	cell_19-4_1	1min	108.576
Act_EGFP	relax_ratio	cell_19-4_2	1min	113.481
Act_EGFP	relax_ratio	cell_19-5	1min	105.48
Act_EGFP	relax_ratio	cell_19-6	1min	109.504
Act_EGFP	relax_ratio	cell_19-7	1min	109.527
Act_EGFP	relax_ratio	cell_19-8_1	1min	107.61
Act_EGFP	relax_ratio	cell_19-8_2	1min	104.185
Act_EGFP	relax_ratio	cell_19-9	1min	109.779
Act_EGFP	relax_ratio	cell_20-1	1min	97.3689
Act_EGFP	relax_ratio	cell_20-2	1min	98.4491
Act_EGFP	relax_ratio	cell_20-3_1	1min	98.9388
Act_EGFP	relax_ratio	cell_20-3_2	1min	98.0059
Act_EGFP	relax_ratio	cell_20-4	1min	98.6492
Act_EGFP	relax_ratio	cell_20-5_1	1min	96.2631
Act_EGFP	relax_ratio	cell_20-5_2	1min	98.4271
Act_EGFP	relax_ratio	cell_20-6	1min	99.7628
Act_EGFP	relax_ratio	cell_20-7	1min	96.1667
Act_EGFP	relax_ratio	cell_20-8	1min	96.9656
Act_EGFP	relax_ratio	cell_20-9	1min	99.285
Act_EGFP	relax_ratio	cell_21-1	1min	100.505
Act_EGFP	relax_ratio	cell_21-2	1min	99.5772
Act_EGFP	relax_ratio	cell_21-3_1	1min	99.7611
Act_EGFP	relax_ratio	cell_21-3_2	1min	101.714
Act_EGFP	relax_ratio	cell_21-3_3	1min	101.928
Act_EGFP	relax_ratio	cell_21-4_1	1min	98.0453
Act_EGFP	relax_ratio	cell_21-4_2	1min	96.4808
Act_EGFP	relax_ratio	cell_21-5	1min	102.117
Act_EGFP	relax_ratio	cell_21-6	1min	100.578
Act_EGFP	relax_ratio	cell_21-7	1min	101.688
Act_EGFP	relax_ratio	cell_21-8_1	1min	96.0441
Act_EGFP	relax_ratio	cell_21-8_2	1min	99.7574
Act_EGFP	relax_ratio	cell_21-9_1	1min	98.6201
Act_EGFP	relax_ratio	cell_21-9_2	1min	101.16
Act_EGFP	relax_ratio	cell_16-1	2min	101.036
Act_EGFP	relax_ratio	cell_16-2	2min	101.917
Act_EGFP	relax_ratio	cell_16-3_1	2min	99.3378
Act_EGFP	relax_ratio	cell_16-3_2	2min	97.8861
Act_EGFP	relax_ratio	cell_16-4	2min	97.5813
Act_EGFP	relax_ratio	cell_16-5	2min	96.8596
Act_EGFP	relax_ratio	cell_16-6	2min	101.557
Act_EGFP	relax_ratio	cell_16-7_1	2min	100.548
Act_EGFP	relax_ratio	cell_16-7_2	2min	101.478
Act_EGFP	relax_ratio	cell_16-8_1	2min	99.2718
Act_EGFP	relax_ratio	cell_16-8_2	2min	100.342
Act_EGFP	relax_ratio	cell_16-9_1	2min	98.5699
Act_EGFP	relax_ratio	cell_16-9_2	2min	102.025
Act_EGFP	relax_ratio	cell_16-9_3	2min	101.616
Act_EGFP	relax_ratio	cell_17-1	2min	97.4531
Act_EGFP	relax_ratio	cell_17-2	2min	99.98
Act_EGFP	relax_ratio	cell_17-3	2min	98.5978
Act_EGFP	relax_ratio	cell_17-4_1	2min	99.0112
Act_EGFP	relax_ratio	cell_17-4_2	2min	95.7885
Act_EGFP	relax_ratio	cell_17-5	2min	97.9005
Act_EGFP	relax_ratio	cell_17-6_1	2min	99.6472
Act_EGFP	relax_ratio	cell_17-6_2	2min	98.0198
Act_EGFP	relax_ratio	cell_17-7	2min	98.9909
Act_EGFP	relax_ratio	cell_17-8_1	2min	97.2384
Act_EGFP	relax_ratio	cell_17-8_2	2min	97.0929
Act_EGFP	relax_ratio	cell_17-9	2min	99.3449
Act_EGFP	relax_ratio	cell_19-1	2min	107.175
Act_EGFP	relax_ratio	cell_19-2	2min	107.81
Act_EGFP	relax_ratio	cell_19-3	2min	108.467
Act_EGFP	relax_ratio	cell_19-4_1	2min	106.684
Act_EGFP	relax_ratio	cell_19-4_2	2min	112.978
Act_EGFP	relax_ratio	cell_19-5	2min	107.041
Act_EGFP	relax_ratio	cell_19-6	2min	109.991
Act_EGFP	relax_ratio	cell_19-7	2min	107.459
Act_EGFP	relax_ratio	cell_19-8_1	2min	105.993
Act_EGFP	relax_ratio	cell_19-8_2	2min	105.62
Act_EGFP	relax_ratio	cell_19-9	2min	106.458
Act_EGFP	relax_ratio	cell_20-1	2min	97.0598
Act_EGFP	relax_ratio	cell_20-2	2min	96.1598
Act_EGFP	relax_ratio	cell_20-3_1	2min	97.3331
Act_EGFP	relax_ratio	cell_20-3_2	2min	101.412
Act_EGFP	relax_ratio	cell_20-4	2min	98.1838
Act_EGFP	relax_ratio	cell_20-5_1	2min	95.8023
Act_EGFP	relax_ratio	cell_20-5_2	2min	99.9829
Act_EGFP	relax_ratio	cell_20-6	2min	96.7642
Act_EGFP	relax_ratio	cell_20-7	2min	98.5881
Act_EGFP	relax_ratio	cell_20-8	2min	97.018
Act_EGFP	relax_ratio	cell_20-9	2min	99.3542
Act_EGFP	relax_ratio	cell_21-1	2min	99.8429
Act_EGFP	relax_ratio	cell_21-2	2min	99.8688
Act_EGFP	relax_ratio	cell_21-3_1	2min	100.31
Act_EGFP	relax_ratio	cell_21-3_2	2min	102.688
Act_EGFP	relax_ratio	cell_21-3_3	2min	101.514
Act_EGFP	relax_ratio	cell_21-4_1	2min	98.3742
Act_EGFP	relax_ratio	cell_21-4_2	2min	98.1538
Act_EGFP	relax_ratio	cell_21-5	2min	100.548
Act_EGFP	relax_ratio	cell_21-6	2min	103.771
Act_EGFP	relax_ratio	cell_21-7	2min	102.224
Act_EGFP	relax_ratio	cell_21-8_1	2min	100.069
Act_EGFP	relax_ratio	cell_21-8_2	2min	101.275
Act_EGFP	relax_ratio	cell_21-9_1	2min	100.884
Act_EGFP	relax_ratio	cell_21-9_2	2min	103.317
Act_EGFP	relax_ratio	cell_16-1	3min	99.1231
Act_EGFP	relax_ratio	cell_16-2	3min	101.705
Act_EGFP	relax_ratio	cell_16-3_1	3min	101.249
Act_EGFP	relax_ratio	cell_16-3_2	3min	99.6295
Act_EGFP	relax_ratio	cell_16-4	3min	96.9716
Act_EGFP	relax_ratio	cell_16-5	3min	100.215
Act_EGFP	relax_ratio	cell_16-6	3min	102.825
Act_EGFP	relax_ratio	cell_16-7_1	3min	100.768
Act_EGFP	relax_ratio	cell_16-7_2	3min	101.663
Act_EGFP	relax_ratio	cell_16-8_1	3min	99.6668
Act_EGFP	relax_ratio	cell_16-8_2	3min	100.179
Act_EGFP	relax_ratio	cell_16-9_1	3min	102.278
Act_EGFP	relax_ratio	cell_16-9_2	3min	101.23
Act_EGFP	relax_ratio	cell_16-9_3	3min	102.569
Act_EGFP	relax_ratio	cell_17-1	3min	96.1632
Act_EGFP	relax_ratio	cell_17-2	3min	99.6859
Act_EGFP	relax_ratio	cell_17-3	3min	99.4788
Act_EGFP	relax_ratio	cell_17-4_1	3min	98.5444
Act_EGFP	relax_ratio	cell_17-4_2	3min	101.282
Act_EGFP	relax_ratio	cell_17-5	3min	100.053
Act_EGFP	relax_ratio	cell_17-6_1	3min	103.507
Act_EGFP	relax_ratio	cell_17-6_2	3min	101.694
Act_EGFP	relax_ratio	cell_17-7	3min	103.293
Act_EGFP	relax_ratio	cell_17-8_1	3min	99.784
Act_EGFP	relax_ratio	cell_17-8_2	3min	101.458
Act_EGFP	relax_ratio	cell_17-9	3min	101.896
Act_EGFP	relax_ratio	cell_19-1	3min	104.084
Act_EGFP	relax_ratio	cell_19-2	3min	106.478
Act_EGFP	relax_ratio	cell_19-3	3min	105.622
Act_EGFP	relax_ratio	cell_19-4_1	3min	106.223
Act_EGFP	relax_ratio	cell_19-4_2	3min	111.746
Act_EGFP	relax_ratio	cell_19-5	3min	105.626
Act_EGFP	relax_ratio	cell_19-6	3min	107.722
Act_EGFP	relax_ratio	cell_19-7	3min	105.623
Act_EGFP	relax_ratio	cell_19-8_1	3min	103.631
Act_EGFP	relax_ratio	cell_19-8_2	3min	103.79
Act_EGFP	relax_ratio	cell_19-9	3min	106.947
Act_EGFP	relax_ratio	cell_20-1	3min	98.6071
Act_EGFP	relax_ratio	cell_20-2	3min	98.2316
Act_EGFP	relax_ratio	cell_20-3_1	3min	99.5759
Act_EGFP	relax_ratio	cell_20-3_2	3min	102.473
Act_EGFP	relax_ratio	cell_20-4	3min	98.3108
Act_EGFP	relax_ratio	cell_20-5_1	3min	98.3227
Act_EGFP	relax_ratio	cell_20-5_2	3min	99.1706
Act_EGFP	relax_ratio	cell_20-6	3min	98.764
Act_EGFP	relax_ratio	cell_20-7	3min	97.2334
Act_EGFP	relax_ratio	cell_20-8	3min	96.7405
Act_EGFP	relax_ratio	cell_20-9	3min	96.3712
Act_EGFP	relax_ratio	cell_21-1	3min	101.411
Act_EGFP	relax_ratio	cell_21-2	3min	100.52
Act_EGFP	relax_ratio	cell_21-3_1	3min	102.412
Act_EGFP	relax_ratio	cell_21-3_2	3min	104.377
Act_EGFP	relax_ratio	cell_21-3_3	3min	100.349
Act_EGFP	relax_ratio	cell_21-4_1	3min	100.294
Act_EGFP	relax_ratio	cell_21-4_2	3min	98.8955
Act_EGFP	relax_ratio	cell_21-5	3min	101.635
Act_EGFP	relax_ratio	cell_21-6	3min	101.972
Act_EGFP	relax_ratio	cell_21-7	3min	103.558
Act_EGFP	relax_ratio	cell_21-8_1	3min	98.4138
Act_EGFP	relax_ratio	cell_21-8_2	3min	105.078
Act_EGFP	relax_ratio	cell_21-9_1	3min	100.937
Act_EGFP	relax_ratio	cell_21-9_2	3min	104.287
Act_EGFP	relax_ratio	cell_16-1	4min	101.031
Act_EGFP	relax_ratio	cell_16-2	4min	102.553
Act_EGFP	relax_ratio	cell_16-3_1	4min	101.81
Act_EGFP	relax_ratio	cell_16-3_2	4min	99.8438
Act_EGFP	relax_ratio	cell_16-4	4min	100.709
Act_EGFP	relax_ratio	cell_16-5	4min	99.3342
Act_EGFP	relax_ratio	cell_16-6	4min	101.948
Act_EGFP	relax_ratio	cell_16-7_1	4min	101.266
Act_EGFP	relax_ratio	cell_16-7_2	4min	103.213
Act_EGFP	relax_ratio	cell_16-8_1	4min	100.61
Act_EGFP	relax_ratio	cell_16-8_2	4min	100.068
Act_EGFP	relax_ratio	cell_16-9_1	4min	104.779
Act_EGFP	relax_ratio	cell_16-9_2	4min	102.355
Act_EGFP	relax_ratio	cell_16-9_3	4min	103.571
Act_EGFP	relax_ratio	cell_17-1	4min	102.93
Act_EGFP	relax_ratio	cell_17-2	4min	106.231
Act_EGFP	relax_ratio	cell_17-3	4min	105.064
Act_EGFP	relax_ratio	cell_17-4_1	4min	106.145
Act_EGFP	relax_ratio	cell_17-4_2	4min	103.648
Act_EGFP	relax_ratio	cell_17-5	4min	107.242
Act_EGFP	relax_ratio	cell_17-6_1	4min	107.82
Act_EGFP	relax_ratio	cell_17-6_2	4min	105.241
Act_EGFP	relax_ratio	cell_17-7	4min	106.555
Act_EGFP	relax_ratio	cell_17-8_1	4min	104.23
Act_EGFP	relax_ratio	cell_17-8_2	4min	104.819
Act_EGFP	relax_ratio	cell_17-9	4min	104.074
Act_EGFP	relax_ratio	cell_19-1	4min	102.102
Act_EGFP	relax_ratio	cell_19-2	4min	104.415
Act_EGFP	relax_ratio	cell_19-3	4min	103.39
Act_EGFP	relax_ratio	cell_19-4_1	4min	105.404
Act_EGFP	relax_ratio	cell_19-4_2	4min	108.516
Act_EGFP	relax_ratio	cell_19-5	4min	102.13
Act_EGFP	relax_ratio	cell_19-6	4min	103.573
Act_EGFP	relax_ratio	cell_19-7	4min	103.058
Act_EGFP	relax_ratio	cell_19-8_1	4min	103.047
Act_EGFP	relax_ratio	cell_19-8_2	4min	102.944
Act_EGFP	relax_ratio	cell_19-9	4min	104.773
Act_EGFP	relax_ratio	cell_20-1	4min	97.6416
Act_EGFP	relax_ratio	cell_20-2	4min	98.2316
Act_EGFP	relax_ratio	cell_20-3_1	4min	97.6799
Act_EGFP	relax_ratio	cell_20-3_2	4min	100.669
Act_EGFP	relax_ratio	cell_20-4	4min	97.8413
Act_EGFP	relax_ratio	cell_20-5_1	4min	98.1571
Act_EGFP	relax_ratio	cell_20-5_2	4min	100.307
Act_EGFP	relax_ratio	cell_20-6	4min	97.7605
Act_EGFP	relax_ratio	cell_20-7	4min	98.289
Act_EGFP	relax_ratio	cell_20-8	4min	98.7331
Act_EGFP	relax_ratio	cell_20-9	4min	100.786
Act_EGFP	relax_ratio	cell_21-1	4min	103.178
Act_EGFP	relax_ratio	cell_21-2	4min	101.544
Act_EGFP	relax_ratio	cell_21-3_1	4min	100.945
Act_EGFP	relax_ratio	cell_21-3_2	4min	104.698
Act_EGFP	relax_ratio	cell_21-3_3	4min	102.584
Act_EGFP	relax_ratio	cell_21-4_1	4min	99.4991
Act_EGFP	relax_ratio	cell_21-4_2	4min	98.0807
Act_EGFP	relax_ratio	cell_21-5	4min	101.42
Act_EGFP	relax_ratio	cell_21-6	4min	102.697
Act_EGFP	relax_ratio	cell_21-7	4min	102.078
Act_EGFP	relax_ratio	cell_21-8_1	4min	99.192
Act_EGFP	relax_ratio	cell_21-8_2	4min	102.668
Act_EGFP	relax_ratio	cell_21-9_1	4min	102.544
Act_EGFP	relax_ratio	cell_21-9_2	4min	103.783
Act_EGFP	relax_ratio	cell_16-1	5min	99.807
Act_EGFP	relax_ratio	cell_16-2	5min	101.817
Act_EGFP	relax_ratio	cell_16-3_1	5min	101.77
Act_EGFP	relax_ratio	cell_16-3_2	5min	102.221
Act_EGFP	relax_ratio	cell_16-4	5min	100.685
Act_EGFP	relax_ratio	cell_16-5	5min	98.1325
Act_EGFP	relax_ratio	cell_16-6	5min	101.334
Act_EGFP	relax_ratio	cell_16-7_1	5min	102.188
Act_EGFP	relax_ratio	cell_16-7_2	5min	103.911
Act_EGFP	relax_ratio	cell_16-8_1	5min	101.731
Act_EGFP	relax_ratio	cell_16-8_2	5min	100.976
Act_EGFP	relax_ratio	cell_16-9_1	5min	105.713
Act_EGFP	relax_ratio	cell_16-9_2	5min	104.401
Act_EGFP	relax_ratio	cell_16-9_3	5min	104.886
Act_EGFP	relax_ratio	cell_17-1	5min	100.016
Act_EGFP	relax_ratio	cell_17-2	5min	104.806
Act_EGFP	relax_ratio	cell_17-3	5min	101.894
Act_EGFP	relax_ratio	cell_17-4_1	5min	101.058
Act_EGFP	relax_ratio	cell_17-4_2	5min	98.5505
Act_EGFP	relax_ratio	cell_17-5	5min	98.4104
Act_EGFP	relax_ratio	cell_17-6_1	5min	100.985
Act_EGFP	relax_ratio	cell_17-6_2	5min	99.4454
Act_EGFP	relax_ratio	cell_17-7	5min	98.9762
Act_EGFP	relax_ratio	cell_17-8_1	5min	99.1767
Act_EGFP	relax_ratio	cell_17-8_2	5min	97.6806
Act_EGFP	relax_ratio	cell_17-9	5min	95.5011
Act_EGFP	relax_ratio	cell_19-1	5min	100.922
Act_EGFP	relax_ratio	cell_19-2	5min	104.433
Act_EGFP	relax_ratio	cell_19-3	5min	101.668
Act_EGFP	relax_ratio	cell_19-4_1	5min	103.163
Act_EGFP	relax_ratio	cell_19-4_2	5min	106.92
Act_EGFP	relax_ratio	cell_19-5	5min	101.218
Act_EGFP	relax_ratio	cell_19-6	5min	103.826
Act_EGFP	relax_ratio	cell_19-7	5min	102.479
Act_EGFP	relax_ratio	cell_19-8_1	5min	97.8697
Act_EGFP	relax_ratio	cell_19-8_2	5min	97.759
Act_EGFP	relax_ratio	cell_19-9	5min	100.634
Act_EGFP	relax_ratio	cell_20-1	5min	100.484
Act_EGFP	relax_ratio	cell_20-2	5min	96.6308
Act_EGFP	relax_ratio	cell_20-3_1	5min	100.814
Act_EGFP	relax_ratio	cell_20-3_2	5min	106.427
Act_EGFP	relax_ratio	cell_20-4	5min	100.079
Act_EGFP	relax_ratio	cell_20-5_1	5min	99.0082
Act_EGFP	relax_ratio	cell_20-5_2	5min	101.431
Act_EGFP	relax_ratio	cell_20-6	5min	101.184
Act_EGFP	relax_ratio	cell_20-7	5min	100.226
Act_EGFP	relax_ratio	cell_20-8	5min	101.071
Act_EGFP	relax_ratio	cell_20-9	5min	101.669
Act_EGFP	relax_ratio	cell_21-1	5min	102.153
Act_EGFP	relax_ratio	cell_21-2	5min	101.021
Act_EGFP	relax_ratio	cell_21-3_1	5min	101.43
Act_EGFP	relax_ratio	cell_21-3_2	5min	102.671
Act_EGFP	relax_ratio	cell_21-3_3	5min	101.974
Act_EGFP	relax_ratio	cell_21-4_1	5min	99.7981
Act_EGFP	relax_ratio	cell_21-4_2	5min	96.9375
Act_EGFP	relax_ratio	cell_21-5	5min	99.1714
Act_EGFP	relax_ratio	cell_21-6	5min	100.842
Act_EGFP	relax_ratio	cell_21-7	5min	103.703
Act_EGFP	relax_ratio	cell_21-8_1	5min	99.5859
Act_EGFP	relax_ratio	cell_21-8_2	5min	103.212
Act_EGFP	relax_ratio	cell_21-9_1	5min	100.848
Act_EGFP	relax_ratio	cell_21-9_2	5min	103.256
Act_EGFP	TS	cell_16-1	0min	100
Act_EGFP	TS	cell_16-2	0min	100
Act_EGFP	TS	cell_16-3_1	0min	100
Act_EGFP	TS	cell_16-3_2	0min	100
Act_EGFP	TS	cell_16-4	0min	100
Act_EGFP	TS	cell_16-5	0min	100
Act_EGFP	TS	cell_16-6	0min	100
Act_EGFP	TS	cell_16-7_1	0min	100
Act_EGFP	TS	cell_16-7_2	0min	100
Act_EGFP	TS	cell_16-8_1	0min	100
Act_EGFP	TS	cell_16-8_2	0min	100
Act_EGFP	TS	cell_16-9_1	0min	100
Act_EGFP	TS	cell_16-9_2	0min	100
Act_EGFP	TS	cell_16-9_3	0min	100
Act_EGFP	TS	cell_17-1	0min	100
Act_EGFP	TS	cell_17-2	0min	100
Act_EGFP	TS	cell_17-3	0min	100
Act_EGFP	TS	cell_17-4_1	0min	100
Act_EGFP	TS	cell_17-4_2	0min	100
Act_EGFP	TS	cell_17-5	0min	100
Act_EGFP	TS	cell_17-6_1	0min	100
Act_EGFP	TS	cell_17-6_2	0min	100
Act_EGFP	TS	cell_17-7	0min	100
Act_EGFP	TS	cell_17-8_1	0min	100
Act_EGFP	TS	cell_17-8_2	0min	100
Act_EGFP	TS	cell_17-9	0min	100
Act_EGFP	TS	cell_19-1	0min	100
Act_EGFP	TS	cell_19-2	0min	100
Act_EGFP	TS	cell_19-3	0min	100
Act_EGFP	TS	cell_19-4_1	0min	100
Act_EGFP	TS	cell_19-4_2	0min	100
Act_EGFP	TS	cell_19-5	0min	100
Act_EGFP	TS	cell_19-6	0min	100
Act_EGFP	TS	cell_19-7	0min	100
Act_EGFP	TS	cell_19-8_1	0min	100
Act_EGFP	TS	cell_19-8_2	0min	100
Act_EGFP	TS	cell_19-9	0min	100
Act_EGFP	TS	cell_20-1	0min	100
Act_EGFP	TS	cell_20-2	0min	100
Act_EGFP	TS	cell_20-3_1	0min	100
Act_EGFP	TS	cell_20-3_2	0min	100
Act_EGFP	TS	cell_20-4	0min	100
Act_EGFP	TS	cell_20-5_1	0min	100
Act_EGFP	TS	cell_20-5_2	0min	100
Act_EGFP	TS	cell_20-6	0min	100
Act_EGFP	TS	cell_20-7	0min	100
Act_EGFP	TS	cell_20-8	0min	100
Act_EGFP	TS	cell_20-9	0min	100
Act_EGFP	TS	cell_21-1	0min	100
Act_EGFP	TS	cell_21-2	0min	100
Act_EGFP	TS	cell_21-3_1	0min	100
Act_EGFP	TS	cell_21-3_2	0min	100
Act_EGFP	TS	cell_21-3_3	0min	100
Act_EGFP	TS	cell_21-4_1	0min	100
Act_EGFP	TS	cell_21-4_2	0min	100
Act_EGFP	TS	cell_21-5	0min	100
Act_EGFP	TS	cell_21-6	0min	100
Act_EGFP	TS	cell_21-7	0min	100
Act_EGFP	TS	cell_21-8_1	0min	100
Act_EGFP	TS	cell_21-8_2	0min	100
Act_EGFP	TS	cell_21-9_1	0min	100
Act_EGFP	TS	cell_21-9_2	0min	100
Act_EGFP	TS	cell_16-1	1min	103.841
Act_EGFP	TS	cell_16-2	1min	104.576
Act_EGFP	TS	cell_16-3_1	1min	100.829
Act_EGFP	TS	cell_16-3_2	1min	103.333
Act_EGFP	TS	cell_16-4	1min	103.556
Act_EGFP	TS	cell_16-5	1min	100.359
Act_EGFP	TS	cell_16-6	1min	101.624
Act_EGFP	TS	cell_16-7_1	1min	103.803
Act_EGFP	TS	cell_16-7_2	1min	103.56
Act_EGFP	TS	cell_16-8_1	1min	101.387
Act_EGFP	TS	cell_16-8_2	1min	103.513
Act_EGFP	TS	cell_16-9_1	1min	106.519
Act_EGFP	TS	cell_16-9_2	1min	106.551
Act_EGFP	TS	cell_16-9_3	1min	107.074
Act_EGFP	TS	cell_17-1	1min	101.162
Act_EGFP	TS	cell_17-2	1min	101.886
Act_EGFP	TS	cell_17-3	1min	102.3
Act_EGFP	TS	cell_17-4_1	1min	102.2
Act_EGFP	TS	cell_17-4_2	1min	102.717
Act_EGFP	TS	cell_17-5	1min	100.616
Act_EGFP	TS	cell_17-6_1	1min	103.901
Act_EGFP	TS	cell_17-6_2	1min	100.526
Act_EGFP	TS	cell_17-7	1min	101.575
Act_EGFP	TS	cell_17-8_1	1min	98.7794
Act_EGFP	TS	cell_17-8_2	1min	103.465
Act_EGFP	TS	cell_17-9	1min	102.076
Act_EGFP	TS	cell_19-1	1min	108.711
Act_EGFP	TS	cell_19-2	1min	105.678
Act_EGFP	TS	cell_19-3	1min	107.955
Act_EGFP	TS	cell_19-4_1	1min	106.861
Act_EGFP	TS	cell_19-4_2	1min	110.086
Act_EGFP	TS	cell_19-5	1min	104.755
Act_EGFP	TS	cell_19-6	1min	107.41
Act_EGFP	TS	cell_19-7	1min	110.275
Act_EGFP	TS	cell_19-8_1	1min	106.473
Act_EGFP	TS	cell_19-8_2	1min	105.562
Act_EGFP	TS	cell_19-9	1min	109.242
Act_EGFP	TS	cell_20-1	1min	98.3204
Act_EGFP	TS	cell_20-2	1min	99.1995
Act_EGFP	TS	cell_20-3_1	1min	97.562
Act_EGFP	TS	cell_20-3_2	1min	97.6177
Act_EGFP	TS	cell_20-4	1min	97.8019
Act_EGFP	TS	cell_20-5_1	1min	94.8654
Act_EGFP	TS	cell_20-5_2	1min	98.4188
Act_EGFP	TS	cell_20-6	1min	96.8798
Act_EGFP	TS	cell_20-7	1min	95.3388
Act_EGFP	TS	cell_20-8	1min	96.4366
Act_EGFP	TS	cell_20-9	1min	98.439
Act_EGFP	TS	cell_21-1	1min	101.521
Act_EGFP	TS	cell_21-2	1min	99.7175
Act_EGFP	TS	cell_21-3_1	1min	99.2513
Act_EGFP	TS	cell_21-3_2	1min	101.479
Act_EGFP	TS	cell_21-3_3	1min	105.211
Act_EGFP	TS	cell_21-4_1	1min	97.9183
Act_EGFP	TS	cell_21-4_2	1min	99.365
Act_EGFP	TS	cell_21-5	1min	103.642
Act_EGFP	TS	cell_21-6	1min	100.739
Act_EGFP	TS	cell_21-7	1min	98.862
Act_EGFP	TS	cell_21-8_1	1min	101.486
Act_EGFP	TS	cell_21-8_2	1min	100.378
Act_EGFP	TS	cell_21-9_1	1min	97.7564
Act_EGFP	TS	cell_21-9_2	1min	104.707
Act_EGFP	TS	cell_16-1	2min	101.549
Act_EGFP	TS	cell_16-2	2min	102.535
Act_EGFP	TS	cell_16-3_1	2min	98.7485
Act_EGFP	TS	cell_16-3_2	2min	100.932
Act_EGFP	TS	cell_16-4	2min	100.945
Act_EGFP	TS	cell_16-5	2min	96.8395
Act_EGFP	TS	cell_16-6	2min	100.686
Act_EGFP	TS	cell_16-7_1	2min	99.7545
Act_EGFP	TS	cell_16-7_2	2min	101.443
Act_EGFP	TS	cell_16-8_1	2min	99.047
Act_EGFP	TS	cell_16-8_2	2min	101.999
Act_EGFP	TS	cell_16-9_1	2min	102.976
Act_EGFP	TS	cell_16-9_2	2min	103.779
Act_EGFP	TS	cell_16-9_3	2min	101.618
Act_EGFP	TS	cell_17-1	2min	98.7708
Act_EGFP	TS	cell_17-2	2min	99.8745
Act_EGFP	TS	cell_17-3	2min	97.5618
Act_EGFP	TS	cell_17-4_1	2min	96.4303
Act_EGFP	TS	cell_17-4_2	2min	97.8515
Act_EGFP	TS	cell_17-5	2min	97.1326
Act_EGFP	TS	cell_17-6_1	2min	99.5998
Act_EGFP	TS	cell_17-6_2	2min	96.8945
Act_EGFP	TS	cell_17-7	2min	98.1409
Act_EGFP	TS	cell_17-8_1	2min	96.0379
Act_EGFP	TS	cell_17-8_2	2min	97.9764
Act_EGFP	TS	cell_17-9	2min	98.6794
Act_EGFP	TS	cell_19-1	2min	109.148
Act_EGFP	TS	cell_19-2	2min	105.887
Act_EGFP	TS	cell_19-3	2min	108.508
Act_EGFP	TS	cell_19-4_1	2min	103.285
Act_EGFP	TS	cell_19-4_2	2min	109.38
Act_EGFP	TS	cell_19-5	2min	104.424
Act_EGFP	TS	cell_19-6	2min	107.284
Act_EGFP	TS	cell_19-7	2min	109.993
Act_EGFP	TS	cell_19-8_1	2min	104.778
Act_EGFP	TS	cell_19-8_2	2min	105.724
Act_EGFP	TS	cell_19-9	2min	106.239
Act_EGFP	TS	cell_20-1	2min	97.8854
Act_EGFP	TS	cell_20-2	2min	96.5093
Act_EGFP	TS	cell_20-3_1	2min	96.5884
Act_EGFP	TS	cell_20-3_2	2min	98.747
Act_EGFP	TS	cell_20-4	2min	97.2251
Act_EGFP	TS	cell_20-5_1	2min	97.2849
Act_EGFP	TS	cell_20-5_2	2min	97.79
Act_EGFP	TS	cell_20-6	2min	94.5864
Act_EGFP	TS	cell_20-7	2min	96.4319
Act_EGFP	TS	cell_20-8	2min	96.242
Act_EGFP	TS	cell_20-9	2min	97.0891
Act_EGFP	TS	cell_21-1	2min	99.6943
Act_EGFP	TS	cell_21-2	2min	98.1923
Act_EGFP	TS	cell_21-3_1	2min	100.26
Act_EGFP	TS	cell_21-3_2	2min	103.422
Act_EGFP	TS	cell_21-3_3	2min	107.19
Act_EGFP	TS	cell_21-4_1	2min	98.9544
Act_EGFP	TS	cell_21-4_2	2min	101.77
Act_EGFP	TS	cell_21-5	2min	102.632
Act_EGFP	TS	cell_21-6	2min	103.908
Act_EGFP	TS	cell_21-7	2min	99.3728
Act_EGFP	TS	cell_21-8_1	2min	103.62
Act_EGFP	TS	cell_21-8_2	2min	101.926
Act_EGFP	TS	cell_21-9_1	2min	101.916
Act_EGFP	TS	cell_21-9_2	2min	106.911
Act_EGFP	TS	cell_16-1	3min	100.191
Act_EGFP	TS	cell_16-2	3min	102.372
Act_EGFP	TS	cell_16-3_1	3min	99.8724
Act_EGFP	TS	cell_16-3_2	3min	101.951
Act_EGFP	TS	cell_16-4	3min	100.273
Act_EGFP	TS	cell_16-5	3min	100.841
Act_EGFP	TS	cell_16-6	3min	100.848
Act_EGFP	TS	cell_16-7_1	3min	100.613
Act_EGFP	TS	cell_16-7_2	3min	101.415
Act_EGFP	TS	cell_16-8_1	3min	99.8425
Act_EGFP	TS	cell_16-8_2	3min	102.542
Act_EGFP	TS	cell_16-9_1	3min	105.486
Act_EGFP	TS	cell_16-9_2	3min	104.298
Act_EGFP	TS	cell_16-9_3	3min	105.54
Act_EGFP	TS	cell_17-1	3min	97.8882
Act_EGFP	TS	cell_17-2	3min	99.6522
Act_EGFP	TS	cell_17-3	3min	98.7323
Act_EGFP	TS	cell_17-4_1	3min	96.9691
Act_EGFP	TS	cell_17-4_2	3min	99.6558
Act_EGFP	TS	cell_17-5	3min	99.2376
Act_EGFP	TS	cell_17-6_1	3min	103.378
Act_EGFP	TS	cell_17-6_2	3min	99.9388
Act_EGFP	TS	cell_17-7	3min	100.788
Act_EGFP	TS	cell_17-8_1	3min	96.9031
Act_EGFP	TS	cell_17-8_2	3min	102.222
Act_EGFP	TS	cell_17-9	3min	102.802
Act_EGFP	TS	cell_19-1	3min	108.315
Act_EGFP	TS	cell_19-2	3min	105.205
Act_EGFP	TS	cell_19-3	3min	106.391
Act_EGFP	TS	cell_19-4_1	3min	103.278
Act_EGFP	TS	cell_19-4_2	3min	108.121
Act_EGFP	TS	cell_19-5	3min	104.424
Act_EGFP	TS	cell_19-6	3min	105.482
Act_EGFP	TS	cell_19-7	3min	108.206
Act_EGFP	TS	cell_19-8_1	3min	102.871
Act_EGFP	TS	cell_19-8_2	3min	103.79
Act_EGFP	TS	cell_19-9	3min	105.041
Act_EGFP	TS	cell_20-1	3min	98.2173
Act_EGFP	TS	cell_20-2	3min	97.6041
Act_EGFP	TS	cell_20-3_1	3min	98.8348
Act_EGFP	TS	cell_20-3_2	3min	100.825
Act_EGFP	TS	cell_20-4	3min	98.2246
Act_EGFP	TS	cell_20-5_1	3min	95.8532
Act_EGFP	TS	cell_20-5_2	3min	96.5904
Act_EGFP	TS	cell_20-6	3min	95.7117
Act_EGFP	TS	cell_20-7	3min	96.323
Act_EGFP	TS	cell_20-8	3min	95.7737
Act_EGFP	TS	cell_20-9	3min	95.5895
Act_EGFP	TS	cell_21-1	3min	100.856
Act_EGFP	TS	cell_21-2	3min	99.5437
Act_EGFP	TS	cell_21-3_1	3min	101.657
Act_EGFP	TS	cell_21-3_2	3min	102.763
Act_EGFP	TS	cell_21-3_3	3min	106.841
Act_EGFP	TS	cell_21-4_1	3min	100.024
Act_EGFP	TS	cell_21-4_2	3min	100.435
Act_EGFP	TS	cell_21-5	3min	102.174
Act_EGFP	TS	cell_21-6	3min	102.298
Act_EGFP	TS	cell_21-7	3min	100.645
Act_EGFP	TS	cell_21-8_1	3min	103.961
Act_EGFP	TS	cell_21-8_2	3min	103.925
Act_EGFP	TS	cell_21-9_1	3min	101.496
Act_EGFP	TS	cell_21-9_2	3min	109.447
Act_EGFP	TS	cell_16-1	4min	102.333
Act_EGFP	TS	cell_16-2	4min	102.484
Act_EGFP	TS	cell_16-3_1	4min	100.929
Act_EGFP	TS	cell_16-3_2	4min	101.383
Act_EGFP	TS	cell_16-4	4min	102.057
Act_EGFP	TS	cell_16-5	4min	99.6898
Act_EGFP	TS	cell_16-6	4min	101.057
Act_EGFP	TS	cell_16-7_1	4min	101.703
Act_EGFP	TS	cell_16-7_2	4min	103.1
Act_EGFP	TS	cell_16-8_1	4min	99.7093
Act_EGFP	TS	cell_16-8_2	4min	102.405
Act_EGFP	TS	cell_16-9_1	4min	108.548
Act_EGFP	TS	cell_16-9_2	4min	106.219
Act_EGFP	TS	cell_16-9_3	4min	107.018
Act_EGFP	TS	cell_17-1	4min	104.356
Act_EGFP	TS	cell_17-2	4min	104.546
Act_EGFP	TS	cell_17-3	4min	103.024
Act_EGFP	TS	cell_17-4_1	4min	102.332
Act_EGFP	TS	cell_17-4_2	4min	105.539
Act_EGFP	TS	cell_17-5	4min	105.169
Act_EGFP	TS	cell_17-6_1	4min	108.73
Act_EGFP	TS	cell_17-6_2	4min	104.26
Act_EGFP	TS	cell_17-7	4min	104.527
Act_EGFP	TS	cell_17-8_1	4min	102.501
Act_EGFP	TS	cell_17-8_2	4min	106.545
Act_EGFP	TS	cell_17-9	4min	107.089
Act_EGFP	TS	cell_19-1	4min	105.672
Act_EGFP	TS	cell_19-2	4min	103.367
Act_EGFP	TS	cell_19-3	4min	103.106
Act_EGFP	TS	cell_19-4_1	4min	102.113
Act_EGFP	TS	cell_19-4_2	4min	105
Act_EGFP	TS	cell_19-5	4min	100.313
Act_EGFP	TS	cell_19-6	4min	101.676
Act_EGFP	TS	cell_19-7	4min	106.451
Act_EGFP	TS	cell_19-8_1	4min	101.085
Act_EGFP	TS	cell_19-8_2	4min	103.774
Act_EGFP	TS	cell_19-9	4min	102.623
Act_EGFP	TS	cell_20-1	4min	98.0284
Act_EGFP	TS	cell_20-2	4min	97.6041
Act_EGFP	TS	cell_20-3_1	4min	96.7019
Act_EGFP	TS	cell_20-3_2	4min	99.3097
Act_EGFP	TS	cell_20-4	4min	97.3224
Act_EGFP	TS	cell_20-5_1	4min	95.3184
Act_EGFP	TS	cell_20-5_2	4min	97.1669
Act_EGFP	TS	cell_20-6	4min	94.826
Act_EGFP	TS	cell_20-7	4min	98.4597
Act_EGFP	TS	cell_20-8	4min	98.2253
Act_EGFP	TS	cell_20-9	4min	98.7881
Act_EGFP	TS	cell_21-1	4min	102.931
Act_EGFP	TS	cell_21-2	4min	99.5641
Act_EGFP	TS	cell_21-3_1	4min	100.899
Act_EGFP	TS	cell_21-3_2	4min	103.257
Act_EGFP	TS	cell_21-3_3	4min	107.947
Act_EGFP	TS	cell_21-4_1	4min	98.7538
Act_EGFP	TS	cell_21-4_2	4min	99.8506
Act_EGFP	TS	cell_21-5	4min	101.955
Act_EGFP	TS	cell_21-6	4min	102.499
Act_EGFP	TS	cell_21-7	4min	100.444
Act_EGFP	TS	cell_21-8_1	4min	103.964
Act_EGFP	TS	cell_21-8_2	4min	103.596
Act_EGFP	TS	cell_21-9_1	4min	102.054
Act_EGFP	TS	cell_21-9_2	4min	110.217
Act_EGFP	TS	cell_16-1	5min	101.196
Act_EGFP	TS	cell_16-2	5min	103.044
Act_EGFP	TS	cell_16-3_1	5min	101.203
Act_EGFP	TS	cell_16-3_2	5min	103.417
Act_EGFP	TS	cell_16-4	5min	102.063
Act_EGFP	TS	cell_16-5	5min	100.233
Act_EGFP	TS	cell_16-6	5min	102.548
Act_EGFP	TS	cell_16-7_1	5min	102.003
Act_EGFP	TS	cell_16-7_2	5min	103.724
Act_EGFP	TS	cell_16-8_1	5min	101.11
Act_EGFP	TS	cell_16-8_2	5min	103.468
Act_EGFP	TS	cell_16-9_1	5min	106.104
Act_EGFP	TS	cell_16-9_2	5min	108.007
Act_EGFP	TS	cell_16-9_3	5min	108.664
Act_EGFP	TS	cell_17-1	5min	101.438
Act_EGFP	TS	cell_17-2	5min	103.645
Act_EGFP	TS	cell_17-3	5min	99.3907
Act_EGFP	TS	cell_17-4_1	5min	99.2437
Act_EGFP	TS	cell_17-4_2	5min	99.8188
Act_EGFP	TS	cell_17-5	5min	96.7099
Act_EGFP	TS	cell_17-6_1	5min	101.233
Act_EGFP	TS	cell_17-6_2	5min	98.3767
Act_EGFP	TS	cell_17-7	5min	97.6367
Act_EGFP	TS	cell_17-8_1	5min	95.864
Act_EGFP	TS	cell_17-8_2	5min	97.8603
Act_EGFP	TS	cell_17-9	5min	98.4253
Act_EGFP	TS	cell_19-1	5min	102.301
Act_EGFP	TS	cell_19-2	5min	102.993
Act_EGFP	TS	cell_19-3	5min	102.562
Act_EGFP	TS	cell_19-4_1	5min	100.111
Act_EGFP	TS	cell_19-4_2	5min	106.142
Act_EGFP	TS	cell_19-5	5min	99.5231
Act_EGFP	TS	cell_19-6	5min	102.706
Act_EGFP	TS	cell_19-7	5min	104.42
Act_EGFP	TS	cell_19-8_1	5min	97.0518
Act_EGFP	TS	cell_19-8_2	5min	98.8853
Act_EGFP	TS	cell_19-9	5min	98.9578
Act_EGFP	TS	cell_20-1	5min	99.9879
Act_EGFP	TS	cell_20-2	5min	96.6077
[truncated: 4,085 more rows]

## Sheet: Fig3A_Supple_Fig3A
Condition	Channel	cell-ID	Time	Data
catTS	TS	cell_catTSggr_11-1	0	100
catTS	TS	cell_catTSggr_11-1	1	93.5019
catTS	TS	cell_catTSggr_11-1	2	90.5675
catTS	TS	cell_catTSggr_11-1	3	99.8166
catTS	TS	cell_catTSggr_11-1	4	93.1784
catTS	TS	cell_catTSggr_11-1	5	106.026
catTS	TS	cell_catTSggr_11-2	0	100
catTS	TS	cell_catTSggr_11-2	1	95.5493
catTS	TS	cell_catTSggr_11-2	2	91.2119
catTS	TS	cell_catTSggr_11-2	3	98.6607
catTS	TS	cell_catTSggr_11-2	4	92.5784
catTS	TS	cell_catTSggr_11-2	5	104.847
catTS	TS	cell_catTSggr_11-3	0	100
catTS	TS	cell_catTSggr_11-3	1	96.9572
catTS	TS	cell_catTSggr_11-3	2	91.1578
catTS	TS	cell_catTSggr_11-3	3	98.7405
catTS	TS	cell_catTSggr_11-3	4	96.9616
catTS	TS	cell_catTSggr_11-3	5	106.44
catTS	TS	cell_catTSggr_12-1	0	100
catTS	TS	cell_catTSggr_12-1	1	97.4277
catTS	TS	cell_catTSggr_12-1	2	93.046
catTS	TS	cell_catTSggr_12-1	3	101.667
catTS	TS	cell_catTSggr_12-1	4	96.3065
catTS	TS	cell_catTSggr_12-1	5	107.93
catTS	TS	cell_catTSggr_12-2	0	100
catTS	TS	cell_catTSggr_12-2	1	100.029
catTS	TS	cell_catTSggr_12-2	2	96.0014
catTS	TS	cell_catTSggr_12-2	3	104.564
catTS	TS	cell_catTSggr_12-2	4	104
catTS	TS	cell_catTSggr_12-2	5	112.875
catTS	TS	cell_catTSggr_12-3	0	100
catTS	TS	cell_catTSggr_12-3	1	97.7475
catTS	TS	cell_catTSggr_12-3	2	93.9404
catTS	TS	cell_catTSggr_12-3	3	101.846
catTS	TS	cell_catTSggr_12-3	4	98.3586
catTS	TS	cell_catTSggr_12-3	5	109.411
catTS	TS	cell_catTSggr_31-1	0	100
catTS	TS	cell_catTSggr_31-1	1	95.6939
catTS	TS	cell_catTSggr_31-1	2	93.0472
catTS	TS	cell_catTSggr_31-1	3	98.3891
catTS	TS	cell_catTSggr_31-1	4	92.088
catTS	TS	cell_catTSggr_31-1	5	100.573
catTS	TS	cell_catTSggr_31-2	0	100
catTS	TS	cell_catTSggr_31-2	1	95.5032
catTS	TS	cell_catTSggr_31-2	2	92.098
catTS	TS	cell_catTSggr_31-2	3	96.8822
catTS	TS	cell_catTSggr_31-2	4	90.2645
catTS	TS	cell_catTSggr_31-2	5	101.26
catTS	TS	cell_catTSggr_31-3	0	100
catTS	TS	cell_catTSggr_31-3	1	90.5208
catTS	TS	cell_catTSggr_31-3	2	94.187
catTS	TS	cell_catTSggr_31-3	3	100.477
catTS	TS	cell_catTSggr_31-3	4	95.5657
catTS	TS	cell_catTSggr_31-3	5	103.337
catTS	TS	cell_catTSggr_31-5	0	100
catTS	TS	cell_catTSggr_31-5	1	90.699
catTS	TS	cell_catTSggr_31-5	2	87.6352
catTS	TS	cell_catTSggr_31-5	3	96.8242
catTS	TS	cell_catTSggr_31-5	4	90.0995
catTS	TS	cell_catTSggr_31-5	5	101.307
catTS	TS	cell_catTSggr_14-1	0	100
catTS	TS	cell_catTSggr_14-1	1	95.6949
catTS	TS	cell_catTSggr_14-1	2	100.596
catTS	TS	cell_catTSggr_14-1	3	108.158
catTS	TS	cell_catTSggr_14-1	4	105.883
catTS	TS	cell_catTSggr_14-1	5	115.664
catTS	TS	cell_catTSggr_14-2	0	100
catTS	TS	cell_catTSggr_14-2	1	107.729
catTS	TS	cell_catTSggr_14-2	2	113.449
catTS	TS	cell_catTSggr_14-2	3	125.006
catTS	TS	cell_catTSggr_14-2	4	121.86
catTS	TS	cell_catTSggr_14-2	5	134.391
catTS	TS	cell_catTSggr_14-3	0	100
catTS	TS	cell_catTSggr_14-3	1	101.056
catTS	TS	cell_catTSggr_14-3	2	104.784
catTS	TS	cell_catTSggr_14-3	3	115.706
catTS	TS	cell_catTSggr_14-3	4	109.758
catTS	TS	cell_catTSggr_14-3	5	117.601
catTS	TS	cell_catTSggr_14-4	0	100
catTS	TS	cell_catTSggr_14-4	1	93.2866
catTS	TS	cell_catTSggr_14-4	2	92.3219
catTS	TS	cell_catTSggr_14-4	3	100.132
catTS	TS	cell_catTSggr_14-4	4	95.1538
catTS	TS	cell_catTSggr_14-4	5	102.385
catTS	TS	cell_catTSggr_15-1	0	100
catTS	TS	cell_catTSggr_15-1	1	103.529
catTS	TS	cell_catTSggr_15-1	2	104.178
catTS	TS	cell_catTSggr_15-1	3	110.811
catTS	TS	cell_catTSggr_15-1	4	108.727
catTS	TS	cell_catTSggr_15-1	5	121.612
catTS	TS	cell_catTSggr_15-2	0	100
catTS	TS	cell_catTSggr_15-2	1	106.131
catTS	TS	cell_catTSggr_15-2	2	114.486
catTS	TS	cell_catTSggr_15-2	3	123.465
catTS	TS	cell_catTSggr_15-2	4	119.193
catTS	TS	cell_catTSggr_15-2	5	130.261
catTS	TS	cell_catTSggr_15-3	0	100
catTS	TS	cell_catTSggr_15-3	1	106.494
catTS	TS	cell_catTSggr_15-3	2	107.718
catTS	TS	cell_catTSggr_15-3	3	115.881
catTS	TS	cell_catTSggr_15-3	4	113.348
catTS	TS	cell_catTSggr_15-3	5	121.077
catTS	TS	cell_catTSggr_15-4	0	100
catTS	TS	cell_catTSggr_15-4	1	96.8255
catTS	TS	cell_catTSggr_15-4	2	100.353
catTS	TS	cell_catTSggr_15-4	3	102.984
catTS	TS	cell_catTSggr_15-4	4	100.586
catTS	TS	cell_catTSggr_15-4	5	108.879
catTS	TS	cell_catTSggr_15-5	0	100
catTS	TS	cell_catTSggr_15-5	1	98.2764
catTS	TS	cell_catTSggr_15-5	2	101.744
catTS	TS	cell_catTSggr_15-5	3	106.601
catTS	TS	cell_catTSggr_15-5	4	103.249
catTS	TS	cell_catTSggr_15-5	5	113.306
catTS	TS	cell_catTSggr_16-1	0	100
catTS	TS	cell_catTSggr_16-1	1	94.8983
catTS	TS	cell_catTSggr_16-1	2	100.23
catTS	TS	cell_catTSggr_16-1	3	105.493
catTS	TS	cell_catTSggr_16-1	4	108.049
catTS	TS	cell_catTSggr_16-1	5	113.707
catTS	TS	cell_catTSggr_16-2	0	100
catTS	TS	cell_catTSggr_16-2	1	89.8764
catTS	TS	cell_catTSggr_16-2	2	95.0681
catTS	TS	cell_catTSggr_16-2	3	96.2501
catTS	TS	cell_catTSggr_16-2	4	95.6241
catTS	TS	cell_catTSggr_16-2	5	92.6039
catTS	TS	cell_catTSggr_16-3	0	100
catTS	TS	cell_catTSggr_16-3	1	97.567
catTS	TS	cell_catTSggr_16-3	2	105.298
catTS	TS	cell_catTSggr_16-3	3	108.454
catTS	TS	cell_catTSggr_16-3	4	108.922
catTS	TS	cell_catTSggr_16-3	5	112.677
catTS	TS	cell_catTSggr_16-4	0	100
catTS	TS	cell_catTSggr_16-4	1	91.7611
catTS	TS	cell_catTSggr_16-4	2	99.9462
catTS	TS	cell_catTSggr_16-4	3	104.099
catTS	TS	cell_catTSggr_16-4	4	106.092
catTS	TS	cell_catTSggr_16-4	5	109.004
catTS	TS	cell_catTSggr_16-5	0	100
catTS	TS	cell_catTSggr_16-5	1	99.6604
catTS	TS	cell_catTSggr_16-5	2	104.436
catTS	TS	cell_catTSggr_16-5	3	106.731
catTS	TS	cell_catTSggr_16-5	4	106.688
catTS	TS	cell_catTSggr_16-5	5	111.228
catTS	TS	cell_catTSggr_17-1	0	100
catTS	TS	cell_catTSggr_17-1	1	112.096
catTS	TS	cell_catTSggr_17-1	2	117.85
catTS	TS	cell_catTSggr_17-1	3	122.149
catTS	TS	cell_catTSggr_17-1	4	126.625
catTS	TS	cell_catTSggr_17-1	5	125.456
catTS	TS	cell_catTSggr_17-2	0	100
catTS	TS	cell_catTSggr_17-2	1	95.2399
catTS	TS	cell_catTSggr_17-2	2	100.973
catTS	TS	cell_catTSggr_17-2	3	100.295
catTS	TS	cell_catTSggr_17-2	4	102.753
catTS	TS	cell_catTSggr_17-2	5	106.213
catTS	TS	cell_catTSggr_17-3	0	100
catTS	TS	cell_catTSggr_17-3	1	103.215
catTS	TS	cell_catTSggr_17-3	2	151.576
catTS	TS	cell_catTSggr_17-3	3	109.103
catTS	TS	cell_catTSggr_17-3	4	111.57
catTS	TS	cell_catTSggr_17-3	5	115.559
catTS	TS	cell_catTSggr_17-4	0	100
catTS	TS	cell_catTSggr_17-4	1	96.8652
catTS	TS	cell_catTSggr_17-4	2	103.875
catTS	TS	cell_catTSggr_17-4	3	105.568
catTS	TS	cell_catTSggr_17-4	4	102.985
catTS	TS	cell_catTSggr_17-4	5	111.233
catTS	TS	cell_catTSggr_17-5	0	100
catTS	TS	cell_catTSggr_17-5	1	109.572
catTS	TS	cell_catTSggr_17-5	2	114.11
catTS	TS	cell_catTSggr_17-5	3	117.981
catTS	TS	cell_catTSggr_17-5	4	118.374
catTS	TS	cell_catTSggr_17-5	5	123.93
catTS	TS	cell_catTSggr_18-1	0	100
catTS	TS	cell_catTSggr_18-1	1	93.3948
catTS	TS	cell_catTSggr_18-1	2	101.581
catTS	TS	cell_catTSggr_18-1	3	97.5308
catTS	TS	cell_catTSggr_18-1	4	96.2859
catTS	TS	cell_catTSggr_18-1	5	99.4995
catTS	TS	cell_catTSggr_18-2	0	100
catTS	TS	cell_catTSggr_18-2	1	95.3424
catTS	TS	cell_catTSggr_18-2	2	106.211
catTS	TS	cell_catTSggr_18-2	3	117.814
catTS	TS	cell_catTSggr_18-2	4	104.024
catTS	TS	cell_catTSggr_18-2	5	105.709
catTS	TS	cell_catTSggr_18-3	0	100
catTS	TS	cell_catTSggr_18-3	1	103.122
catTS	TS	cell_catTSggr_18-3	2	110.988
catTS	TS	cell_catTSggr_18-3	3	108.758
catTS	TS	cell_catTSggr_18-3	4	110.005
catTS	TS	cell_catTSggr_18-3	5	109.02
catTS	TS	cell_catTSggr_18-4	0	100
catTS	TS	cell_catTSggr_18-4	1	94.8299
catTS	TS	cell_catTSggr_18-4	2	100.299
catTS	TS	cell_catTSggr_18-4	3	96.8955
catTS	TS	cell_catTSggr_18-4	4	95.9353
catTS	TS	cell_catTSggr_18-4	5	98.1702
catTS	TS	cell_catTSggr_18-5	0	100
catTS	TS	cell_catTSggr_18-5	1	113.68
catTS	TS	cell_catTSggr_18-5	2	123.643
catTS	TS	cell_catTSggr_18-5	3	123.206
catTS	TS	cell_catTSggr_18-5	4	133.287
catTS	TS	cell_catTSggr_18-5	5	129.34
catTS	TS	cell_catTSggr_19-1	0	100
catTS	TS	cell_catTSggr_19-1	1	91.895
catTS	TS	cell_catTSggr_19-1	2	98.1176
catTS	TS	cell_catTSggr_19-1	3	95.1301
catTS	TS	cell_catTSggr_19-1	4	100.791
catTS	TS	cell_catTSggr_19-1	5	95.2627
catTS	TS	cell_catTSggr_19-2	0	100
catTS	TS	cell_catTSggr_19-2	1	90.4593
catTS	TS	cell_catTSggr_19-2	2	99.5512
catTS	TS	cell_catTSggr_19-2	3	97.7411
catTS	TS	cell_catTSggr_19-2	4	103.432
catTS	TS	cell_catTSggr_19-2	5	100.419
catTS	TS	cell_catTSggr_19-3	0	100
catTS	TS	cell_catTSggr_19-3	1	95.5554
catTS	TS	cell_catTSggr_19-3	2	102.11
catTS	TS	cell_catTSggr_19-3	3	99.9725
catTS	TS	cell_catTSggr_19-3	4	103.36
catTS	TS	cell_catTSggr_19-3	5	105.151
catTS	TS	cell_catTSggr_19-4	0	100
catTS	TS	cell_catTSggr_19-4	1	93.9667
catTS	TS	cell_catTSggr_19-4	2	105.381
catTS	TS	cell_catTSggr_19-4	3	100.487
catTS	TS	cell_catTSggr_19-4	4	107.914
catTS	TS	cell_catTSggr_19-4	5	107.514
catTS	TS	cell_catTSggr_19-5	0	100
catTS	TS	cell_catTSggr_19-5	1	97.0008
catTS	TS	cell_catTSggr_19-5	2	109.592
catTS	TS	cell_catTSggr_19-5	3	113.182
catTS	TS	cell_catTSggr_19-5	4	125.609
catTS	TS	cell_catTSggr_19-5	5	121.809
catTS	TS	cell_catTSggr_19-6	0	100
catTS	TS	cell_catTSggr_19-6	1	103.784
catTS	TS	cell_catTSggr_19-6	2	121.972
catTS	TS	cell_catTSggr_19-6	3	124.657
catTS	TS	cell_catTSggr_19-6	4	129.049
catTS	TS	cell_catTSggr_19-6	5	130.711
catTS	mCherry	cell_catTSggr_11-1	0	100
catTS	mCherry	cell_catTSggr_11-1	1	101.471
catTS	mCherry	cell_catTSggr_11-1	2	101.022
catTS	mCherry	cell_catTSggr_11-1	3	101.775
catTS	mCherry	cell_catTSggr_11-1	4	100.756
catTS	mCherry	cell_catTSggr_11-1	5	101.787
catTS	mCherry	cell_catTSggr_11-2	0	100
catTS	mCherry	cell_catTSggr_11-2	1	98.2499
catTS	mCherry	cell_catTSggr_11-2	2	97.0338
catTS	mCherry	cell_catTSggr_11-2	3	96.8939
catTS	mCherry	cell_catTSggr_11-2	4	98.0371
catTS	mCherry	cell_catTSggr_11-2	5	99.5069
catTS	mCherry	cell_catTSggr_11-3	0	100
catTS	mCherry	cell_catTSggr_11-3	1	102.428
catTS	mCherry	cell_catTSggr_11-3	2	99.5318
catTS	mCherry	cell_catTSggr_11-3	3	102.235
catTS	mCherry	cell_catTSggr_11-3	4	104.929
catTS	mCherry	cell_catTSggr_11-3	5	106.237
catTS	mCherry	cell_catTSggr_12-1	0	100
catTS	mCherry	cell_catTSggr_12-1	1	97.3767
catTS	mCherry	cell_catTSggr_12-1	2	100.199
catTS	mCherry	cell_catTSggr_12-1	3	99.7563
catTS	mCherry	cell_catTSggr_12-1	4	98.596
catTS	mCherry	cell_catTSggr_12-1	5	99.8598
catTS	mCherry	cell_catTSggr_12-2	0	100
catTS	mCherry	cell_catTSggr_12-2	1	101.189
catTS	mCherry	cell_catTSggr_12-2	2	102.205
catTS	mCherry	cell_catTSggr_12-2	3	100.695
catTS	mCherry	cell_catTSggr_12-2	4	101.683
catTS	mCherry	cell_catTSggr_12-2	5	102.701
catTS	mCherry	cell_catTSggr_12-3	0	100
catTS	mCherry	cell_catTSggr_12-3	1	101.853
catTS	mCherry	cell_catTSggr_12-3	2	100.952
catTS	mCherry	cell_catTSggr_12-3	3	102.457
catTS	mCherry	cell_catTSggr_12-3	4	103.119
catTS	mCherry	cell_catTSggr_12-3	5	101.655
catTS	mCherry	cell_catTSggr_31-1	0	100
catTS	mCherry	cell_catTSggr_31-1	1	99.2593
catTS	mCherry	cell_catTSggr_31-1	2	97.8559
catTS	mCherry	cell_catTSggr_31-1	3	101.551
catTS	mCherry	cell_catTSggr_31-1	4	100.878
catTS	mCherry	cell_catTSggr_31-1	5	98.7646
catTS	mCherry	cell_catTSggr_31-2	0	100
catTS	mCherry	cell_catTSggr_31-2	1	98.773
catTS	mCherry	cell_catTSggr_31-2	2	101.347
catTS	mCherry	cell_catTSggr_31-2	3	99.052
catTS	mCherry	cell_catTSggr_31-2	4	100.218
catTS	mCherry	cell_catTSggr_31-2	5	101.839
catTS	mCherry	cell_catTSggr_31-3	0	100
catTS	mCherry	cell_catTSggr_31-3	1	90.9144
catTS	mCherry	cell_catTSggr_31-3	2	93.1919
catTS	mCherry	cell_catTSggr_31-3	3	100.318
catTS	mCherry	cell_catTSggr_31-3	4	100.682
catTS	mCherry	cell_catTSggr_31-3	5	98.6342
catTS	mCherry	cell_catTSggr_31-5	0	100
catTS	mCherry	cell_catTSggr_31-5	1	97.3999
catTS	mCherry	cell_catTSggr_31-5	2	95.4797
catTS	mCherry	cell_catTSggr_31-5	3	96.8148
catTS	mCherry	cell_catTSggr_31-5	4	99.3694
catTS	mCherry	cell_catTSggr_31-5	5	99.0091
catTS	mCherry	cell_catTSggr_14-1	0	100
catTS	mCherry	cell_catTSggr_14-1	1	95.3388
catTS	mCherry	cell_catTSggr_14-1	2	95.994
catTS	mCherry	cell_catTSggr_14-1	3	98.4411
catTS	mCherry	cell_catTSggr_14-1	4	98.0676
catTS	mCherry	cell_catTSggr_14-1	5	100.649
catTS	mCherry	cell_catTSggr_14-2	0	100
catTS	mCherry	cell_catTSggr_14-2	1	100.07
catTS	mCherry	cell_catTSggr_14-2	2	102.588
catTS	mCherry	cell_catTSggr_14-2	3	101.654
catTS	mCherry	cell_catTSggr_14-2	4	101.813
catTS	mCherry	cell_catTSggr_14-2	5	103.052
catTS	mCherry	cell_catTSggr_14-3	0	100
catTS	mCherry	cell_catTSggr_14-3	1	95.289
catTS	mCherry	cell_catTSggr_14-3	2	95.8158
catTS	mCherry	cell_catTSggr_14-3	3	97.0891
catTS	mCherry	cell_catTSggr_14-3	4	94.627
catTS	mCherry	cell_catTSggr_14-3	5	99.8248
catTS	mCherry	cell_catTSggr_14-4	0	100
catTS	mCherry	cell_catTSggr_14-4	1	98.0532
catTS	mCherry	cell_catTSggr_14-4	2	99.3429
catTS	mCherry	cell_catTSggr_14-4	3	98.6309
catTS	mCherry	cell_catTSggr_14-4	4	98.4704
catTS	mCherry	cell_catTSggr_14-4	5	101.326
catTS	mCherry	cell_catTSggr_15-1	0	100
catTS	mCherry	cell_catTSggr_15-1	1	108.283
catTS	mCherry	cell_catTSggr_15-1	2	108.796
catTS	mCherry	cell_catTSggr_15-1	3	106.801
catTS	mCherry	cell_catTSggr_15-1	4	115.192
catTS	mCherry	cell_catTSggr_15-1	5	117.131
catTS	mCherry	cell_catTSggr_15-2	0	100
catTS	mCherry	cell_catTSggr_15-2	1	103.653
catTS	mCherry	cell_catTSggr_15-2	2	102.468
catTS	mCherry	cell_catTSggr_15-2	3	102.332
catTS	mCherry	cell_catTSggr_15-2	4	105.717
catTS	mCherry	cell_catTSggr_15-2	5	111.85
catTS	mCherry	cell_catTSggr_15-3	0	100
catTS	mCherry	cell_catTSggr_15-3	1	104.076
catTS	mCherry	cell_catTSggr_15-3	2	107.565
catTS	mCherry	cell_catTSggr_15-3	3	108.207
catTS	mCherry	cell_catTSggr_15-3	4	111.789
catTS	mCherry	cell_catTSggr_15-3	5	110.324
catTS	mCherry	cell_catTSggr_15-4	0	100
catTS	mCherry	cell_catTSggr_15-4	1	96.6135
catTS	mCherry	cell_catTSggr_15-4	2	96.8084
catTS	mCherry	cell_catTSggr_15-4	3	99.2736
catTS	mCherry	cell_catTSggr_15-4	4	94.8508
catTS	mCherry	cell_catTSggr_15-4	5	98.9587
catTS	mCherry	cell_catTSggr_15-5	0	100
catTS	mCherry	cell_catTSggr_15-5	1	98.8187
catTS	mCherry	cell_catTSggr_15-5	2	98.4781
catTS	mCherry	cell_catTSggr_15-5	3	96.7846
catTS	mCherry	cell_catTSggr_15-5	4	100.469
catTS	mCherry	cell_catTSggr_15-5	5	102.397
catTS	mCherry	cell_catTSggr_16-1	0	100
catTS	mCherry	cell_catTSggr_16-1	1	99.2331
catTS	mCherry	cell_catTSggr_16-1	2	98.8305
catTS	mCherry	cell_catTSggr_16-1	3	99.8029
catTS	mCherry	cell_catTSggr_16-1	4	98.9456
catTS	mCherry	cell_catTSggr_16-1	5	97.5196
catTS	mCherry	cell_catTSggr_16-2	0	100
catTS	mCherry	cell_catTSggr_16-2	1	99.5703
catTS	mCherry	cell_catTSggr_16-2	2	100.128
catTS	mCherry	cell_catTSggr_16-2	3	96.4365
catTS	mCherry	cell_catTSggr_16-2	4	95.8696
catTS	mCherry	cell_catTSggr_16-2	5	92.3773
catTS	mCherry	cell_catTSggr_16-3	0	100
catTS	mCherry	cell_catTSggr_16-3	1	101.173
catTS	mCherry	cell_catTSggr_16-3	2	99.1553
catTS	mCherry	cell_catTSggr_16-3	3	96.6054
catTS	mCherry	cell_catTSggr_16-3	4	93.8287
catTS	mCherry	cell_catTSggr_16-3	5	94.0602
catTS	mCherry	cell_catTSggr_16-4	0	100
catTS	mCherry	cell_catTSggr_16-4	1	94.1669
catTS	mCherry	cell_catTSggr_16-4	2	96.7873
catTS	mCherry	cell_catTSggr_16-4	3	98.0112
catTS	mCherry	cell_catTSggr_16-4	4	97.3322
catTS	mCherry	cell_catTSggr_16-4	5	98.6726
catTS	mCherry	cell_catTSggr_16-5	0	100
catTS	mCherry	cell_catTSggr_16-5	1	99.8727
catTS	mCherry	cell_catTSggr_16-5	2	100.449
catTS	mCherry	cell_catTSggr_16-5	3	99.7836
catTS	mCherry	cell_catTSggr_16-5	4	99.3748
catTS	mCherry	cell_catTSggr_16-5	5	99.4757
catTS	mCherry	cell_catTSggr_17-1	0	100
catTS	mCherry	cell_catTSggr_17-1	1	108.743
catTS	mCherry	cell_catTSggr_17-1	2	108.309
catTS	mCherry	cell_catTSggr_17-1	3	107.174
catTS	mCherry	cell_catTSggr_17-1	4	110.041
catTS	mCherry	cell_catTSggr_17-1	5	109.386
catTS	mCherry	cell_catTSggr_17-2	0	100
catTS	mCherry	cell_catTSggr_17-2	1	100.262
catTS	mCherry	cell_catTSggr_17-2	2	100.752
catTS	mCherry	cell_catTSggr_17-2	3	102.008
catTS	mCherry	cell_catTSggr_17-2	4	101.666
catTS	mCherry	cell_catTSggr_17-2	5	100.673
catTS	mCherry	cell_catTSggr_17-3	0	100
catTS	mCherry	cell_catTSggr_17-3	1	97.377
catTS	mCherry	cell_catTSggr_17-3	2	95.4532
catTS	mCherry	cell_catTSggr_17-3	3	96.6327
catTS	mCherry	cell_catTSggr_17-3	4	94.3688
catTS	mCherry	cell_catTSggr_17-3	5	97.4413
catTS	mCherry	cell_catTSggr_17-4	0	100
catTS	mCherry	cell_catTSggr_17-4	1	96.1899
catTS	mCherry	cell_catTSggr_17-4	2	94.9671
catTS	mCherry	cell_catTSggr_17-4	3	97.8766
catTS	mCherry	cell_catTSggr_17-4	4	97.4495
catTS	mCherry	cell_catTSggr_17-4	5	95.6511
catTS	mCherry	cell_catTSggr_17-5	0	100
catTS	mCherry	cell_catTSggr_17-5	1	96.9716
catTS	mCherry	cell_catTSggr_17-5	2	96.9309
catTS	mCherry	cell_catTSggr_17-5	3	96.6768
catTS	mCherry	cell_catTSggr_17-5	4	98.4811
catTS	mCherry	cell_catTSggr_17-5	5	94.0231
catTS	mCherry	cell_catTSggr_18-1	0	100
catTS	mCherry	cell_catTSggr_18-1	1	97.5913
catTS	mCherry	cell_catTSggr_18-1	2	97.8701
catTS	mCherry	cell_catTSggr_18-1	3	98.4336
catTS	mCherry	cell_catTSggr_18-1	4	98.9391
catTS	mCherry	cell_catTSggr_18-1	5	99.4219
catTS	mCherry	cell_catTSggr_18-2	0	100
catTS	mCherry	cell_catTSggr_18-2	1	100.24
catTS	mCherry	cell_catTSggr_18-2	2	98.533
catTS	mCherry	cell_catTSggr_18-2	3	101.626
catTS	mCherry	cell_catTSggr_18-2	4	99.9711
catTS	mCherry	cell_catTSggr_18-2	5	99.9321
catTS	mCherry	cell_catTSggr_18-3	0	100
catTS	mCherry	cell_catTSggr_18-3	1	98.5249
catTS	mCherry	cell_catTSggr_18-3	2	101.054
catTS	mCherry	cell_catTSggr_18-3	3	99.6631
catTS	mCherry	cell_catTSggr_18-3	4	100.165
catTS	mCherry	cell_catTSggr_18-3	5	99.8059
catTS	mCherry	cell_catTSggr_18-4	0	100
catTS	mCherry	cell_catTSggr_18-4	1	94.8442
catTS	mCherry	cell_catTSggr_18-4	2	92.1243
catTS	mCherry	cell_catTSggr_18-4	3	90.8077
catTS	mCherry	cell_catTSggr_18-4	4	91.0771
catTS	mCherry	cell_catTSggr_18-4	5	88.908
catTS	mCherry	cell_catTSggr_18-5	0	100
catTS	mCherry	cell_catTSggr_18-5	1	95.9733
catTS	mCherry	cell_catTSggr_18-5	2	91.646
catTS	mCherry	cell_catTSggr_18-5	3	97.133
catTS	mCherry	cell_catTSggr_18-5	4	96.7589
catTS	mCherry	cell_catTSggr_18-5	5	96.4589
catTS	mCherry	cell_catTSggr_19-1	0	100
catTS	mCherry	cell_catTSggr_19-1	1	98.7079
catTS	mCherry	cell_catTSggr_19-1	2	102.514
catTS	mCherry	cell_catTSggr_19-1	3	103.555
catTS	mCherry	cell_catTSggr_19-1	4	104.738
catTS	mCherry	cell_catTSggr_19-1	5	103.204
catTS	mCherry	cell_catTSggr_19-2	0	100
catTS	mCherry	cell_catTSggr_19-2	1	96.1462
catTS	mCherry	cell_catTSggr_19-2	2	96.3867
catTS	mCherry	cell_catTSggr_19-2	3	99.1223
catTS	mCherry	cell_catTSggr_19-2	4	97.8137
catTS	mCherry	cell_catTSggr_19-2	5	100.864
catTS	mCherry	cell_catTSggr_19-3	0	100
catTS	mCherry	cell_catTSggr_19-3	1	99.2164
catTS	mCherry	cell_catTSggr_19-3	2	97.1092
catTS	mCherry	cell_catTSggr_19-3	3	100.99
catTS	mCherry	cell_catTSggr_19-3	4	102.124
catTS	mCherry	cell_catTSggr_19-3	5	104.416
catTS	mCherry	cell_catTSggr_19-4	0	100
catTS	mCherry	cell_catTSggr_19-4	1	97.1276
catTS	mCherry	cell_catTSggr_19-4	2	98.6203
catTS	mCherry	cell_catTSggr_19-4	3	95.6097
catTS	mCherry	cell_catTSggr_19-4	4	95.0467
catTS	mCherry	cell_catTSggr_19-4	5	95.9192
catTS	mCherry	cell_catTSggr_19-5	0	100
catTS	mCherry	cell_catTSggr_19-5	1	96.8619
catTS	mCherry	cell_catTSggr_19-5	2	99.209
catTS	mCherry	cell_catTSggr_19-5	3	106.119
catTS	mCherry	cell_catTSggr_19-5	4	106.32
catTS	mCherry	cell_catTSggr_19-5	5	114.524
catTS	mCherry	cell_catTSggr_19-6	0	100
catTS	mCherry	cell_catTSggr_19-6	1	100.276
catTS	mCherry	cell_catTSggr_19-6	2	98.0773
catTS	mCherry	cell_catTSggr_19-6	3	103.566
catTS	mCherry	cell_catTSggr_19-6	4	98.8603
catTS	mCherry	cell_catTSggr_19-6	5	102.986
catTS	relax_ratio	cell_catTSggr_11-1	0	100
catTS	relax_ratio	cell_catTSggr_11-1	1	92.1462
catTS	relax_ratio	cell_catTSggr_11-1	2	89.6514
catTS	relax_ratio	cell_catTSggr_11-1	3	98.0754
catTS	relax_ratio	cell_catTSggr_11-1	4	92.479
catTS	relax_ratio	cell_catTSggr_11-1	5	104.165
catTS	relax_ratio	cell_catTSggr_11-2	0	100
catTS	relax_ratio	cell_catTSggr_11-2	1	97.2513
catTS	relax_ratio	cell_catTSggr_11-2	2	94.0002
catTS	relax_ratio	cell_catTSggr_11-2	3	101.823
catTS	relax_ratio	cell_catTSggr_11-2	4	94.4319
catTS	relax_ratio	cell_catTSggr_11-2	5	105.366
catTS	relax_ratio	cell_catTSggr_11-3	0	100
catTS	relax_ratio	cell_catTSggr_11-3	1	94.6588
catTS	relax_ratio	cell_catTSggr_11-3	2	91.5866
catTS	relax_ratio	cell_catTSggr_11-3	3	96.5823
catTS	relax_ratio	cell_catTSggr_11-3	4	92.4068
catTS	relax_ratio	cell_catTSggr_11-3	5	100.19
catTS	relax_ratio	cell_catTSggr_12-1	0	100
catTS	relax_ratio	cell_catTSggr_12-1	1	100.052
catTS	relax_ratio	cell_catTSggr_12-1	2	92.8611
catTS	relax_ratio	cell_catTSggr_12-1	3	101.916
catTS	relax_ratio	cell_catTSggr_12-1	4	97.6779
catTS	relax_ratio	cell_catTSggr_12-1	5	108.082
catTS	relax_ratio	cell_catTSggr_12-2	0	100
catTS	relax_ratio	cell_catTSggr_12-2	1	98.8533
catTS	relax_ratio	cell_catTSggr_12-2	2	93.9301
catTS	relax_ratio	cell_catTSggr_12-2	3	103.842
catTS	relax_ratio	cell_catTSggr_12-2	4	102.279
catTS	relax_ratio	cell_catTSggr_12-2	5	109.907
catTS	relax_ratio	cell_catTSggr_12-3	0	100
catTS	relax_ratio	cell_catTSggr_12-3	1	95.9691
catTS	relax_ratio	cell_catTSggr_12-3	2	93.0543
catTS	relax_ratio	cell_catTSggr_12-3	3	99.4031
catTS	relax_ratio	cell_catTSggr_12-3	4	95.3834
catTS	relax_ratio	cell_catTSggr_12-3	5	107.63
catTS	relax_ratio	cell_catTSggr_14-1	0	100
catTS	relax_ratio	cell_catTSggr_14-1	1	100.373
catTS	relax_ratio	cell_catTSggr_14-1	2	104.794
catTS	relax_ratio	cell_catTSggr_14-1	3	109.87
catTS	relax_ratio	cell_catTSggr_14-1	4	107.969
catTS	relax_ratio	cell_catTSggr_14-1	5	114.918
catTS	relax_ratio	cell_catTSggr_14-2	0	100
catTS	relax_ratio	cell_catTSggr_14-2	1	107.654
catTS	relax_ratio	cell_catTSggr_14-2	2	110.587
catTS	relax_ratio	cell_catTSggr_14-2	3	122.972
catTS	relax_ratio	cell_catTSggr_14-2	4	119.69
catTS	relax_ratio	cell_catTSggr_14-2	5	130.411
catTS	relax_ratio	cell_catTSggr_14-3	0	100
catTS	relax_ratio	cell_catTSggr_14-3	1	106.052
catTS	relax_ratio	cell_catTSggr_14-3	2	109.36
catTS	relax_ratio	cell_catTSggr_14-3	3	119.175
catTS	relax_ratio	cell_catTSggr_14-3	4	115.99
catTS	relax_ratio	cell_catTSggr_14-3	5	117.808
catTS	relax_ratio	cell_catTSggr_14-4	0	100
catTS	relax_ratio	cell_catTSggr_14-4	1	95.1387
catTS	relax_ratio	cell_catTSggr_14-4	2	92.9325
catTS	relax_ratio	cell_catTSggr_14-4	3	101.522
catTS	relax_ratio	cell_catTSggr_14-4	4	96.6318
catTS	relax_ratio	cell_catTSggr_14-4	5	101.045
catTS	relax_ratio	cell_catTSggr_15-1	0	100
catTS	relax_ratio	cell_catTSggr_15-1	1	95.61
catTS	relax_ratio	cell_catTSggr_15-1	2	95.755
catTS	relax_ratio	cell_catTSggr_15-1	3	103.754
catTS	relax_ratio	cell_catTSggr_15-1	4	94.387
catTS	relax_ratio	cell_catTSggr_15-1	5	103.826
catTS	relax_ratio	cell_catTSggr_15-2	0	100
catTS	relax_ratio	cell_catTSggr_15-2	1	102.391
catTS	relax_ratio	cell_catTSggr_15-2	2	111.728
catTS	relax_ratio	cell_catTSggr_15-2	3	120.651
catTS	relax_ratio	cell_catTSggr_15-2	4	112.747
catTS	relax_ratio	cell_catTSggr_15-2	5	116.46
catTS	relax_ratio	cell_catTSggr_15-3	0	100
catTS	relax_ratio	cell_catTSggr_15-3	1	102.323
catTS	relax_ratio	cell_catTSggr_15-3	2	100.143
catTS	relax_ratio	cell_catTSggr_15-3	3	107.092
catTS	relax_ratio	cell_catTSggr_15-3	4	101.395
catTS	relax_ratio	cell_catTSggr_15-3	5	109.746
catTS	relax_ratio	cell_catTSggr_15-4	0	100
catTS	relax_ratio	cell_catTSggr_15-4	1	100.219
catTS	relax_ratio	cell_catTSggr_15-4	2	103.661
catTS	relax_ratio	cell_catTSggr_15-4	3	103.737
catTS	relax_ratio	cell_catTSggr_15-4	4	106.047
catTS	relax_ratio	cell_catTSggr_15-4	5	110.025
catTS	relax_ratio	cell_catTSggr_15-5	0	100
catTS	relax_ratio	cell_catTSggr_15-5	1	99.4512
catTS	relax_ratio	cell_catTSggr_15-5	2	103.316
catTS	relax_ratio	cell_catTSggr_15-5	3	110.142
catTS	relax_ratio	cell_catTSggr_15-5	4	102.767
catTS	relax_ratio	cell_catTSggr_15-5	5	110.654
catTS	relax_ratio	cell_catTSggr_16-1	0	100
catTS	relax_ratio	cell_catTSggr_16-1	1	95.6317
catTS	relax_ratio	cell_catTSggr_16-1	2	101.416
catTS	relax_ratio	cell_catTSggr_16-1	3	105.701
catTS	relax_ratio	cell_catTSggr_16-1	4	109.2
catTS	relax_ratio	cell_catTSggr_16-1	5	116.599
catTS	relax_ratio	cell_catTSggr_16-2	0	100
catTS	relax_ratio	cell_catTSggr_16-2	1	90.2643
catTS	relax_ratio	cell_catTSggr_16-2	2	94.9463
catTS	relax_ratio	cell_catTSggr_16-2	3	99.8067
catTS	relax_ratio	cell_catTSggr_16-2	4	99.7439
catTS	relax_ratio	cell_catTSggr_16-2	5	100.245
catTS	relax_ratio	cell_catTSggr_16-3	0	100
catTS	relax_ratio	cell_catTSggr_16-3	1	96.4359
catTS	relax_ratio	cell_catTSggr_16-3	2	106.195
catTS	relax_ratio	cell_catTSggr_16-3	3	112.265
catTS	relax_ratio	cell_catTSggr_16-3	4	116.086
catTS	relax_ratio	cell_catTSggr_16-3	5	119.793
catTS	relax_ratio	cell_catTSggr_16-4	0	100
catTS	relax_ratio	cell_catTSggr_16-4	1	97.4452
catTS	relax_ratio	cell_catTSggr_16-4	2	103.264
catTS	relax_ratio	cell_catTSggr_16-4	3	106.212
catTS	relax_ratio	cell_catTSggr_16-4	4	109
catTS	relax_ratio	cell_catTSggr_16-4	5	110.471
catTS	relax_ratio	cell_catTSggr_16-5	0	100
catTS	relax_ratio	cell_catTSggr_16-5	1	99.7875
catTS	relax_ratio	cell_catTSggr_16-5	2	103.969
catTS	relax_ratio	cell_catTSggr_16-5	3	106.962
catTS	relax_ratio	cell_catTSggr_16-5	4	107.359
catTS	relax_ratio	cell_catTSggr_16-5	5	111.814
catTS	relax_ratio	cell_catTSggr_17-1	0	100
catTS	relax_ratio	cell_catTSggr_17-1	1	103.084
catTS	relax_ratio	cell_catTSggr_17-1	2	108.809
catTS	relax_ratio	cell_catTSggr_17-1	3	113.973
catTS	relax_ratio	cell_catTSggr_17-1	4	115.071
catTS	relax_ratio	cell_catTSggr_17-1	5	114.692
catTS	relax_ratio	cell_catTSggr_17-2	0	100
catTS	relax_ratio	cell_catTSggr_17-2	1	94.991
catTS	relax_ratio	cell_catTSggr_17-2	2	100.219
catTS	relax_ratio	cell_catTSggr_17-2	3	98.3206
catTS	relax_ratio	cell_catTSggr_17-2	4	101.069
catTS	relax_ratio	cell_catTSggr_17-2	5	105.502
catTS	relax_ratio	cell_catTSggr_17-3	0	100
catTS	relax_ratio	cell_catTSggr_17-3	1	105.995
catTS	relax_ratio	cell_catTSggr_17-3	2	158.796
catTS	relax_ratio	cell_catTSggr_17-3	3	112.905
catTS	relax_ratio	cell_catTSggr_17-3	4	118.228
catTS	relax_ratio	cell_catTSggr_17-3	5	118.594
catTS	relax_ratio	cell_catTSggr_17-4	0	100
catTS	relax_ratio	cell_catTSggr_17-4	1	100.702
catTS	relax_ratio	cell_catTSggr_17-4	2	109.38
catTS	relax_ratio	cell_catTSggr_17-4	3	107.858
catTS	relax_ratio	cell_catTSggr_17-4	4	105.681
catTS	relax_ratio	cell_catTSggr_17-4	5	116.29
catTS	relax_ratio	cell_catTSggr_17-5	0	100
catTS	relax_ratio	cell_catTSggr_17-5	1	112.994
catTS	relax_ratio	cell_catTSggr_17-5	2	117.724
catTS	relax_ratio	cell_catTSggr_17-5	3	122.037
catTS	relax_ratio	cell_catTSggr_17-5	4	120.199
catTS	relax_ratio	cell_catTSggr_17-5	5	131.808
catTS	relax_ratio	cell_catTSggr_18-1	0	100
catTS	relax_ratio	cell_catTSggr_18-1	1	95.7
catTS	relax_ratio	cell_catTSggr_18-1	2	103.792
catTS	relax_ratio	cell_catTSggr_18-1	3	99.0828
catTS	relax_ratio	cell_catTSggr_18-1	4	97.3184
catTS	relax_ratio	cell_catTSggr_18-1	5	100.078
catTS	relax_ratio	cell_catTSggr_18-2	0	100
catTS	relax_ratio	cell_catTSggr_18-2	1	95.1145
catTS	relax_ratio	cell_catTSggr_18-2	2	107.792
catTS	relax_ratio	cell_catTSggr_18-2	3	115.929
catTS	relax_ratio	cell_catTSggr_18-2	4	104.054
catTS	relax_ratio	cell_catTSggr_18-2	5	105.781
catTS	relax_ratio	cell_catTSggr_18-3	0	100
catTS	relax_ratio	cell_catTSggr_18-3	1	104.666
catTS	relax_ratio	cell_catTSggr_18-3	2	109.83
catTS	relax_ratio	cell_catTSggr_18-3	3	109.126
catTS	relax_ratio	cell_catTSggr_18-3	4	109.824
catTS	relax_ratio	cell_catTSggr_18-3	5	109.232
catTS	relax_ratio	cell_catTSggr_18-4	0	100
catTS	relax_ratio	cell_catTSggr_18-4	1	99.985
catTS	relax_ratio	cell_catTSggr_18-4	2	108.874
catTS	relax_ratio	cell_catTSggr_18-4	3	106.704
catTS	relax_ratio	cell_catTSggr_18-4	4	105.334
catTS	relax_ratio	cell_catTSggr_18-4	5	110.418
catTS	relax_ratio	cell_catTSggr_18-5	0	100
catTS	relax_ratio	cell_catTSggr_18-5	1	118.45
catTS	relax_ratio	cell_catTSggr_18-5	2	134.914
catTS	relax_ratio	cell_catTSggr_18-5	3	126.842
catTS	relax_ratio	cell_catTSggr_18-5	4	137.752
catTS	relax_ratio	cell_catTSggr_18-5	5	134.089
catTS	relax_ratio	cell_catTSggr_19-1	0	100
catTS	relax_ratio	cell_catTSggr_19-1	1	93.098
catTS	relax_ratio	cell_catTSggr_19-1	2	95.7113
catTS	relax_ratio	cell_catTSggr_19-1	3	91.8645
catTS	relax_ratio	cell_catTSggr_19-1	4	96.2315
catTS	relax_ratio	cell_catTSggr_19-1	5	92.3052
catTS	relax_ratio	cell_catTSggr_19-2	0	100
catTS	relax_ratio	cell_catTSggr_19-2	1	94.0852
catTS	relax_ratio	cell_catTSggr_19-2	2	103.283
catTS	relax_ratio	cell_catTSggr_19-2	3	98.6065
catTS	relax_ratio	cell_catTSggr_19-2	4	105.744
catTS	relax_ratio	cell_catTSggr_19-2	5	99.5593
catTS	relax_ratio	cell_catTSggr_19-3	0	100
catTS	relax_ratio	cell_catTSggr_19-3	1	96.3101
catTS	relax_ratio	cell_catTSggr_19-3	2	105.149
catTS	relax_ratio	cell_catTSggr_19-3	3	98.9926
catTS	relax_ratio	cell_catTSggr_19-3	4	101.211
catTS	relax_ratio	cell_catTSggr_19-3	5	100.704
catTS	relax_ratio	cell_catTSggr_19-4	0	100
catTS	relax_ratio	cell_catTSggr_19-4	1	96.7457
catTS	relax_ratio	cell_catTSggr_19-4	2	106.856
catTS	relax_ratio	cell_catTSggr_19-4	3	105.101
catTS	relax_ratio	cell_catTSggr_19-4	4	113.538
catTS	relax_ratio	cell_catTSggr_19-4	5	112.088
catTS	relax_ratio	cell_catTSggr_19-5	0	100
catTS	relax_ratio	cell_catTSggr_19-5	1	100.143
catTS	relax_ratio	cell_catTSggr_19-5	2	110.465
catTS	relax_ratio	cell_catTSggr_19-5	3	106.656
catTS	relax_ratio	cell_catTSggr_19-5	4	118.143
catTS	relax_ratio	cell_catTSggr_19-5	5	106.36
catTS	relax_ratio	cell_catTSggr_19-6	0	100
catTS	relax_ratio	cell_catTSggr_19-6	1	103.499
catTS	relax_ratio	cell_catTSggr_19-6	2	124.363
catTS	relax_ratio	cell_catTSggr_19-6	3	120.365
catTS	relax_ratio	cell_catTSggr_19-6	4	130.536
catTS	relax_ratio	cell_catTSggr_19-6	5	126.921
catTS	relax_ratio	cell_catTSggr_31-1	0	100
catTS	relax_ratio	cell_catTSggr_31-1	1	96.4081
catTS	relax_ratio	cell_catTSggr_31-1	2	95.0859
catTS	relax_ratio	cell_catTSggr_31-1	3	96.8862
catTS	relax_ratio	cell_catTSggr_31-1	4	91.2867
catTS	relax_ratio	cell_catTSggr_31-1	5	101.831
catTS	relax_ratio	cell_catTSggr_31-2	0	100
catTS	relax_ratio	cell_catTSggr_31-2	1	96.6896
catTS	relax_ratio	cell_catTSggr_31-2	2	90.8738
catTS	relax_ratio	cell_catTSggr_31-2	3	97.8094
catTS	relax_ratio	cell_catTSggr_31-2	4	90.0684
catTS	relax_ratio	cell_catTSggr_31-2	5	99.4314
catTS	relax_ratio	cell_catTSggr_31-3	0	100
catTS	relax_ratio	cell_catTSggr_31-3	1	99.5671
catTS	relax_ratio	cell_catTSggr_31-3	2	101.068
catTS	relax_ratio	cell_catTSggr_31-3	3	100.159
catTS	relax_ratio	cell_catTSggr_31-3	4	94.9184
catTS	relax_ratio	cell_catTSggr_31-3	5	104.768
catTS	relax_ratio	cell_catTSggr_31-5	0	100
catTS	relax_ratio	cell_catTSggr_31-5	1	93.1202
catTS	relax_ratio	cell_catTSggr_31-5	2	91.7841
catTS	relax_ratio	cell_catTSggr_31-5	3	100.01
catTS	relax_ratio	cell_catTSggr_31-5	4	90.6712
catTS	relax_ratio	cell_catTSggr_31-5	5	102.321
delBD_catTS	TS	cell_delBD_catTSggr_11-1	0	100
delBD_catTS	TS	cell_delBD_catTSggr_11-1	1	93.6798
delBD_catTS	TS	cell_delBD_catTSggr_11-1	2	92.457
delBD_catTS	TS	cell_delBD_catTSggr_11-1	3	95.8176
delBD_catTS	TS	cell_delBD_catTSggr_11-1	4	98.6541
delBD_catTS	TS	cell_delBD_catTSggr_11-1	5	97.8741
delBD_catTS	TS	cell_delBD_catTSggr_11-2	0	100
delBD_catTS	TS	cell_delBD_catTSggr_11-2	1	95.4141
delBD_catTS	TS	cell_delBD_catTSggr_11-2	2	93.4971
delBD_catTS	TS	cell_delBD_catTSggr_11-2	3	94.7967
delBD_catTS	TS	cell_delBD_catTSggr_11-2	4	96.5691
delBD_catTS	TS	cell_delBD_catTSggr_11-2	5	98.167
delBD_catTS	TS	cell_delBD_catTSggr_11-3	0	100
delBD_catTS	TS	cell_delBD_catTSggr_11-3	1	98.4212
delBD_catTS	TS	cell_delBD_catTSggr_11-3	2	93.1995
delBD_catTS	TS	cell_delBD_catTSggr_11-3	3	99.1486
delBD_catTS	TS	cell_delBD_catTSggr_11-3	4	100.266
delBD_catTS	TS	cell_delBD_catTSggr_11-3	5	103.875
delBD_catTS	TS	cell_delBD_catTSggr_11-4	0	100
delBD_catTS	TS	cell_delBD_catTSggr_11-4	1	94.0198
delBD_catTS	TS	cell_delBD_catTSggr_11-4	2	99.4697
delBD_catTS	TS	cell_delBD_catTSggr_11-4	3	103.753
delBD_catTS	TS	cell_delBD_catTSggr_11-4	4	110.403
delBD_catTS	TS	cell_delBD_catTSggr_11-4	5	108.641
delBD_catTS	TS	cell_delBD_catTSggr_12-1	0	100
delBD_catTS	TS	cell_delBD_catTSggr_12-1	1	100.121
delBD_catTS	TS	cell_delBD_catTSggr_12-1	2	100.315
delBD_catTS	TS	cell_delBD_catTSggr_12-1	3	104.461
delBD_catTS	TS	cell_delBD_catTSggr_12-1	4	106.575
delBD_catTS	TS	cell_delBD_catTSggr_12-1	5	111.643
delBD_catTS	TS	cell_delBD_catTSggr_12-2	0	100
delBD_catTS	TS	cell_delBD_catTSggr_12-2	1	94.2421
delBD_catTS	TS	cell_delBD_catTSggr_12-2	2	92.7773
delBD_catTS	TS	cell_delBD_catTSggr_12-2	3	96.0948
delBD_catTS	TS	cell_delBD_catTSggr_12-2	4	95.015
delBD_catTS	TS	cell_delBD_catTSggr_12-2	5	98.6437
delBD_catTS	TS	cell_delBD_catTSggr_12-3	0	100
delBD_catTS	TS	cell_delBD_catTSggr_12-3	1	97.7484
delBD_catTS	TS	cell_delBD_catTSggr_12-3	2	95.2064
delBD_catTS	TS	cell_delBD_catTSggr_12-3	3	97.4854
delBD_catTS	TS	cell_delBD_catTSggr_12-3	4	101.012
delBD_catTS	TS	cell_delBD_catTSggr_12-3	5	97.542
delBD_catTS	TS	cell_delBD_catTSggr_12-4	0	100
delBD_catTS	TS	cell_delBD_catTSggr_12-4	1	96.1632
delBD_catTS	TS	cell_delBD_catTSggr_12-4	2	96.608
delBD_catTS	TS	cell_delBD_catTSggr_12-4	3	104.35
delBD_catTS	TS	cell_delBD_catTSggr_12-4	4	105.367
delBD_catTS	TS	cell_delBD_catTSggr_12-4	5	107.54
delBD_catTS	TS	cell_delBD_catTSggr_13-1	0	100
delBD_catTS	TS	cell_delBD_catTSggr_13-1	1	97.2053
delBD_catTS	TS	cell_delBD_catTSggr_13-1	2	96.7066
delBD_catTS	TS	cell_delBD_catTSggr_13-1	3	94.9058
delBD_catTS	TS	cell_delBD_catTSggr_13-1	4	98.0532
delBD_catTS	TS	cell_delBD_catTSggr_13-1	5	95.463
delBD_catTS	TS	cell_delBD_catTSggr_13-2	0	100
delBD_catTS	TS	cell_delBD_catTSggr_13-2	1	100.034
delBD_catTS	TS	cell_delBD_catTSggr_13-2	2	101.886
delBD_catTS	TS	cell_delBD_catTSggr_13-2	3	100.237
delBD_catTS	TS	cell_delBD_catTSggr_13-2	4	102.595
delBD_catTS	TS	cell_delBD_catTSggr_13-2	5	104.135
delBD_catTS	TS	cell_delBD_catTSggr_13-3	0	100
delBD_catTS	TS	cell_delBD_catTSggr_13-3	1	96.9827
delBD_catTS	TS	cell_delBD_catTSggr_13-3	2	91.6093
delBD_catTS	TS	cell_delBD_catTSggr_13-3	3	94.7669
delBD_catTS	TS	cell_delBD_catTSggr_13-3	4	96.1381
delBD_catTS	TS	cell_delBD_catTSggr_13-3	5	93.9777
delBD_catTS	TS	cell_delBD_catTSggr_13-4	0	100
delBD_catTS	TS	cell_delBD_catTSggr_13-4	1	96.0074
delBD_catTS	TS	cell_delBD_catTSggr_13-4	2	93.6067
delBD_catTS	TS	cell_delBD_catTSggr_13-4	3	97.1728
delBD_catTS	TS	cell_delBD_catTSggr_13-4	4	97.4781
delBD_catTS	TS	cell_delBD_catTSggr_13-4	5	95.1636
delBD_catTS	TS	cell_delBD_catTSggr_13-5	0	100
delBD_catTS	TS	cell_delBD_catTSggr_13-5	1	97.1782
delBD_catTS	TS	cell_delBD_catTSggr_13-5	2	94.6418
delBD_catTS	TS	cell_delBD_catTSggr_13-5	3	95.6664
delBD_catTS	TS	cell_delBD_catTSggr_13-5	4	97.0577
delBD_catTS	TS	cell_delBD_catTSggr_13-5	5	95.3161
delBD_catTS	TS	cell_delBD_catTSggr_13-6	0	100
delBD_catTS	TS	cell_delBD_catTSggr_13-6	1	98.5308
delBD_catTS	TS	cell_delBD_catTSggr_13-6	2	94.6415
delBD_catTS	TS	cell_delBD_catTSggr_13-6	3	94.4006
delBD_catTS	TS	cell_delBD_catTSggr_13-6	4	95.4059
delBD_catTS	TS	cell_delBD_catTSggr_13-6	5	94.5207
delBD_catTS	TS	cell_delBD_catTSggr_14-1	0	100
delBD_catTS	TS	cell_delBD_catTSggr_14-1	1	95.1649
delBD_catTS	TS	cell_delBD_catTSggr_14-1	2	91.9998
delBD_catTS	TS	cell_delBD_catTSggr_14-1	3	92.5719
delBD_catTS	TS	cell_delBD_catTSggr_14-1	4	93.7805
delBD_catTS	TS	cell_delBD_catTSggr_14-1	5	92.8535
delBD_catTS	TS	cell_delBD_catTSggr_14-2	0	100
delBD_catTS	TS	cell_delBD_catTSggr_14-2	1	99.4647
delBD_catTS	TS	cell_delBD_catTSggr_14-2	2	97.4943
delBD_catTS	TS	cell_delBD_catTSggr_14-2	3	100.777
delBD_catTS	TS	cell_delBD_catTSggr_14-2	4	102.776
delBD_catTS	TS	cell_delBD_catTSggr_14-2	5	103.981
delBD_catTS	TS	cell_delBD_catTSggr_15-1	0	100
delBD_catTS	TS	cell_delBD_catTSggr_15-1	1	93.6075
delBD_catTS	TS	cell_delBD_catTSggr_15-1	2	92.4752
delBD_catTS	TS	cell_delBD_catTSggr_15-1	3	95.555
delBD_catTS	TS	cell_delBD_catTSggr_15-1	4	96.9771
delBD_catTS	TS	cell_delBD_catTSggr_15-1	5	95.8224
delBD_catTS	TS	cell_delBD_catTSggr_15-2	0	100
delBD_catTS	TS	cell_delBD_catTSggr_15-2	1	91.3609
delBD_catTS	TS	cell_delBD_catTSggr_15-2	2	91.1102
delBD_catTS	TS	cell_delBD_catTSggr_15-2	3	95.9341
delBD_catTS	TS	cell_delBD_catTSggr_15-2	4	97.9251
delBD_catTS	TS	cell_delBD_catTSggr_15-2	5	95.8901
delBD_catTS	TS	cell_delBD_catTSggr_15-3	0	100
delBD_catTS	TS	cell_delBD_catTSggr_15-3	1	92.3955
delBD_catTS	TS	cell_delBD_catTSggr_15-3	2	89.3082
delBD_catTS	TS	cell_delBD_catTSggr_15-3	3	97.9567
delBD_catTS	TS	cell_delBD_catTSggr_15-3	4	98.1376
delBD_catTS	TS	cell_delBD_catTSggr_15-3	5	97.1586
delBD_catTS	TS	cell_delBD_catTSggr_15-4	0	100
delBD_catTS	TS	cell_delBD_catTSggr_15-4	1	95.1824
delBD_catTS	TS	cell_delBD_catTSggr_15-4	2	92.1054
delBD_catTS	TS	cell_delBD_catTSggr_15-4	3	97.3395
delBD_catTS	TS	cell_delBD_catTSggr_15-4	4	100.688
delBD_catTS	TS	cell_delBD_catTSggr_15-4	5	98.5431
delBD_catTS	TS	cell_delBD_catTSggr_15-5	0	100
delBD_catTS	TS	cell_delBD_catTSggr_15-5	1	97.5684
delBD_catTS	TS	cell_delBD_catTSggr_15-5	2	95.1906
delBD_catTS	TS	cell_delBD_catTSggr_15-5	3	98.0045
delBD_catTS	TS	cell_delBD_catTSggr_15-5	4	100.211
delBD_catTS	TS	cell_delBD_catTSggr_15-5	5	100.181
delBD_catTS	TS	cell_delBD_catTSggr_16-1	0	100
delBD_catTS	TS	cell_delBD_catTSggr_16-1	1	98.9121
delBD_catTS	TS	cell_delBD_catTSggr_16-1	2	96.322
delBD_catTS	TS	cell_delBD_catTSggr_16-1	3	95.3969
delBD_catTS	TS	cell_delBD_catTSggr_16-1	4	101.872
delBD_catTS	TS	cell_delBD_catTSggr_16-1	5	98.6214
delBD_catTS	TS	cell_delBD_catTSggr_16-2	0	100
delBD_catTS	TS	cell_delBD_catTSggr_16-2	1	100.468
delBD_catTS	TS	cell_delBD_catTSggr_16-2	2	97.1475
delBD_catTS	TS	cell_delBD_catTSggr_16-2	3	97.9805
delBD_catTS	TS	cell_delBD_catTSggr_16-2	4	99.2689
delBD_catTS	TS	cell_delBD_catTSggr_16-2	5	98.4071
delBD_catTS	TS	cell_delBD_catTSggr_16-3	0	100
delBD_catTS	TS	cell_delBD_catTSggr_16-3	1	98.0178
delBD_catTS	TS	cell_delBD_catTSggr_16-3	2	99.5015
delBD_catTS	TS	cell_delBD_catTSggr_16-3	3	100.063
delBD_catTS	TS	cell_delBD_catTSggr_16-3	4	102.431
delBD_catTS	TS	cell_delBD_catTSggr_16-3	5	106.026
delBD_catTS	TS	cell_delBD_catTSggr_16-4	0	100
delBD_catTS	TS	cell_delBD_catTSggr_16-4	1	105.477
delBD_catTS	TS	cell_delBD_catTSggr_16-4	2	100.829
delBD_catTS	TS	cell_delBD_catTSggr_16-4	3	102.253
delBD_catTS	TS	cell_delBD_catTSggr_16-4	4	104.169
delBD_catTS	TS	cell_delBD_catTSggr_16-4	5	104.963
delBD_catTS	TS	cell_delBD_catTSggr_16-5	0	100
delBD_catTS	TS	cell_delBD_catTSggr_16-5	1	97.1093
delBD_catTS	TS	cell_delBD_catTSggr_16-5	2	98.2116
delBD_catTS	TS	cell_delBD_catTSggr_16-5	3	99.3958
delBD_catTS	TS	cell_delBD_catTSggr_16-5	4	100.312
delBD_catTS	TS	cell_delBD_catTSggr_16-5	5	96.5096
delBD_catTS	TS	cell_delBC_catTSggr_17-1	0	100
delBD_catTS	TS	cell_delBC_catTSggr_17-1	1	100.395
delBD_catTS	TS	cell_delBC_catTSggr_17-1	2	102.653
delBD_catTS	TS	cell_delBC_catTSggr_17-1	3	104.895
delBD_catTS	TS	cell_delBC_catTSggr_17-1	4	105.258
delBD_catTS	TS	cell_delBC_catTSggr_17-1	5	104.535
delBD_catTS	TS	cell_delBC_catTSggr_17-2	0	100
delBD_catTS	TS	cell_delBC_catTSggr_17-2	1	102.876
delBD_catTS	TS	cell_delBC_catTSggr_17-2	2	101.543
delBD_catTS	TS	cell_delBC_catTSggr_17-2	3	101.025
delBD_catTS	TS	cell_delBC_catTSggr_17-2	4	106.176
delBD_catTS	TS	cell_delBC_catTSggr_17-2	5	102.165
delBD_catTS	TS	cell_delBC_catTSggr_17-3	0	100
delBD_catTS	TS	cell_delBC_catTSggr_17-3	1	99.0477
delBD_catTS	TS	cell_delBC_catTSggr_17-3	2	98.3009
delBD_catTS	TS	cell_delBC_catTSggr_17-3	3	96.8725
delBD_catTS	TS	cell_delBC_catTSggr_17-3	4	98.9516
delBD_catTS	TS	cell_delBC_catTSggr_17-3	5	97.9527
delBD_catTS	TS	cell_delBC_catTSggr_17-4	0	100
delBD_catTS	TS	cell_delBC_catTSggr_17-4	1	97.2907
delBD_catTS	TS	cell_delBC_catTSggr_17-4	2	96.0282
delBD_catTS	TS	cell_delBC_catTSggr_17-4	3	94.0472
delBD_catTS	TS	cell_delBC_catTSggr_17-4	4	98.3233
delBD_catTS	TS	cell_delBC_catTSggr_17-4	5	98.7123
delBD_catTS	TS	cell_delBC_catTSggr_17-5	0	100
delBD_catTS	TS	cell_delBC_catTSggr_17-5	1	96.7046
delBD_catTS	TS	cell_delBC_catTSggr_17-5	2	99.2383
delBD_catTS	TS	cell_delBC_catTSggr_17-5	3	100.113
delBD_catTS	TS	cell_delBC_catTSggr_17-5	4	104.718
delBD_catTS	TS	cell_delBC_catTSggr_17-5	5	101.706
delBD_catTS	TS	cell_delBD_catTSggr_18-1	0	100
delBD_catTS	TS	cell_delBD_catTSggr_18-1	1	99.8052
delBD_catTS	TS	cell_delBD_catTSggr_18-1	2	100.367
delBD_catTS	TS	cell_delBD_catTSggr_18-1	3	101.629
delBD_catTS	TS	cell_delBD_catTSggr_18-1	4	100.75
delBD_catTS	TS	cell_delBD_catTSggr_18-1	5	99.7873
delBD_catTS	TS	cell_delBD_catTSggr_18-2	0	100
delBD_catTS	TS	cell_delBD_catTSggr_18-2	1	100.565
delBD_catTS	TS	cell_delBD_catTSggr_18-2	2	103.857
delBD_catTS	TS	cell_delBD_catTSggr_18-2	3	103.61
delBD_catTS	TS	cell_delBD_catTSggr_18-2	4	103.429
delBD_catTS	TS	cell_delBD_catTSggr_18-2	5	103.894
delBD_catTS	TS	cell_delBD_catTSggr_18-3	0	100
delBD_catTS	TS	cell_delBD_catTSggr_18-3	1	99.8237
delBD_catTS	TS	cell_delBD_catTSggr_18-3	2	100.203
delBD_catTS	TS	cell_delBD_catTSggr_18-3	3	101.422
delBD_catTS	TS	cell_delBD_catTSggr_18-3	4	103.27
delBD_catTS	TS	cell_delBD_catTSggr_18-3	5	100.686
delBD_catTS	TS	cell_delBD_catTSggr_18-4	0	100
delBD_catTS	TS	cell_delBD_catTSggr_18-4	1	101.281
delBD_catTS	TS	cell_delBD_catTSggr_18-4	2	99.8935
delBD_catTS	TS	cell_delBD_catTSggr_18-4	3	101.873
delBD_catTS	TS	cell_delBD_catTSggr_18-4	4	99.8448
delBD_catTS	TS	cell_delBD_catTSggr_18-4	5	100.947
delBD_catTS	TS	cell_delBD_catTSggr_18-5	0	100
delBD_catTS	TS	cell_delBD_catTSggr_18-5	1	100.708
delBD_catTS	TS	cell_delBD_catTSggr_18-5	2	103.931
delBD_catTS	TS	cell_delBD_catTSggr_18-5	3	105.941
delBD_catTS	TS	cell_delBD_catTSggr_18-5	4	108.734
delBD_catTS	TS	cell_delBD_catTSggr_18-5	5	108.201
delBD_catTS	TS	cell_delBD_catTSggr_18-6	0	100
delBD_catTS	TS	cell_delBD_catTSggr_18-6	1	99.9731
delBD_catTS	TS	cell_delBD_catTSggr_18-6	2	103.498
delBD_catTS	TS	cell_delBD_catTSggr_18-6	3	103.708
delBD_catTS	TS	cell_delBD_catTSggr_18-6	4	107.429
delBD_catTS	TS	cell_delBD_catTSggr_18-6	5	105.216
delBD_catTS	TS	cell_delBD_catTSggr_18-7	0	100
delBD_catTS	TS	cell_delBD_catTSggr_18-7	1	104.085
delBD_catTS	TS	cell_delBD_catTSggr_18-7	2	106.833
delBD_catTS	TS	cell_delBD_catTSggr_18-7	3	105.313
delBD_catTS	TS	cell_delBD_catTSggr_18-7	4	113.394
delBD_catTS	TS	cell_delBD_catTSggr_18-7	5	108.088
delBD_catTS	TS	cell_delBD_catTSggr_18-8	0	100
delBD_catTS	TS	cell_delBD_catTSggr_18-8	1	99.5752
delBD_catTS	TS	cell_delBD_catTSggr_18-8	2	99.9821
delBD_catTS	TS	cell_delBD_catTSggr_18-8	3	103.775
delBD_catTS	TS	cell_delBD_catTSggr_18-8	4	102.83
delBD_catTS	TS	cell_delBD_catTSggr_18-8	5	103.135
delBD_catTS	TS	cell_delBD_catTSggr_19-1	0	100
delBD_catTS	TS	cell_delBD_catTSggr_19-1	1	102.75
delBD_catTS	TS	cell_delBD_catTSggr_19-1	2	106.228
delBD_catTS	TS	cell_delBD_catTSggr_19-1	3	104.446
delBD_catTS	TS	cell_delBD_catTSggr_19-1	4	104.936
delBD_catTS	TS	cell_delBD_catTSggr_19-1	5	105.308
delBD_catTS	TS	cell_delBD_catTSggr_19-2	0	100
delBD_catTS	TS	cell_delBD_catTSggr_19-2	1	104.046
delBD_catTS	TS	cell_delBD_catTSggr_19-2	2	104.205
delBD_catTS	TS	cell_delBD_catTSggr_19-2	3	103.654
delBD_catTS	TS	cell_delBD_catTSggr_19-2	4	106.372
delBD_catTS	TS	cell_delBD_catTSggr_19-2	5	108.07
delBD_catTS	TS	cell_delBD_catTSggr_19-3	0	100
delBD_catTS	TS	cell_delBD_catTSggr_19-3	1	99.2282
delBD_catTS	TS	cell_delBD_catTSggr_19-3	2	100.161
delBD_catTS	TS	cell_delBD_catTSggr_19-3	3	99.2545
delBD_catTS	TS	cell_delBD_catTSggr_19-3	4	102.666
delBD_catTS	TS	cell_delBD_catTSggr_19-3	5	103.357
delBD_catTS	TS	cell_delBD_catTSggr_19-4	0	100
delBD_catTS	TS	cell_delBD_catTSggr_19-4	1	103.284
delBD_catTS	TS	cell_delBD_catTSggr_19-4	2	103.571
delBD_catTS	TS	cell_delBD_catTSggr_19-4	3	101.04
delBD_catTS	TS	cell_delBD_catTSggr_19-4	4	98.1685
delBD_catTS	TS	cell_delBD_catTSggr_19-4	5	102.513
delBD_catTS	TS	cell_delBD_catTSggr_19-5	0	100
delBD_catTS	TS	cell_delBD_catTSggr_19-5	1	101.418
delBD_catTS	TS	cell_delBD_catTSggr_19-5	2	102.471
delBD_catTS	TS	cell_delBD_catTSggr_19-5	3	101.392
delBD_catTS	TS	cell_delBD_catTSggr_19-5	4	101.298
delBD_catTS	TS	cell_delBD_catTSggr_19-5	5	103.287
delBD_catTS	TS	cell_delBD_catTSggr_19-6	0	100
delBD_catTS	TS	cell_delBD_catTSggr_19-6	1	101.939
delBD_catTS	TS	cell_delBD_catTSggr_19-6	2	100.572
delBD_catTS	TS	cell_delBD_catTSggr_19-6	3	101.483
delBD_catTS	TS	cell_delBD_catTSggr_19-6	4	105.022
delBD_catTS	TS	cell_delBD_catTSggr_19-6	5	103.258
delBD_catTS	TS	cell_delBC_catTSggr_110-1	0	100
delBD_catTS	TS	cell_delBC_catTSggr_110-1	1	100.197
delBD_catTS	TS	cell_delBC_catTSggr_110-1	2	102.278
delBD_catTS	TS	cell_delBC_catTSggr_110-1	3	99.9087
delBD_catTS	TS	cell_delBC_catTSggr_110-1	4	104.087
delBD_catTS	TS	cell_delBC_catTSggr_110-1	5	101.97
delBD_catTS	TS	cell_delBC_catTSggr_110-2	0	100
delBD_catTS	TS	cell_delBC_catTSggr_110-2	1	105.936
delBD_catTS	TS	cell_delBC_catTSggr_110-2	2	107.527
delBD_catTS	TS	cell_delBC_catTSggr_110-2	3	109.027
delBD_catTS	TS	cell_delBC_catTSggr_110-2	4	109.798
delBD_catTS	TS	cell_delBC_catTSggr_110-2	5	111.95
delBD_catTS	TS	cell_delBC_catTSggr_110-3	0	100
delBD_catTS	TS	cell_delBC_catTSggr_110-3	1	103.997
delBD_catTS	TS	cell_delBC_catTSggr_110-3	2	99.1144
delBD_catTS	TS	cell_delBC_catTSggr_110-3	3	100.367
delBD_catTS	TS	cell_delBC_catTSggr_110-3	4	101.2
delBD_catTS	TS	cell_delBC_catTSggr_110-3	5	103.024
delBD_catTS	TS	cell_delBC_catTSggr_110-4	0	100
delBD_catTS	TS	cell_delBC_catTSggr_110-4	1	114.211
delBD_catTS	TS	cell_delBC_catTSggr_110-4	2	119.467
delBD_catTS	TS	cell_delBC_catTSggr_110-4	3	117.979
delBD_catTS	TS	cell_delBC_catTSggr_110-4	4	122.56
delBD_catTS	TS	cell_delBC_catTSggr_110-4	5	120.181
delBD_catTS	TS	cell_delBC_catTSggr_110-5	0	100
delBD_catTS	TS	cell_delBC_catTSggr_110-5	1	100.529
delBD_catTS	TS	cell_delBC_catTSggr_110-5	2	100.236
delBD_catTS	TS	cell_delBC_catTSggr_110-5	3	101.14
delBD_catTS	TS	cell_delBC_catTSggr_110-5	4	103.034
delBD_catTS	TS	cell_delBC_catTSggr_110-5	5	101.011
delBD_catTS	TS	cell_delBC_catTSggr_110-6	0	100
delBD_catTS	TS	cell_delBC_catTSggr_110-6	1	101.83
delBD_catTS	TS	cell_delBC_catTSggr_110-6	2	103.231
delBD_catTS	TS	cell_delBC_catTSggr_110-6	3	103.966
delBD_catTS	TS	cell_delBC_catTSggr_110-6	4	106.763
delBD_catTS	TS	cell_delBC_catTSggr_110-6	5	104.922
delBD_catTS	TS	cell_delBC_catTSggr_110-7	0	100
delBD_catTS	TS	cell_delBC_catTSggr_110-7	1	97.9309
delBD_catTS	TS	cell_delBC_catTSggr_110-7	2	100.72
delBD_catTS	TS	cell_delBC_catTSggr_110-7	3	100.093
delBD_catTS	TS	cell_delBC_catTSggr_110-7	4	102.294
delBD_catTS	TS	cell_delBC_catTSggr_110-7	5	105.924
delBD_catTS	TS	cell_delBC_catTSggr_110-8	0	100
delBD_catTS	TS	cell_delBC_catTSggr_110-8	1	104.898
delBD_catTS	TS	cell_delBC_catTSggr_110-8	2	105.955
delBD_catTS	TS	cell_delBC_catTSggr_110-8	3	106.044
delBD_catTS	TS	cell_delBC_catTSggr_110-8	4	109.072
delBD_catTS	TS	cell_delBC_catTSggr_110-8	5	120.418
delBD_catTS	mCherry	cell_delBD_catTSggr_11-1	0	100
delBD_catTS	mCherry	cell_delBD_catTSggr_11-1	1	100.244
delBD_catTS	mCherry	cell_delBD_catTSggr_11-1	2	100.125
delBD_catTS	mCherry	cell_delBD_catTSggr_11-1	3	98.5034
delBD_catTS	mCherry	cell_delBD_catTSggr_11-1	4	100.571
delBD_catTS	mCherry	cell_delBD_catTSggr_11-1	5	102.306
delBD_catTS	mCherry	cell_delBD_catTSggr_11-2	0	100
delBD_catTS	mCherry	cell_delBD_catTSggr_11-2	1	100.559
delBD_catTS	mCherry	cell_delBD_catTSggr_11-2	2	99.2483
delBD_catTS	mCherry	cell_delBD_catTSggr_11-2	3	100.097
delBD_catTS	mCherry	cell_delBD_catTSggr_11-2	4	98.7982
delBD_catTS	mCherry	cell_delBD_catTSggr_11-2	5	100.131
delBD_catTS	mCherry	cell_delBD_catTSggr_11-3	0	100
delBD_catTS	mCherry	cell_delBD_catTSggr_11-3	1	101.255
delBD_catTS	mCherry	cell_delBD_catTSggr_11-3	2	98.4727
delBD_catTS	mCherry	cell_delBD_catTSggr_11-3	3	99.5063
delBD_catTS	mCherry	cell_delBD_catTSggr_11-3	4	97.8405
delBD_catTS	mCherry	cell_delBD_catTSggr_11-3	5	98.3667
delBD_catTS	mCherry	cell_delBD_catTSggr_11-4	0	100
delBD_catTS	mCherry	cell_delBD_catTSggr_11-4	1	99.1712
delBD_catTS	mCherry	cell_delBD_catTSggr_11-4	2	97.6919
delBD_catTS	mCherry	cell_delBD_catTSggr_11-4	3	96.6752
delBD_catTS	mCherry	cell_delBD_catTSggr_11-4	4	100.754
delBD_catTS	mCherry	cell_delBD_catTSggr_11-4	5	99.9299
delBD_catTS	mCherry	cell_delBD_catTSggr_12-1	0	100
delBD_catTS	mCherry	cell_delBD_catTSggr_12-1	1	100.196
delBD_catTS	mCherry	cell_delBD_catTSggr_12-1	2	101.337
delBD_catTS	mCherry	cell_delBD_catTSggr_12-1	3	100.405
delBD_catTS	mCherry	cell_delBD_catTSggr_12-1	4	103.404
delBD_catTS	mCherry	cell_delBD_catTSggr_12-1	5	102.121
delBD_catTS	mCherry	cell_delBD_catTSggr_12-2	0	100
delBD_catTS	mCherry	cell_delBD_catTSggr_12-2	1	99.763
delBD_catTS	mCherry	cell_delBD_catTSggr_12-2	2	99.7132
delBD_catTS	mCherry	cell_delBD_catTSggr_12-2	3	100.476
delBD_catTS	mCherry	cell_delBD_catTSggr_12-2	4	101.663
delBD_catTS	mCherry	cell_delBD_catTSggr_12-2	5	103.681
delBD_catTS	mCherry	cell_delBD_catTSggr_12-3	0	100
delBD_catTS	mCherry	cell_delBD_catTSggr_12-3	1	101.541
delBD_catTS	mCherry	cell_delBD_catTSggr_12-3	2	100.314
delBD_catTS	mCherry	cell_delBD_catTSggr_12-3	3	99.7317
delBD_catTS	mCherry	cell_delBD_catTSggr_12-3	4	98.8885
delBD_catTS	mCherry	cell_delBD_catTSggr_12-3	5	98.7428
delBD_catTS	mCherry	cell_delBD_catTSggr_12-4	0	100
delBD_catTS	mCherry	cell_delBD_catTSggr_12-4	1	98.9856
delBD_catTS	mCherry	cell_delBD_catTSggr_12-4	2	97.7858
delBD_catTS	mCherry	cell_delBD_catTSggr_12-4	3	98.8071
delBD_catTS	mCherry	cell_delBD_catTSggr_12-4	4	100.985
delBD_catTS	mCherry	cell_delBD_catTSggr_12-4	5	95.4458
delBD_catTS	mCherry	cell_delBD_catTSggr_13-1	0	100
delBD_catTS	mCherry	cell_delBD_catTSggr_13-1	1	102.525
delBD_catTS	mCherry	cell_delBD_catTSggr_13-1	2	99.0854
delBD_catTS	mCherry	cell_delBD_catTSggr_13-1	3	98.2268
delBD_catTS	mCherry	cell_delBD_catTSggr_13-1	4	101.325
delBD_catTS	mCherry	cell_delBD_catTSggr_13-1	5	99.9328
delBD_catTS	mCherry	cell_delBD_catTSggr_13-2	0	100
delBD_catTS	mCherry	cell_delBD_catTSggr_13-2	1	97.8716
delBD_catTS	mCherry	cell_delBD_catTSggr_13-2	2	99.8013
delBD_catTS	mCherry	cell_delBD_catTSggr_13-2	3	100.503
delBD_catTS	mCherry	cell_delBD_catTSggr_13-2	4	97.4237
delBD_catTS	mCherry	cell_delBD_catTSggr_13-2	5	96.6988
delBD_catTS	mCherry	cell_delBD_catTSggr_13-3	0	100
delBD_catTS	mCherry	cell_delBD_catTSggr_13-3	1	99.8307
delBD_catTS	mCherry	cell_delBD_catTSggr_13-3	2	98.6685
delBD_catTS	mCherry	cell_delBD_catTSggr_13-3	3	98.3301
delBD_catTS	mCherry	cell_delBD_catTSggr_13-3	4	97.2861
delBD_catTS	mCherry	cell_delBD_catTSggr_13-3	5	97.5348
delBD_catTS	mCherry	cell_delBD_catTSggr_13-4	0	100
delBD_catTS	mCherry	cell_delBD_catTSggr_13-4	1	99.1318
delBD_catTS	mCherry	cell_delBD_catTSggr_13-4	2	101.26
delBD_catTS	mCherry	cell_delBD_catTSggr_13-4	3	98.6972
delBD_catTS	mCherry	cell_delBD_catTSggr_13-4	4	99.7938
delBD_catTS	mCherry	cell_delBD_catTSggr_13-4	5	98.5346
delBD_catTS	mCherry	cell_delBD_catTSggr_13-5	0	100
delBD_catTS	mCherry	cell_delBD_catTSggr_13-5	1	101.062
delBD_catTS	mCherry	cell_delBD_catTSggr_13-5	2	97.1599
delBD_catTS	mCherry	cell_delBD_catTSggr_13-5	3	94.9292
delBD_catTS	mCherry	cell_delBD_catTSggr_13-5	4	98.9541
delBD_catTS	mCherry	cell_delBD_catTSggr_13-5	5	95.013
delBD_catTS	mCherry	cell_delBD_catTSggr_13-6	0	100
delBD_catTS	mCherry	cell_delBD_catTSggr_13-6	1	99.7977
delBD_catTS	mCherry	cell_delBD_catTSggr_13-6	2	99.1665
delBD_catTS	mCherry	cell_delBD_catTSggr_13-6	3	99.0975
delBD_catTS	mCherry	cell_delBD_catTSggr_13-6	4	97.9257
delBD_catTS	mCherry	cell_delBD_catTSggr_13-6	5	96.8338
delBD_catTS	mCherry	cell_delBD_catTSggr_14-1	0	100
delBD_catTS	mCherry	cell_delBD_catTSggr_14-1	1	98.1466
delBD_catTS	mCherry	cell_delBD_catTSggr_14-1	2	98.6728
delBD_catTS	mCherry	cell_delBD_catTSggr_14-1	3	99.7341
delBD_catTS	mCherry	cell_delBD_catTSggr_14-1	4	99.8856
delBD_catTS	mCherry	cell_delBD_catTSggr_14-1	5	98.8957
delBD_catTS	mCherry	cell_delBD_catTSggr_14-2	0	100
delBD_catTS	mCherry	cell_delBD_catTSggr_14-2	1	102.202
delBD_catTS	mCherry	cell_delBD_catTSggr_14-2	2	102.663
delBD_catTS	mCherry	cell_delBD_catTSggr_14-2	3	100.057
delBD_catTS	mCherry	cell_delBD_catTSggr_14-2	4	100.837
delBD_catTS	mCherry	cell_delBD_catTSggr_14-2	5	101.934
delBD_catTS	mCherry	cell_delBD_catTSggr_15-1	0	100
delBD_catTS	mCherry	cell_delBD_catTSggr_15-1	1	98.6902
delBD_catTS	mCherry	cell_delBD_catTSggr_15-1	2	96.3299
delBD_catTS	mCherry	cell_delBD_catTSggr_15-1	3	96.6912
delBD_catTS	mCherry	cell_delBD_catTSggr_15-1	4	97.824
delBD_catTS	mCherry	cell_delBD_catTSggr_15-1	5	98.0089
delBD_catTS	mCherry	cell_delBD_catTSggr_15-2	0	100
delBD_catTS	mCherry	cell_delBD_catTSggr_15-2	1	97.6358
delBD_catTS	mCherry	cell_delBD_catTSggr_15-2	2	97.3907
delBD_catTS	mCherry	cell_delBD_catTSggr_15-2	3	96.5047
delBD_catTS	mCherry	cell_delBD_catTSggr_15-2	4	98.0165
delBD_catTS	mCherry	cell_delBD_catTSggr_15-2	5	97.6288
delBD_catTS	mCherry	cell_delBD_catTSggr_15-3	0	100
delBD_catTS	mCherry	cell_delBD_catTSggr_15-3	1	97.2884
delBD_catTS	mCherry	cell_delBD_catTSggr_15-3	2	97.9746
delBD_catTS	mCherry	cell_delBD_catTSggr_15-3	3	99.7707
delBD_catTS	mCherry	cell_delBD_catTSggr_15-3	4	101.315
delBD_catTS	mCherry	cell_delBD_catTSggr_15-3	5	99.1651
delBD_catTS	mCherry	cell_delBD_catTSggr_15-4	0	100
delBD_catTS	mCherry	cell_delBD_catTSggr_15-4	1	99.769
delBD_catTS	mCherry	cell_delBD_catTSggr_15-4	2	101.062
delBD_catTS	mCherry	cell_delBD_catTSggr_15-4	3	100.453
delBD_catTS	mCherry	cell_delBD_catTSggr_15-4	4	101.248
delBD_catTS	mCherry	cell_delBD_catTSggr_15-4	5	102.027
delBD_catTS	mCherry	cell_delBD_catTSggr_15-5	0	100
delBD_catTS	mCherry	cell_delBD_catTSggr_15-5	1	99.6708
delBD_catTS	mCherry	cell_delBD_catTSggr_15-5	2	99.1423
delBD_catTS	mCherry	cell_delBD_catTSggr_15-5	3	98.8307
delBD_catTS	mCherry	cell_delBD_catTSggr_15-5	4	99.898
delBD_catTS	mCherry	cell_delBD_catTSggr_15-5	5	99.4897
delBD_catTS	mCherry	cell_delBD_catTSggr_16-1	0	100
delBD_catTS	mCherry	cell_delBD_catTSggr_16-1	1	99.5152
delBD_catTS	mCherry	cell_delBD_catTSggr_16-1	2	100.753
delBD_catTS	mCherry	cell_delBD_catTSggr_16-1	3	99.2125
delBD_catTS	mCherry	cell_delBD_catTSggr_16-1	4	100.356
delBD_catTS	mCherry	cell_delBD_catTSggr_16-1	5	100.608
delBD_catTS	mCherry	cell_delBD_catTSggr_16-2	0	100
delBD_catTS	mCherry	cell_delBD_catTSggr_16-2	1	100.852
delBD_catTS	mCherry	cell_delBD_catTSggr_16-2	2	101.33
delBD_catTS	mCherry	cell_delBD_catTSggr_16-2	3	99.7755
delBD_catTS	mCherry	cell_delBD_catTSggr_16-2	4	100.016
delBD_catTS	mCherry	cell_delBD_catTSggr_16-2	5	99.7561
delBD_catTS	mCherry	cell_delBD_catTSggr_16-3	0	100
delBD_catTS	mCherry	cell_delBD_catTSggr_16-3	1	97.6249
delBD_catTS	mCherry	cell_delBD_catTSggr_16-3	2	96.9386
delBD_catTS	mCherry	cell_delBD_catTSggr_16-3	3	94.9487
delBD_catTS	mCherry	cell_delBD_catTSggr_16-3	4	93.7898
delBD_catTS	mCherry	cell_delBD_catTSggr_16-3	5	94.3482
delBD_catTS	mCherry	cell_delBD_catTSggr_16-4	0	100
delBD_catTS	mCherry	cell_delBD_catTSggr_16-4	1	102.246
delBD_catTS	mCherry	cell_delBD_catTSggr_16-4	2	99.8162
delBD_catTS	mCherry	cell_delBD_catTSggr_16-4	3	97.5545
delBD_catTS	mCherry	cell_delBD_catTSggr_16-4	4	96.3207
delBD_catTS	mCherry	cell_delBD_catTSggr_16-4	5	95.5977
delBD_catTS	mCherry	cell_delBD_catTSggr_16-5	0	100
delBD_catTS	mCherry	cell_delBD_catTSggr_16-5	1	98.0234
delBD_catTS	mCherry	cell_delBD_catTSggr_16-5	2	95.0096
delBD_catTS	mCherry	cell_delBD_catTSggr_16-5	3	97.4551
delBD_catTS	mCherry	cell_delBD_catTSggr_16-5	4	99.1881
delBD_catTS	mCherry	cell_delBD_catTSggr_16-5	5	100.501
delBD_catTS	mCherry	cell_delBC_catTSggr_17-1	0	100
delBD_catTS	mCherry	cell_delBC_catTSggr_17-1	1	101.105
delBD_catTS	mCherry	cell_delBC_catTSggr_17-1	2	103.48
delBD_catTS	mCherry	cell_delBC_catTSggr_17-1	3	106.139
delBD_catTS	mCherry	cell_delBC_catTSggr_17-1	4	101.81
delBD_catTS	mCherry	cell_delBC_catTSggr_17-1	5	105.581
delBD_catTS	mCherry	cell_delBC_catTSggr_17-2	0	100
delBD_catTS	mCherry	cell_delBC_catTSggr_17-2	1	93.9425
delBD_catTS	mCherry	cell_delBC_catTSggr_17-2	2	93.6676
delBD_catTS	mCherry	cell_delBC_catTSggr_17-2	3	94.3202
delBD_catTS	mCherry	cell_delBC_catTSggr_17-2	4	93.9696
delBD_catTS	mCherry	cell_delBC_catTSggr_17-2	5	97.8184
delBD_catTS	mCherry	cell_delBC_catTSggr_17-3	0	100
delBD_catTS	mCherry	cell_delBC_catTSggr_17-3	1	98.435
delBD_catTS	mCherry	cell_delBC_catTSggr_17-3	2	99.5039
delBD_catTS	mCherry	cell_delBC_catTSggr_17-3	3	99.78
delBD_catTS	mCherry	cell_delBC_catTSggr_17-3	4	99.1979
delBD_catTS	mCherry	cell_delBC_catTSggr_17-3	5	98.9348
delBD_catTS	mCherry	cell_delBC_catTSggr_17-4	0	100
delBD_catTS	mCherry	cell_delBC_catTSggr_17-4	1	96.0719
delBD_catTS	mCherry	cell_delBC_catTSggr_17-4	2	94.597
delBD_catTS	mCherry	cell_delBC_catTSggr_17-4	3	93.5406
delBD_catTS	mCherry	cell_delBC_catTSggr_17-4	4	94.4291
delBD_catTS	mCherry	cell_delBC_catTSggr_17-4	5	95.0965
delBD_catTS	mCherry	cell_delBC_catTSggr_17-5	0	100
delBD_catTS	mCherry	cell_delBC_catTSggr_17-5	1	99.6421
delBD_catTS	mCherry	cell_delBC_catTSggr_17-5	2	103.225
delBD_catTS	mCherry	cell_delBC_catTSggr_17-5	3	101.468
delBD_catTS	mCherry	cell_delBC_catTSggr_17-5	4	102.143
delBD_catTS	mCherry	cell_delBC_catTSggr_17-5	5	101.623
delBD_catTS	mCherry	cell_delBD_catTSggr_18-1	0	100
delBD_catTS	mCherry	cell_delBD_catTSggr_18-1	1	98.9609
delBD_catTS	mCherry	cell_delBD_catTSggr_18-1	2	99.9338
delBD_catTS	mCherry	cell_delBD_catTSggr_18-1	3	99.0241
delBD_catTS	mCherry	cell_delBD_catTSggr_18-1	4	99.4215
delBD_catTS	mCherry	cell_delBD_catTSggr_18-1	5	99.2564
delBD_catTS	mCherry	cell_delBD_catTSggr_18-2	0	100
delBD_catTS	mCherry	cell_delBD_catTSggr_18-2	1	101.486
delBD_catTS	mCherry	cell_delBD_catTSggr_18-2	2	101.478
delBD_catTS	mCherry	cell_delBD_catTSggr_18-2	3	102.987
delBD_catTS	mCherry	cell_delBD_catTSggr_18-2	4	102.161
delBD_catTS	mCherry	cell_delBD_catTSggr_18-2	5	102.557
delBD_catTS	mCherry	cell_delBD_catTSggr_18-3	0	100
delBD_catTS	mCherry	cell_delBD_catTSggr_18-3	1	100.878
delBD_catTS	mCherry	cell_delBD_catTSggr_18-3	2	97.6632
delBD_catTS	mCherry	cell_delBD_catTSggr_18-3	3	99.9626
delBD_catTS	mCherry	cell_delBD_catTSggr_18-3	4	98.7442
delBD_catTS	mCherry	cell_delBD_catTSggr_18-3	5	96.3597
delBD_catTS	mCherry	cell_delBD_catTSggr_18-4	0	100
delBD_catTS	mCherry	cell_delBD_catTSggr_18-4	1	100.663
delBD_catTS	mCherry	cell_delBD_catTSggr_18-4	2	98.4911
delBD_catTS	mCherry	cell_delBD_catTSggr_18-4	3	102.136
delBD_catTS	mCherry	cell_delBD_catTSggr_18-4	4	98.492
delBD_catTS	mCherry	cell_delBD_catTSggr_18-4	5	96.051
delBD_catTS	mCherry	cell_delBD_catTSggr_18-5	0	100
delBD_catTS	mCherry	cell_delBD_catTSggr_18-5	1	98.8576
delBD_catTS	mCherry	cell_delBD_catTSggr_18-5	2	100.236
delBD_catTS	mCherry	cell_delBD_catTSggr_18-5	3	98.8487
delBD_catTS	mCherry	cell_delBD_catTSggr_18-5	4	98.8021
delBD_catTS	mCherry	cell_delBD_catTSggr_18-5	5	98.4583
delBD_catTS	mCherry	cell_delBD_catTSggr_18-6	0	100
delBD_catTS	mCherry	cell_delBD_catTSggr_18-6	1	100.515
delBD_catTS	mCherry	cell_delBD_catTSggr_18-6	2	102.165
delBD_catTS	mCherry	cell_delBD_catTSggr_18-6	3	104.253
delBD_catTS	mCherry	cell_delBD_catTSggr_18-6	4	106.041
delBD_catTS	mCherry	cell_delBD_catTSggr_18-6	5	104.114
delBD_catTS	mCherry	cell_delBD_catTSggr_18-7	0	100
delBD_catTS	mCherry	cell_delBD_catTSggr_18-7	1	96.4943
delBD_catTS	mCherry	cell_delBD_catTSggr_18-7	2	102.657
delBD_catTS	mCherry	cell_delBD_catTSggr_18-7	3	101.456
delBD_catTS	mCherry	cell_delBD_catTSggr_18-7	4	103.908
delBD_catTS	mCherry	cell_delBD_catTSggr_18-7	5	105.6
delBD_catTS	mCherry	cell_delBD_catTSggr_18-8	0	100
delBD_catTS	mCherry	cell_delBD_catTSggr_18-8	1	103.08
delBD_catTS	mCherry	cell_delBD_catTSggr_18-8	2	100.423
delBD_catTS	mCherry	cell_delBD_catTSggr_18-8	3	101.397
delBD_catTS	mCherry	cell_delBD_catTSggr_18-8	4	98.5836
delBD_catTS	mCherry	cell_delBD_catTSggr_18-8	5	99.4237
delBD_catTS	mCherry	cell_delBD_catTSggr_19-1	0	100
delBD_catTS	mCherry	cell_delBD_catTSggr_19-1	1	97.6803
delBD_catTS	mCherry	cell_delBD_catTSggr_19-1	2	100.415
delBD_catTS	mCherry	cell_delBD_catTSggr_19-1	3	98.7843
delBD_catTS	mCherry	cell_delBD_catTSggr_19-1	4	99.8947
delBD_catTS	mCherry	cell_delBD_catTSggr_19-1	5	99.2039
delBD_catTS	mCherry	cell_delBD_catTSggr_19-2	0	100
delBD_catTS	mCherry	cell_delBD_catTSggr_19-2	1	97.4071
delBD_catTS	mCherry	cell_delBD_catTSggr_19-2	2	99.9697
delBD_catTS	mCherry	cell_delBD_catTSggr_19-2	3	98.7262
delBD_catTS	mCherry	cell_delBD_catTSggr_19-2	4	97.0783
delBD_catTS	mCherry	cell_delBD_catTSggr_19-2	5	96.0802
delBD_catTS	mCherry	cell_delBD_catTSggr_19-3	0	100
delBD_catTS	mCherry	cell_delBD_catTSggr_19-3	1	99.8645
delBD_catTS	mCherry	cell_delBD_catTSggr_19-3	2	101.468
delBD_catTS	mCherry	cell_delBD_catTSggr_19-3	3	100.264
delBD_catTS	mCherry	cell_delBD_catTSggr_19-3	4	101.582
delBD_catTS	mCherry	cell_delBD_catTSggr_19-3	5	101.758
delBD_catTS	mCherry	cell_delBD_catTSggr_19-4	0	100
delBD_catTS	mCherry	cell_delBD_catTSggr_19-4	1	100.052
delBD_catTS	mCherry	cell_delBD_catTSggr_19-4	2	98.9921
delBD_catTS	mCherry	cell_delBD_catTSggr_19-4	3	97.4472
delBD_catTS	mCherry	cell_delBD_catTSggr_19-4	4	92.9859
delBD_catTS	mCherry	cell_delBD_catTSggr_19-4	5	94.0283
delBD_catTS	mCherry	cell_delBD_catTSggr_19-5	0	100
delBD_catTS	mCherry	cell_delBD_catTSggr_19-5	1	101.326
delBD_catTS	mCherry	cell_delBD_catTSggr_19-5	2	100.889
delBD_catTS	mCherry	cell_delBD_catTSggr_19-5	3	101.342
delBD_catTS	mCherry	cell_delBD_catTSggr_19-5	4	100.663
delBD_catTS	mCherry	cell_delBD_catTSggr_19-5	5	102.668
delBD_catTS	mCherry	cell_delBD_catTSggr_19-6	0	100
delBD_catTS	mCherry	cell_delBD_catTSggr_19-6	1	100.913
delBD_catTS	mCherry	cell_delBD_catTSggr_19-6	2	100.562
delBD_catTS	mCherry	cell_delBD_catTSggr_19-6	3	102.934
delBD_catTS	mCherry	cell_delBD_catTSggr_19-6	4	101.479
delBD_catTS	mCherry	cell_delBD_catTSggr_19-6	5	100.63
delBD_catTS	mCherry	cell_delBC_catTSggr_110-1	0	100
delBD_catTS	mCherry	cell_delBC_catTSggr_110-1	1	101.056
delBD_catTS	mCherry	cell_delBC_catTSggr_110-1	2	98.7614
delBD_catTS	mCherry	cell_delBC_catTSggr_110-1	3	100.149
delBD_catTS	mCherry	cell_delBC_catTSggr_110-1	4	100.316
delBD_catTS	mCherry	cell_delBC_catTSggr_110-1	5	97.8335
delBD_catTS	mCherry	cell_delBC_catTSggr_110-2	0	100
delBD_catTS	mCherry	cell_delBC_catTSggr_110-2	1	102.221
delBD_catTS	mCherry	cell_delBC_catTSggr_110-2	2	101.257
delBD_catTS	mCherry	cell_delBC_catTSggr_110-2	3	100.577
delBD_catTS	mCherry	cell_delBC_catTSggr_110-2	4	103.889
delBD_catTS	mCherry	cell_delBC_catTSggr_110-2	5	104.574
delBD_catTS	mCherry	cell_delBC_catTSggr_110-3	0	100
delBD_catTS	mCherry	cell_delBC_catTSggr_110-3	1	98.4213
delBD_catTS	mCherry	cell_delBC_catTSggr_110-3	2	97.7469
delBD_catTS	mCherry	cell_delBC_catTSggr_110-3	3	99.7725
delBD_catTS	mCherry	cell_delBC_catTSggr_110-3	4	98.7519
delBD_catTS	mCherry	cell_delBC_catTSggr_110-3	5	99.3772
delBD_catTS	mCherry	cell_delBC_catTSggr_110-4	0	100
delBD_catTS	mCherry	cell_delBC_catTSggr_110-4	1	102.405
delBD_catTS	mCherry	cell_delBC_catTSggr_110-4	2	102.606
delBD_catTS	mCherry	cell_delBC_catTSggr_110-4	3	103.165
delBD_catTS	mCherry	cell_delBC_catTSggr_110-4	4	102.561
delBD_catTS	mCherry	cell_delBC_catTSggr_110-4	5	105.87
delBD_catTS	mCherry	cell_delBC_catTSggr_110-5	0	100
delBD_catTS	mCherry	cell_delBC_catTSggr_110-5	1	99.2832
delBD_catTS	mCherry	cell_delBC_catTSggr_110-5	2	100.182
delBD_catTS	mCherry	cell_delBC_catTSggr_110-5	3	98.6289
delBD_catTS	mCherry	cell_delBC_catTSggr_110-5	4	98.1079
delBD_catTS	mCherry	cell_delBC_catTSggr_110-5	5	98.7108
delBD_catTS	mCherry	cell_delBC_catTSggr_110-6	0	100
delBD_catTS	mCherry	cell_delBC_catTSggr_110-6	1	99.8569
delBD_catTS	mCherry	cell_delBC_catTSggr_110-6	2	102.602
delBD_catTS	mCherry	cell_delBC_catTSggr_110-6	3	101.733
delBD_catTS	mCherry	cell_delBC_catTSggr_110-6	4	100.038
delBD_catTS	mCherry	cell_delBC_catTSggr_110-6	5	99.715
delBD_catTS	mCherry	cell_delBC_catTSggr_110-7	0	100
delBD_catTS	mCherry	cell_delBC_catTSggr_110-7	1	98.7465
delBD_catTS	mCherry	cell_delBC_catTSggr_110-7	2	99.7445
delBD_catTS	mCherry	cell_delBC_catTSggr_110-7	3	100.097
delBD_catTS	mCherry	cell_delBC_catTSggr_110-7	4	99.1885
delBD_catTS	mCherry	cell_delBC_catTSggr_110-7	5	99.0248
delBD_catTS	mCherry	cell_delBC_catTSggr_110-8	0	100
delBD_catTS	mCherry	cell_delBC_catTSggr_110-8	1	96.116
delBD_catTS	mCherry	cell_delBC_catTSggr_110-8	2	97.785
delBD_catTS	mCherry	cell_delBC_catTSggr_110-8	3	99.8874
delBD_catTS	mCherry	cell_delBC_catTSggr_110-8	4	97.4548
delBD_catTS	mCherry	cell_delBC_catTSggr_110-8	5	102.45
delBD_catTS	relax_ratio	cell_delBC_catTSggr_110-1	0	100
delBD_catTS	relax_ratio	cell_delBC_catTSggr_110-1	1	99.1502
delBD_catTS	relax_ratio	cell_delBC_catTSggr_110-1	2	103.561
delBD_catTS	relax_ratio	cell_delBC_catTSggr_110-1	3	99.7601
delBD_catTS	relax_ratio	cell_delBC_catTSggr_110-1	4	103.759
delBD_catTS	relax_ratio	cell_delBC_catTSggr_110-1	5	104.228
delBD_catTS	relax_ratio	cell_delBC_catTSggr_110-2	0	100
delBD_catTS	relax_ratio	cell_delBC_catTSggr_110-2	1	103.634
delBD_catTS	relax_ratio	cell_delBC_catTSggr_110-2	2	106.192
delBD_catTS	relax_ratio	cell_delBC_catTSggr_110-2	3	108.402
delBD_catTS	relax_ratio	cell_delBC_catTSggr_110-2	4	105.688
delBD_catTS	relax_ratio	cell_delBC_catTSggr_110-2	5	107.053
delBD_catTS	relax_ratio	cell_delBC_catTSggr_110-3	0	100
delBD_catTS	relax_ratio	cell_delBC_catTSggr_110-3	1	105.666
delBD_catTS	relax_ratio	cell_delBC_catTSggr_110-3	2	101.399
delBD_catTS	relax_ratio	cell_delBC_catTSggr_110-3	3	100.596
delBD_catTS	relax_ratio	cell_delBC_catTSggr_110-3	4	102.479
delBD_catTS	relax_ratio	cell_delBC_catTSggr_110-3	5	103.669
delBD_catTS	relax_ratio	cell_delBC_catTSggr_110-4	0	100
delBD_catTS	relax_ratio	cell_delBC_catTSggr_110-4	1	111.529
delBD_catTS	relax_ratio	cell_delBC_catTSggr_110-4	2	116.433
delBD_catTS	relax_ratio	cell_delBC_catTSggr_110-4	3	114.36
delBD_catTS	relax_ratio	cell_delBC_catTSggr_110-4	4	119.5
delBD_catTS	relax_ratio	cell_delBC_catTSggr_110-4	5	113.518
delBD_catTS	relax_ratio	cell_delBC_catTSggr_110-5	0	100
delBD_catTS	relax_ratio	cell_delBC_catTSggr_110-5	1	101.255
delBD_catTS	relax_ratio	cell_delBC_catTSggr_110-5	2	100.054
delBD_catTS	relax_ratio	cell_delBC_catTSggr_110-5	3	102.546
delBD_catTS	relax_ratio	cell_delBC_catTSggr_110-5	4	105.022
delBD_catTS	relax_ratio	cell_delBC_catTSggr_110-5	5	102.33
delBD_catTS	relax_ratio	cell_delBC_catTSggr_110-6	0	100
delBD_catTS	relax_ratio	cell_delBC_catTSggr_110-6	1	101.976
delBD_catTS	relax_ratio	cell_delBC_catTSggr_110-6	2	100.614
delBD_catTS	relax_ratio	cell_delBC_catTSggr_110-6	3	102.195
delBD_catTS	relax_ratio	cell_delBC_catTSggr_110-6	4	106.722
delBD_catTS	relax_ratio	cell_delBC_catTSggr_110-6	5	105.222
delBD_catTS	relax_ratio	cell_delBC_catTSggr_110-7	0	100
delBD_catTS	relax_ratio	cell_delBC_catTSggr_110-7	1	99.1741
delBD_catTS	relax_ratio	cell_delBC_catTSggr_110-7	2	100.978
delBD_catTS	relax_ratio	cell_delBC_catTSggr_110-7	3	99.996
delBD_catTS	relax_ratio	cell_delBC_catTSggr_110-7	4	103.131
delBD_catTS	relax_ratio	cell_delBC_catTSggr_110-7	5	106.968
delBD_catTS	relax_ratio	cell_delBC_catTSggr_110-8	0	100
delBD_catTS	relax_ratio	cell_delBC_catTSggr_110-8	1	109.136
delBD_catTS	relax_ratio	cell_delBC_catTSggr_110-8	2	108.355
delBD_catTS	relax_ratio	cell_delBC_catTSggr_110-8	3	106.163
delBD_catTS	relax_ratio	cell_delBC_catTSggr_110-8	4	111.921
delBD_catTS	relax_ratio	cell_delBC_catTSggr_110-8	5	117.539
delBD_catTS	relax_ratio	cell_delBC_catTSggr_17-1	0	100
delBD_catTS	relax_ratio	cell_delBC_catTSggr_17-1	1	99.2979
delBD_catTS	relax_ratio	cell_delBC_catTSggr_17-1	2	99.2013
delBD_catTS	relax_ratio	cell_delBC_catTSggr_17-1	3	98.828
delBD_catTS	relax_ratio	cell_delBC_catTSggr_17-1	4	103.387
delBD_catTS	relax_ratio	cell_delBC_catTSggr_17-1	5	99.0095
delBD_catTS	relax_ratio	cell_delBC_catTSggr_17-2	0	100
delBD_catTS	relax_ratio	cell_delBC_catTSggr_17-2	1	109.509
delBD_catTS	relax_ratio	cell_delBC_catTSggr_17-2	2	108.408
delBD_catTS	relax_ratio	cell_delBC_catTSggr_17-2	3	107.109
delBD_catTS	relax_ratio	cell_delBC_catTSggr_17-2	4	112.989
delBD_catTS	relax_ratio	cell_delBC_catTSggr_17-2	5	104.444
delBD_catTS	relax_ratio	cell_delBC_catTSggr_17-3	0	100
delBD_catTS	relax_ratio	cell_delBC_catTSggr_17-3	1	100.622
delBD_catTS	relax_ratio	cell_delBC_catTSggr_17-3	2	98.791
delBD_catTS	relax_ratio	cell_delBC_catTSggr_17-3	3	97.086
delBD_catTS	relax_ratio	cell_delBC_catTSggr_17-3	4	99.7518
delBD_catTS	relax_ratio	cell_delBC_catTSggr_17-3	5	99.0073
delBD_catTS	relax_ratio	cell_delBC_catTSggr_17-4	0	100
delBD_catTS	relax_ratio	cell_delBC_catTSggr_17-4	1	101.269
delBD_catTS	relax_ratio	cell_delBC_catTSggr_17-4	2	101.513
delBD_catTS	relax_ratio	cell_delBC_catTSggr_17-4	3	100.542
delBD_catTS	relax_ratio	cell_delBC_catTSggr_17-4	4	104.124
delBD_catTS	relax_ratio	cell_delBC_catTSggr_17-4	5	103.802
delBD_catTS	relax_ratio	cell_delBC_catTSggr_17-5	0	100
delBD_catTS	relax_ratio	cell_delBC_catTSggr_17-5	1	97.0519
delBD_catTS	relax_ratio	cell_delBC_catTSggr_17-5	2	96.1375
delBD_catTS	relax_ratio	cell_delBC_catTSggr_17-5	3	98.664
delBD_catTS	relax_ratio	cell_delBC_catTSggr_17-5	4	102.521
delBD_catTS	relax_ratio	cell_delBC_catTSggr_17-5	5	100.083
delBD_catTS	relax_ratio	cell_delBD_catTSggr_11-1	0	100
delBD_catTS	relax_ratio	cell_delBD_catTSggr_11-1	1	93.4522
delBD_catTS	relax_ratio	cell_delBD_catTSggr_11-1	2	92.3419
delBD_catTS	relax_ratio	cell_delBD_catTSggr_11-1	3	97.2734
delBD_catTS	relax_ratio	cell_delBD_catTSggr_11-1	4	98.0938
delBD_catTS	relax_ratio	cell_delBD_catTSggr_11-1	5	95.6682
delBD_catTS	relax_ratio	cell_delBD_catTSggr_11-2	0	100
delBD_catTS	relax_ratio	cell_delBD_catTSggr_11-2	1	94.8838
delBD_catTS	relax_ratio	cell_delBD_catTSggr_11-2	2	94.2053
delBD_catTS	relax_ratio	cell_delBD_catTSggr_11-2	3	94.7046
delBD_catTS	relax_ratio	cell_delBD_catTSggr_11-2	4	97.7438
delBD_catTS	relax_ratio	cell_delBD_catTSggr_11-2	5	98.0383
delBD_catTS	relax_ratio	cell_delBD_catTSggr_11-3	0	100
delBD_catTS	relax_ratio	cell_delBD_catTSggr_11-3	1	97.2009
delBD_catTS	relax_ratio	cell_delBD_catTSggr_11-3	2	94.645
delBD_catTS	relax_ratio	cell_delBD_catTSggr_11-3	3	99.6405
delBD_catTS	relax_ratio	cell_delBD_catTSggr_11-3	4	102.479
delBD_catTS	relax_ratio	cell_delBD_catTSggr_11-3	5	105.6
delBD_catTS	relax_ratio	cell_delBD_catTSggr_11-4	0	100
delBD_catTS	relax_ratio	cell_delBD_catTSggr_11-4	1	94.8055
delBD_catTS	relax_ratio	cell_delBD_catTSggr_11-4	2	101.82
delBD_catTS	relax_ratio	cell_delBD_catTSggr_11-4	3	107.321
delBD_catTS	relax_ratio	cell_delBD_catTSggr_11-4	4	109.577
delBD_catTS	relax_ratio	cell_delBD_catTSggr_11-4	5	108.717
delBD_catTS	relax_ratio	cell_delBD_catTSggr_12-1	0	100
delBD_catTS	relax_ratio	cell_delBD_catTSggr_12-1	1	99.9245
delBD_catTS	relax_ratio	cell_delBD_catTSggr_12-1	2	98.9918
delBD_catTS	relax_ratio	cell_delBD_catTSggr_12-1	3	104.04
delBD_catTS	relax_ratio	cell_delBD_catTSggr_12-1	4	103.067
delBD_catTS	relax_ratio	cell_delBD_catTSggr_12-1	5	109.324
delBD_catTS	relax_ratio	cell_delBD_catTSggr_12-2	0	100
delBD_catTS	relax_ratio	cell_delBD_catTSggr_12-2	1	94.4659
delBD_catTS	relax_ratio	cell_delBD_catTSggr_12-2	2	93.0442
delBD_catTS	relax_ratio	cell_delBD_catTSggr_12-2	3	95.6392
delBD_catTS	relax_ratio	cell_delBD_catTSggr_12-2	4	93.461
delBD_catTS	relax_ratio	cell_delBD_catTSggr_12-2	5	95.1414
delBD_catTS	relax_ratio	cell_delBD_catTSggr_12-3	0	100
delBD_catTS	relax_ratio	cell_delBD_catTSggr_12-3	1	96.2645
delBD_catTS	relax_ratio	cell_delBD_catTSggr_12-3	2	94.9086
delBD_catTS	relax_ratio	cell_delBD_catTSggr_12-3	3	97.7477
delBD_catTS	relax_ratio	cell_delBD_catTSggr_12-3	4	102.147
delBD_catTS	relax_ratio	cell_delBD_catTSggr_12-3	5	98.7839
delBD_catTS	relax_ratio	cell_delBD_catTSggr_12-4	0	100
delBD_catTS	relax_ratio	cell_delBD_catTSggr_12-4	1	97.1487
delBD_catTS	relax_ratio	cell_delBD_catTSggr_12-4	2	98.7955
delBD_catTS	relax_ratio	cell_delBD_catTSggr_12-4	3	105.61
delBD_catTS	relax_ratio	cell_delBD_catTSggr_12-4	4	104.339
delBD_catTS	relax_ratio	cell_delBD_catTSggr_12-4	5	112.671
delBD_catTS	relax_ratio	cell_delBD_catTSggr_13-1	0	100
delBD_catTS	relax_ratio	cell_delBD_catTSggr_13-1	1	94.8117
delBD_catTS	relax_ratio	cell_delBD_catTSggr_13-1	2	97.5992
delBD_catTS	relax_ratio	cell_delBD_catTSggr_13-1	3	96.6191
delBD_catTS	relax_ratio	cell_delBD_catTSggr_13-1	4	96.771
delBD_catTS	relax_ratio	cell_delBD_catTSggr_13-1	5	95.5272
delBD_catTS	relax_ratio	cell_delBD_catTSggr_13-2	0	100
delBD_catTS	relax_ratio	cell_delBD_catTSggr_13-2	1	102.209
delBD_catTS	relax_ratio	cell_delBD_catTSggr_13-2	2	102.089
delBD_catTS	relax_ratio	cell_delBD_catTSggr_13-2	3	99.735
delBD_catTS	relax_ratio	cell_delBD_catTSggr_13-2	4	105.308
delBD_catTS	relax_ratio	cell_delBD_catTSggr_13-2	5	107.69
delBD_catTS	relax_ratio	cell_delBD_catTSggr_13-3	0	100
delBD_catTS	relax_ratio	cell_delBD_catTSggr_13-3	1	97.1472
delBD_catTS	relax_ratio	cell_delBD_catTSggr_13-3	2	92.8456
delBD_catTS	relax_ratio	cell_delBD_catTSggr_13-3	3	96.3763
delBD_catTS	relax_ratio	cell_delBD_catTSggr_13-3	4	98.8199
delBD_catTS	relax_ratio	cell_delBD_catTSggr_13-3	5	96.353
delBD_catTS	relax_ratio	cell_delBD_catTSggr_13-4	0	100
delBD_catTS	relax_ratio	cell_delBD_catTSggr_13-4	1	96.8482
delBD_catTS	relax_ratio	cell_delBD_catTSggr_13-4	2	92.4421
delBD_catTS	relax_ratio	cell_delBD_catTSggr_13-4	3	98.4555
delBD_catTS	relax_ratio	cell_delBD_catTSggr_13-4	4	97.6795
delBD_catTS	relax_ratio	cell_delBD_catTSggr_13-4	5	96.5789
delBD_catTS	relax_ratio	cell_delBD_catTSggr_13-5	0	100
delBD_catTS	relax_ratio	cell_delBD_catTSggr_13-5	1	96.1569
delBD_catTS	relax_ratio	cell_delBD_catTSggr_13-5	2	97.4083
delBD_catTS	relax_ratio	cell_delBD_catTSggr_13-5	3	100.777
delBD_catTS	relax_ratio	cell_delBD_catTSggr_13-5	4	98.0835
delBD_catTS	relax_ratio	cell_delBD_catTSggr_13-5	5	100.319
delBD_catTS	relax_ratio	cell_delBD_catTSggr_13-6	0	100
delBD_catTS	relax_ratio	cell_delBD_catTSggr_13-6	1	98.7305
delBD_catTS	relax_ratio	cell_delBD_catTSggr_13-6	2	95.4369
delBD_catTS	relax_ratio	cell_delBD_catTSggr_13-6	3	95.2604
delBD_catTS	relax_ratio	cell_delBD_catTSggr_13-6	4	97.4269
delBD_catTS	relax_ratio	cell_delBD_catTSggr_13-6	5	97.6113
delBD_catTS	relax_ratio	cell_delBD_catTSggr_14-1	0	100
delBD_catTS	relax_ratio	cell_delBD_catTSggr_14-1	1	96.9619
delBD_catTS	relax_ratio	cell_delBD_catTSggr_14-1	2	93.2373
delBD_catTS	relax_ratio	cell_delBD_catTSggr_14-1	3	92.8187
delBD_catTS	relax_ratio	cell_delBD_catTSggr_14-1	4	93.8879
delBD_catTS	relax_ratio	cell_delBD_catTSggr_14-1	5	93.8902
delBD_catTS	relax_ratio	cell_delBD_catTSggr_14-2	0	100
delBD_catTS	relax_ratio	cell_delBD_catTSggr_14-2	1	97.3213
delBD_catTS	relax_ratio	cell_delBD_catTSggr_14-2	2	94.9649
delBD_catTS	relax_ratio	cell_delBD_catTSggr_14-2	3	100.719
delBD_catTS	relax_ratio	cell_delBD_catTSggr_14-2	4	101.923
delBD_catTS	relax_ratio	cell_delBD_catTSggr_14-2	5	102.008
delBD_catTS	relax_ratio	cell_delBD_catTSggr_15-1	0	100
delBD_catTS	relax_ratio	cell_delBD_catTSggr_15-1	1	94.8498
delBD_catTS	relax_ratio	cell_delBD_catTSggr_15-1	2	95.9984
delBD_catTS	relax_ratio	cell_delBD_catTSggr_15-1	3	98.8248
delBD_catTS	relax_ratio	cell_delBD_catTSggr_15-1	4	99.1343
delBD_catTS	relax_ratio	cell_delBD_catTSggr_15-1	5	97.769
delBD_catTS	relax_ratio	cell_delBD_catTSggr_15-2	0	100
delBD_catTS	relax_ratio	cell_delBD_catTSggr_15-2	1	93.5732
delBD_catTS	relax_ratio	cell_delBD_catTSggr_15-2	2	93.5513
delBD_catTS	relax_ratio	cell_delBD_catTSggr_15-2	3	99.4087
delBD_catTS	relax_ratio	cell_delBD_catTSggr_15-2	4	99.9068
delBD_catTS	relax_ratio	cell_delBD_catTSggr_15-2	5	98.2191
delBD_catTS	relax_ratio	cell_delBD_catTSggr_15-3	0	100
delBD_catTS	relax_ratio	cell_delBD_catTSggr_15-3	1	94.9707
delBD_catTS	relax_ratio	cell_delBD_catTSggr_15-3	2	91.1545
delBD_catTS	relax_ratio	cell_delBD_catTSggr_15-3	3	98.1818
delBD_catTS	relax_ratio	cell_delBD_catTSggr_15-3	4	96.864
delBD_catTS	relax_ratio	cell_delBD_catTSggr_15-3	5	97.9766
delBD_catTS	relax_ratio	cell_delBD_catTSggr_15-4	0	100
delBD_catTS	relax_ratio	cell_delBD_catTSggr_15-4	1	95.4028
delBD_catTS	relax_ratio	cell_delBD_catTSggr_15-4	2	91.1373
delBD_catTS	relax_ratio	cell_delBD_catTSggr_15-4	3	96.9006
delBD_catTS	relax_ratio	cell_delBD_catTSggr_15-4	4	99.4467
delBD_catTS	relax_ratio	cell_delBD_catTSggr_15-4	5	96.5857
delBD_catTS	relax_ratio	cell_delBD_catTSggr_15-5	0	100
delBD_catTS	relax_ratio	cell_delBD_catTSggr_15-5	1	97.8906
delBD_catTS	relax_ratio	cell_delBD_catTSggr_15-5	2	96.0141
delBD_catTS	relax_ratio	cell_delBD_catTSggr_15-5	3	99.164
delBD_catTS	relax_ratio	cell_delBD_catTSggr_15-5	4	100.313
delBD_catTS	relax_ratio	cell_delBD_catTSggr_15-5	5	100.695
delBD_catTS	relax_ratio	cell_delBD_catTSggr_16-1	0	100
delBD_catTS	relax_ratio	cell_delBD_catTSggr_16-1	1	99.394
delBD_catTS	relax_ratio	cell_delBD_catTSggr_16-1	2	95.6023
delBD_catTS	relax_ratio	cell_delBD_catTSggr_16-1	3	96.1541
delBD_catTS	relax_ratio	cell_delBD_catTSggr_16-1	4	101.51
delBD_catTS	relax_ratio	cell_delBD_catTSggr_16-1	5	98.025
delBD_catTS	relax_ratio	cell_delBD_catTSggr_16-2	0	100
delBD_catTS	relax_ratio	cell_delBD_catTSggr_16-2	1	99.6191
delBD_catTS	relax_ratio	cell_delBD_catTSggr_16-2	2	95.8722
delBD_catTS	relax_ratio	cell_delBD_catTSggr_16-2	3	98.2009
delBD_catTS	relax_ratio	cell_delBD_catTSggr_16-2	4	99.2534
delBD_catTS	relax_ratio	cell_delBD_catTSggr_16-2	5	98.6478
delBD_catTS	relax_ratio	cell_delBD_catTSggr_16-3	0	100
delBD_catTS	relax_ratio	cell_delBD_catTSggr_16-3	1	100.403
delBD_catTS	relax_ratio	cell_delBD_catTSggr_16-3	2	102.644
delBD_catTS	relax_ratio	cell_delBD_catTSggr_16-3	3	105.387
delBD_catTS	relax_ratio	cell_delBD_catTSggr_16-3	4	109.213
delBD_catTS	relax_ratio	cell_delBD_catTSggr_16-3	5	112.378
delBD_catTS	relax_ratio	cell_delBD_catTSggr_16-4	0	100
delBD_catTS	relax_ratio	cell_delBD_catTSggr_16-4	1	103.16
delBD_catTS	relax_ratio	cell_delBD_catTSggr_16-4	2	101.015
delBD_catTS	relax_ratio	cell_delBD_catTSggr_16-4	3	104.817
delBD_catTS	relax_ratio	cell_delBD_catTSggr_16-4	4	108.148
delBD_catTS	relax_ratio	cell_delBD_catTSggr_16-4	5	109.796
delBD_catTS	relax_ratio	cell_delBD_catTSggr_16-5	0	100
delBD_catTS	relax_ratio	cell_delBD_catTSggr_16-5	1	99.0675
delBD_catTS	relax_ratio	cell_delBD_catTSggr_16-5	2	103.37
delBD_catTS	relax_ratio	cell_delBD_catTSggr_16-5	3	101.991
delBD_catTS	relax_ratio	cell_delBD_catTSggr_16-5	4	101.133
delBD_catTS	relax_ratio	cell_delBD_catTSggr_16-5	5	96.0283
delBD_catTS	relax_ratio	cell_delBD_catTSggr_18-1	0	100
delBD_catTS	relax_ratio	cell_delBD_catTSggr_18-1	1	100.853
delBD_catTS	relax_ratio	cell_delBD_catTSggr_18-1	2	100.433
delBD_catTS	relax_ratio	cell_delBD_catTSggr_18-1	3	102.63
delBD_catTS	relax_ratio	cell_delBD_catTSggr_18-1	4	101.336
delBD_catTS	relax_ratio	cell_delBD_catTSggr_18-1	5	100.535
delBD_catTS	relax_ratio	cell_delBD_catTSggr_18-2	0	100
delBD_catTS	relax_ratio	cell_delBD_catTSggr_18-2	1	99.0931
delBD_catTS	relax_ratio	cell_delBD_catTSggr_18-2	2	102.344
delBD_catTS	relax_ratio	cell_delBD_catTSggr_18-2	3	100.605
delBD_catTS	relax_ratio	cell_delBD_catTSggr_18-2	4	101.241
delBD_catTS	relax_ratio	cell_delBD_catTSggr_18-2	5	101.303
delBD_catTS	relax_ratio	cell_delBD_catTSggr_18-3	0	100
delBD_catTS	relax_ratio	cell_delBD_catTSggr_18-3	1	98.9545
delBD_catTS	relax_ratio	cell_delBD_catTSggr_18-3	2	102.6
delBD_catTS	relax_ratio	cell_delBD_catTSggr_18-3	3	101.46
delBD_catTS	relax_ratio	cell_delBD_catTSggr_18-3	4	104.584
delBD_catTS	relax_ratio	cell_delBD_catTSggr_18-3	5	104.49
delBD_catTS	relax_ratio	cell_delBD_catTSggr_18-4	0	100
delBD_catTS	relax_ratio	cell_delBD_catTSggr_18-4	1	100.614
delBD_catTS	relax_ratio	cell_delBD_catTSggr_18-4	2	101.424
delBD_catTS	relax_ratio	cell_delBD_catTSggr_18-4	3	99.7422
delBD_catTS	relax_ratio	cell_delBD_catTSggr_18-4	4	101.374
delBD_catTS	relax_ratio	cell_delBD_catTSggr_18-4	5	105.097
delBD_catTS	relax_ratio	cell_delBD_catTSggr_18-5	0	100
delBD_catTS	relax_ratio	cell_delBD_catTSggr_18-5	1	101.872
delBD_catTS	relax_ratio	cell_delBD_catTSggr_18-5	2	103.687
delBD_catTS	relax_ratio	cell_delBD_catTSggr_18-5	3	107.175
delBD_catTS	relax_ratio	cell_delBD_catTSggr_18-5	4	110.053
delBD_catTS	relax_ratio	cell_delBD_catTSggr_18-5	5	109.895
delBD_catTS	relax_ratio	cell_delBD_catTSggr_18-6	0	100
delBD_catTS	relax_ratio	cell_delBD_catTSggr_18-6	1	99.4609
delBD_catTS	relax_ratio	cell_delBD_catTSggr_18-6	2	101.305
delBD_catTS	relax_ratio	cell_delBD_catTSggr_18-6	3	99.4771
delBD_catTS	relax_ratio	cell_delBD_catTSggr_18-6	4	101.309
delBD_catTS	relax_ratio	cell_delBD_catTSggr_18-6	5	101.058
delBD_catTS	relax_ratio	cell_delBD_catTSggr_18-7	0	100
delBD_catTS	relax_ratio	cell_delBD_catTSggr_18-7	1	107.866
delBD_catTS	relax_ratio	cell_delBD_catTSggr_18-7	2	104.068
delBD_catTS	relax_ratio	cell_delBD_catTSggr_18-7	3	103.802
delBD_catTS	relax_ratio	cell_delBD_catTSggr_18-7	4	109.129
delBD_catTS	relax_ratio	cell_delBD_catTSggr_18-7	5	102.356
delBD_catTS	relax_ratio	cell_delBD_catTSggr_18-8	0	100
delBD_catTS	relax_ratio	cell_delBD_catTSggr_18-8	1	96.5996
delBD_catTS	relax_ratio	cell_delBD_catTSggr_18-8	2	99.5611
delBD_catTS	relax_ratio	cell_delBD_catTSggr_18-8	3	102.344
delBD_catTS	relax_ratio	cell_delBD_catTSggr_18-8	4	104.308
delBD_catTS	relax_ratio	cell_delBD_catTSggr_18-8	5	103.733
delBD_catTS	relax_ratio	cell_delBD_catTSggr_19-1	0	100
delBD_catTS	relax_ratio	cell_delBD_catTSggr_19-1	1	105.19
delBD_catTS	relax_ratio	cell_delBD_catTSggr_19-1	2	105.789
delBD_catTS	relax_ratio	cell_delBD_catTSggr_19-1	3	105.732
delBD_catTS	relax_ratio	cell_delBD_catTSggr_19-1	4	105.046
delBD_catTS	relax_ratio	cell_delBD_catTSggr_19-1	5	106.153
delBD_catTS	relax_ratio	cell_delBD_catTSggr_19-2	0	100
delBD_catTS	relax_ratio	cell_delBD_catTSggr_19-2	1	106.816
delBD_catTS	relax_ratio	cell_delBD_catTSggr_19-2	2	104.237
delBD_catTS	relax_ratio	cell_delBD_catTSggr_19-2	3	104.992
delBD_catTS	relax_ratio	cell_delBD_catTSggr_19-2	4	109.573
delBD_catTS	relax_ratio	cell_delBD_catTSggr_19-2	5	112.479
delBD_catTS	relax_ratio	cell_delBD_catTSggr_19-3	0	100
delBD_catTS	relax_ratio	cell_delBD_catTSggr_19-3	1	99.3628
delBD_catTS	relax_ratio	cell_delBD_catTSggr_19-3	2	98.7117
delBD_catTS	relax_ratio	cell_delBD_catTSggr_19-3	3	98.9932
delBD_catTS	relax_ratio	cell_delBD_catTSggr_19-3	4	101.067
delBD_catTS	relax_ratio	cell_delBD_catTSggr_19-3	5	101.572
delBD_catTS	relax_ratio	cell_delBD_catTSggr_19-4	0	100
delBD_catTS	relax_ratio	cell_delBD_catTSggr_19-4	1	103.23
delBD_catTS	relax_ratio	cell_delBD_catTSggr_19-4	2	104.626
delBD_catTS	relax_ratio	cell_delBD_catTSggr_19-4	3	103.687
delBD_catTS	relax_ratio	cell_delBD_catTSggr_19-4	4	105.573
delBD_catTS	relax_ratio	cell_delBD_catTSggr_19-4	5	109.024
delBD_catTS	relax_ratio	cell_delBD_catTSggr_19-5	0	100
delBD_catTS	relax_ratio	cell_delBD_catTSggr_19-5	1	100.091
delBD_catTS	relax_ratio	cell_delBD_catTSggr_19-5	2	101.568
delBD_catTS	relax_ratio	cell_delBD_catTSggr_19-5	3	100.049
delBD_catTS	relax_ratio	cell_delBD_catTSggr_19-5	4	100.631
delBD_catTS	relax_ratio	cell_delBD_catTSggr_19-5	5	100.603
delBD_catTS	relax_ratio	cell_delBD_catTSggr_19-6	0	100
delBD_catTS	relax_ratio	cell_delBD_catTSggr_19-6	1	101.017
delBD_catTS	relax_ratio	cell_delBD_catTSggr_19-6	2	100.01
delBD_catTS	relax_ratio	cell_delBD_catTSggr_19-6	3	98.591
delBD_catTS	relax_ratio	cell_delBD_catTSggr_19-6	4	103.492
delBD_catTS	relax_ratio	cell_delBD_catTSggr_19-6	5	102.611
catEgfp	TS	cell_catEgfp_11-1	0	100
catEgfp	TS	cell_catEgfp_11-1	1	101.855
catEgfp	TS	cell_catEgfp_11-1	2	104.153
catEgfp	TS	cell_catEgfp_11-1	3	103.352
catEgfp	TS	cell_catEgfp_11-1	4	102.607
catEgfp	TS	cell_catEgfp_11-1	5	100.883
catEgfp	TS	cell_catEgfp_11-2	0	100
catEgfp	TS	cell_catEgfp_11-2	1	100.196
catEgfp	TS	cell_catEgfp_11-2	2	102.233
catEgfp	TS	cell_catEgfp_11-2	3	102.442
catEgfp	TS	cell_catEgfp_11-2	4	100.018
catEgfp	TS	cell_catEgfp_11-2	5	99.7776
catEgfp	TS	cell_catEgfp_11-3	0	100
catEgfp	TS	cell_catEgfp_11-3	1	98.4952
catEgfp	TS	cell_catEgfp_11-3	2	100.27
catEgfp	TS	cell_catEgfp_11-3	3	99.8985
catEgfp	TS	cell_catEgfp_11-3	4	99.4021
catEgfp	TS	cell_catEgfp_11-3	5	98.7936
catEgfp	TS	cell_catEgfp_12-1	0	100
catEgfp	TS	cell_catEgfp_12-1	1	100.928
catEgfp	TS	cell_catEgfp_12-1	2	101.931
catEgfp	TS	cell_catEgfp_12-1	3	101.327
catEgfp	TS	cell_catEgfp_12-1	4	101.611
catEgfp	TS	cell_catEgfp_12-1	5	97.9057
catEgfp	TS	cell_catEgfp_12-2	0	100
catEgfp	TS	cell_catEgfp_12-2	1	99.7918
catEgfp	TS	cell_catEgfp_12-2	2	100.036
catEgfp	TS	cell_catEgfp_12-2	3	99.9475
catEgfp	TS	cell_catEgfp_12-2	4	98.4009
catEgfp	TS	cell_catEgfp_12-2	5	97.7716
catEgfp	TS	cell_catEgfp_12-3	0	100
catEgfp	TS	cell_catEgfp_12-3	1	97.5871
catEgfp	TS	cell_catEgfp_12-3	2	97.6894
catEgfp	TS	cell_catEgfp_12-3	3	97.0392
catEgfp	TS	cell_catEgfp_12-3	4	94.8961
catEgfp	TS	cell_catEgfp_12-3	5	94.2078
catEgfp	TS	cell_catEgfp_12-4	0	100
catEgfp	TS	cell_catEgfp_12-4	1	99.55
catEgfp	TS	cell_catEgfp_12-4	2	100.147
catEgfp	TS	cell_catEgfp_12-4	3	99.9464
catEgfp	TS	cell_catEgfp_12-4	4	99.7266
catEgfp	TS	cell_catEgfp_12-4	5	99.2394
catEgfp	TS	cell_catEgfp_13-1	0	100
catEgfp	TS	cell_catEgfp_13-1	1	98.4043
catEgfp	TS	cell_catEgfp_13-1	2	98.685
catEgfp	TS	cell_catEgfp_13-1	3	99.4978
catEgfp	TS	cell_catEgfp_13-1	4	98.3821
catEgfp	TS	cell_catEgfp_13-1	5	97.7951
catEgfp	TS	cell_catEgfp_14-1	0	100
catEgfp	TS	cell_catEgfp_14-1	1	104.656
catEgfp	TS	cell_catEgfp_14-1	2	105.086
catEgfp	TS	cell_catEgfp_14-1	3	106.544
catEgfp	TS	cell_catEgfp_14-1	4	105.618
catEgfp	TS	cell_catEgfp_14-1	5	105.018
catEgfp	TS	cell_catEgfp_14-2	0	100
catEgfp	TS	cell_catEgfp_14-2	1	102.17
catEgfp	TS	cell_catEgfp_14-2	2	101
catEgfp	TS	cell_catEgfp_14-2	3	101.476
catEgfp	TS	cell_catEgfp_14-2	4	99.7516
catEgfp	TS	cell_catEgfp_14-2	5	99.9088
catEgfp	TS	cell_catEgfp_15-1	0	100
catEgfp	TS	cell_catEgfp_15-1	1	95.9363
catEgfp	TS	cell_catEgfp_15-1	2	96.8667
catEgfp	TS	cell_catEgfp_15-1	3	97.4661
catEgfp	TS	cell_catEgfp_15-1	4	95.0359
catEgfp	TS	cell_catEgfp_15-1	5	94.7512
catEgfp	TS	cell_catEgfp_15-2	0	100
catEgfp	TS	cell_catEgfp_15-2	1	98.0408
catEgfp	TS	cell_catEgfp_15-2	2	99.1959
catEgfp	TS	cell_catEgfp_15-2	3	98.9475
catEgfp	TS	cell_catEgfp_15-2	4	98.5023
catEgfp	TS	cell_catEgfp_15-2	5	97.2073
catEgfp	TS	cell_catEgfp_15-3	0	100
catEgfp	TS	cell_catEgfp_15-3	1	105.455
catEgfp	TS	cell_catEgfp_15-3	2	105.006
catEgfp	TS	cell_catEgfp_15-3	3	104.95
catEgfp	TS	cell_catEgfp_15-3	4	104.353
catEgfp	TS	cell_catEgfp_15-3	5	104.636
catEgfp	TS	cell_catEgfp_16-1	0	100
catEgfp	TS	cell_catEgfp_16-1	1	110.753
catEgfp	TS	cell_catEgfp_16-1	2	114.712
catEgfp	TS	cell_catEgfp_16-1	3	113.313
catEgfp	TS	cell_catEgfp_16-1	4	113.498
catEgfp	TS	cell_catEgfp_16-1	5	114.163
catEgfp	TS	cell_catEgfp_16-2	0	100
catEgfp	TS	cell_catEgfp_16-2	1	97.0958
catEgfp	TS	cell_catEgfp_16-2	2	97.9654
catEgfp	TS	cell_catEgfp_16-2	3	97.1136
catEgfp	TS	cell_catEgfp_16-2	4	96.3413
catEgfp	TS	cell_catEgfp_16-2	5	97.9804
catEgfp	TS	cell_catEgfp_16-3	0	100
catEgfp	TS	cell_catEgfp_16-3	1	95.6852
catEgfp	TS	cell_catEgfp_16-3	2	96.5428
catEgfp	TS	cell_catEgfp_16-3	3	95.0319
catEgfp	TS	cell_catEgfp_16-3	4	93.5171
catEgfp	TS	cell_catEgfp_16-3	5	93.8542
catEgfp	TS	cell_catEgfp_17-1	0	100
catEgfp	TS	cell_catEgfp_17-1	1	101.04
catEgfp	TS	cell_catEgfp_17-1	2	102.428
catEgfp	TS	cell_catEgfp_17-1	3	101.54
catEgfp	TS	cell_catEgfp_17-1	4	99.3462
catEgfp	TS	cell_catEgfp_17-1	5	100.267
catEgfp	TS	cell_catEgfp_17-2	0	100
catEgfp	TS	cell_catEgfp_17-2	1	95.9871
catEgfp	TS	cell_catEgfp_17-2	2	96.0014
catEgfp	TS	cell_catEgfp_17-2	3	95.3529
catEgfp	TS	cell_catEgfp_17-2	4	93.6382
catEgfp	TS	cell_catEgfp_17-2	5	93.7922
catEgfp	TS	cell_catEgfp_17-3	0	100
catEgfp	TS	cell_catEgfp_17-3	1	98.1054
catEgfp	TS	cell_catEgfp_17-3	2	97.7756
catEgfp	TS	cell_catEgfp_17-3	3	96.3687
catEgfp	TS	cell_catEgfp_17-3	4	96.1832
catEgfp	TS	cell_catEgfp_17-3	5	95.0096
catEgfp	TS	cell_catEgfp_18-1	0	100
catEgfp	TS	cell_catEgfp_18-1	1	101.396
catEgfp	TS	cell_catEgfp_18-1	2	102.462
catEgfp	TS	cell_catEgfp_18-1	3	99.6807
catEgfp	TS	cell_catEgfp_18-1	4	100.799
catEgfp	TS	cell_catEgfp_18-1	5	98.4169
catEgfp	TS	cell_catEgfp_18-2	0	100
catEgfp	TS	cell_catEgfp_18-2	1	101.809
catEgfp	TS	cell_catEgfp_18-2	2	103.368
catEgfp	TS	cell_catEgfp_18-2	3	102.101
catEgfp	TS	cell_catEgfp_18-2	4	102.166
catEgfp	TS	cell_catEgfp_18-2	5	100.943
catEgfp	TS	cell_catEgfp_18-3	0	100
catEgfp	TS	cell_catEgfp_18-3	1	103.047
catEgfp	TS	cell_catEgfp_18-3	2	104.051
catEgfp	TS	cell_catEgfp_18-3	3	101.689
catEgfp	TS	cell_catEgfp_18-3	4	101.996
catEgfp	TS	cell_catEgfp_18-3	5	98.8545
catEgfp	TS	cell_catEgfp_19-1	0	100
catEgfp	TS	cell_catEgfp_19-1	1	96.5178
catEgfp	TS	cell_catEgfp_19-1	2	97.7992
catEgfp	TS	cell_catEgfp_19-1	3	96.5327
catEgfp	TS	cell_catEgfp_19-1	4	95.4728
catEgfp	TS	cell_catEgfp_19-1	5	93.035
catEgfp	TS	cell_catEgfp_19-2	0	100
catEgfp	TS	cell_catEgfp_19-2	1	97.7849
catEgfp	TS	cell_catEgfp_19-2	2	96.8742
catEgfp	TS	cell_catEgfp_19-2	3	96.6019
catEgfp	TS	cell_catEgfp_19-2	4	95.5855
catEgfp	TS	cell_catEgfp_19-2	5	95.2844
catEgfp	TS	cell_catEgfp_20-1	0	100
catEgfp	TS	cell_catEgfp_20-1	1	96.1598
catEgfp	TS	cell_catEgfp_20-1	2	94.1107
catEgfp	TS	cell_catEgfp_20-1	3	93.5516
catEgfp	TS	cell_catEgfp_20-1	4	92.0025
catEgfp	TS	cell_catEgfp_20-1	5	91.2099
catEgfp	TS	cell_catEgfp_20-2	0	100
catEgfp	TS	cell_catEgfp_20-2	1	99.6202
catEgfp	TS	cell_catEgfp_20-2	2	99.2465
catEgfp	TS	cell_catEgfp_20-2	3	98.0016
catEgfp	TS	cell_catEgfp_20-2	4	97.0955
catEgfp	TS	cell_catEgfp_20-2	5	97.0967
catEgfp	TS	cell_catEgfp_21-1	0	100
catEgfp	TS	cell_catEgfp_21-1	1	101.856
catEgfp	TS	cell_catEgfp_21-1	2	103.852
catEgfp	TS	cell_catEgfp_21-1	3	102.977
catEgfp	TS	cell_catEgfp_21-1	4	102.199
catEgfp	TS	cell_catEgfp_21-1	5	100.537
catEgfp	TS	cell_catEgfp_21-2	0	100
catEgfp	TS	cell_catEgfp_21-2	1	99.9107
catEgfp	TS	cell_catEgfp_21-2	2	101.322
catEgfp	TS	cell_catEgfp_21-2	3	101.281
catEgfp	TS	cell_catEgfp_21-2	4	98.7226
catEgfp	TS	cell_catEgfp_21-2	5	98.4919
catEgfp	TS	cell_catEgfp_21-3	0	100
catEgfp	TS	cell_catEgfp_21-3	1	98.1524
catEgfp	TS	cell_catEgfp_21-3	2	99.7278
catEgfp	TS	cell_catEgfp_21-3	3	99.4402
catEgfp	TS	cell_catEgfp_21-3	4	98.9358
catEgfp	TS	cell_catEgfp_21-3	5	98.2422
catEgfp	TS	cell_catEgfp_22-1	0	100
catEgfp	TS	cell_catEgfp_22-1	1	100.974
catEgfp	TS	cell_catEgfp_22-1	2	102.005
catEgfp	TS	cell_catEgfp_22-1	3	101.501
catEgfp	TS	cell_catEgfp_22-1	4	101.698
catEgfp	TS	cell_catEgfp_22-1	5	97.9312
catEgfp	TS	cell_catEgfp_22-2	0	100
catEgfp	TS	cell_catEgfp_22-2	1	97.4606
catEgfp	TS	cell_catEgfp_22-2	2	97.4146
catEgfp	TS	cell_catEgfp_22-2	3	96.7539
catEgfp	TS	cell_catEgfp_22-2	4	94.6287
catEgfp	TS	cell_catEgfp_22-2	5	93.9029
catEgfp	TS	cell_catEgfp_22-3	0	100
catEgfp	TS	cell_catEgfp_22-3	1	99.2146
catEgfp	TS	cell_catEgfp_22-3	2	99.3357
catEgfp	TS	cell_catEgfp_22-3	3	99.159
catEgfp	TS	cell_catEgfp_22-3	4	97.6646
catEgfp	TS	cell_catEgfp_22-3	5	97.291
catEgfp	TS	cell_catEgfp_22-4	0	100
catEgfp	TS	cell_catEgfp_22-4	1	99.4106
catEgfp	TS	cell_catEgfp_22-4	2	99.9982
catEgfp	TS	cell_catEgfp_22-4	3	99.6613
catEgfp	TS	cell_catEgfp_22-4	4	99.4365
catEgfp	TS	cell_catEgfp_22-4	5	98.9559
catEgfp	mCherry	cell_catEgfp_11-1	0	100
catEgfp	mCherry	cell_catEgfp_11-1	1	104.157
catEgfp	mCherry	cell_catEgfp_11-1	2	103.385
catEgfp	mCherry	cell_catEgfp_11-1	3	102.334
catEgfp	mCherry	cell_catEgfp_11-1	4	103.36
catEgfp	mCherry	cell_catEgfp_11-1	5	102.205
catEgfp	mCherry	cell_catEgfp_11-2	0	100
catEgfp	mCherry	cell_catEgfp_11-2	1	103.388
catEgfp	mCherry	cell_catEgfp_11-2	2	100.961
catEgfp	mCherry	cell_catEgfp_11-2	3	102.116
catEgfp	mCherry	cell_catEgfp_11-2	4	102.489
catEgfp	mCherry	cell_catEgfp_11-2	5	101.549
catEgfp	mCherry	cell_catEgfp_11-3	0	100
catEgfp	mCherry	cell_catEgfp_11-3	1	102.026
catEgfp	mCherry	cell_catEgfp_11-3	2	104.187
catEgfp	mCherry	cell_catEgfp_11-3	3	102.138
catEgfp	mCherry	cell_catEgfp_11-3	4	102.001
catEgfp	mCherry	cell_catEgfp_11-3	5	102.283
catEgfp	mCherry	cell_catEgfp_12-1	0	100
catEgfp	mCherry	cell_catEgfp_12-1	1	103.905
catEgfp	mCherry	cell_catEgfp_12-1	2	101.732
catEgfp	mCherry	cell_catEgfp_12-1	3	100.829
catEgfp	mCherry	cell_catEgfp_12-1	4	101.074
catEgfp	mCherry	cell_catEgfp_12-1	5	101.531
catEgfp	mCherry	cell_catEgfp_12-2	0	100
catEgfp	mCherry	cell_catEgfp_12-2	1	100.021
catEgfp	mCherry	cell_catEgfp_12-2	2	97.4918
catEgfp	mCherry	cell_catEgfp_12-2	3	97.6311
catEgfp	mCherry	cell_catEgfp_12-2	4	98.4885
catEgfp	mCherry	cell_catEgfp_12-2	5	100.15
catEgfp	mCherry	cell_catEgfp_12-3	0	100
catEgfp	mCherry	cell_catEgfp_12-3	1	100.111
catEgfp	mCherry	cell_catEgfp_12-3	2	99.4514
catEgfp	mCherry	cell_catEgfp_12-3	3	100.065
catEgfp	mCherry	cell_catEgfp_12-3	4	100.131
catEgfp	mCherry	cell_catEgfp_12-3	5	98.5023
catEgfp	mCherry	cell_catEgfp_12-4	0	100
catEgfp	mCherry	cell_catEgfp_12-4	1	100.193
catEgfp	mCherry	cell_catEgfp_12-4	2	99.7544
catEgfp	mCherry	cell_catEgfp_12-4	3	100.483
catEgfp	mCherry	cell_catEgfp_12-4	4	100.936
catEgfp	mCherry	cell_catEgfp_12-4	5	99.7595
catEgfp	mCherry	cell_catEgfp_13-1	0	100
catEgfp	mCherry	cell_catEgfp_13-1	1	99.2174
catEgfp	mCherry	cell_catEgfp_13-1	2	99.6395
catEgfp	mCherry	cell_catEgfp_13-1	3	100.509
catEgfp	mCherry	cell_catEgfp_13-1	4	100.43
catEgfp	mCherry	cell_catEgfp_13-1	5	100.781
catEgfp	mCherry	cell_catEgfp_14-1	0	100
catEgfp	mCherry	cell_catEgfp_14-1	1	102.675
catEgfp	mCherry	cell_catEgfp_14-1	2	103.534
catEgfp	mCherry	cell_catEgfp_14-1	3	104.21
catEgfp	mCherry	cell_catEgfp_14-1	4	104.664
catEgfp	mCherry	cell_catEgfp_14-1	5	104.345
catEgfp	mCherry	cell_catEgfp_14-2	0	100
catEgfp	mCherry	cell_catEgfp_14-2	1	101.37
catEgfp	mCherry	cell_catEgfp_14-2	2	101.683
catEgfp	mCherry	cell_catEgfp_14-2	3	102.641
catEgfp	mCherry	cell_catEgfp_14-2	4	103.223
catEgfp	mCherry	cell_catEgfp_14-2	5	103.245
catEgfp	mCherry	cell_catEgfp_15-1	0	100
catEgfp	mCherry	cell_catEgfp_15-1	1	101.668
catEgfp	mCherry	cell_catEgfp_15-1	2	101.344
catEgfp	mCherry	cell_catEgfp_15-1	3	102.461
catEgfp	mCherry	cell_catEgfp_15-1	4	102.501
catEgfp	mCherry	cell_catEgfp_15-1	5	102.789
catEgfp	mCherry	cell_catEgfp_15-2	0	100
catEgfp	mCherry	cell_catEgfp_15-2	1	101.217
catEgfp	mCherry	cell_catEgfp_15-2	2	101.335
catEgfp	mCherry	cell_catEgfp_15-2	3	102.119
catEgfp	mCherry	cell_catEgfp_15-2	4	101.831
catEgfp	mCherry	cell_catEgfp_15-2	5	103.09
catEgfp	mCherry	cell_catEgfp_15-3	0	100
catEgfp	mCherry	cell_catEgfp_15-3	1	106.88
catEgfp	mCherry	cell_catEgfp_15-3	2	106.878
catEgfp	mCherry	cell_catEgfp_15-3	3	108.777
catEgfp	mCherry	cell_catEgfp_15-3	4	108.844
catEgfp	mCherry	cell_catEgfp_15-3	5	110.346
catEgfp	mCherry	cell_catEgfp_16-1	0	100
catEgfp	mCherry	cell_catEgfp_16-1	1	104.762
catEgfp	mCherry	cell_catEgfp_16-1	2	103.697
catEgfp	mCherry	cell_catEgfp_16-1	3	103.283
catEgfp	mCherry	cell_catEgfp_16-1	4	105.14
catEgfp	mCherry	cell_catEgfp_16-1	5	105.064
catEgfp	mCherry	cell_catEgfp_16-2	0	100
catEgfp	mCherry	cell_catEgfp_16-2	1	98.9623
catEgfp	mCherry	cell_catEgfp_16-2	2	98.4712
catEgfp	mCherry	cell_catEgfp_16-2	3	99.6322
catEgfp	mCherry	cell_catEgfp_16-2	4	101.258
catEgfp	mCherry	cell_catEgfp_16-2	5	102.05
catEgfp	mCherry	cell_catEgfp_16-3	0	100
catEgfp	mCherry	cell_catEgfp_16-3	1	97.9553
catEgfp	mCherry	cell_catEgfp_16-3	2	99.5971
catEgfp	mCherry	cell_catEgfp_16-3	3	99.6608
catEgfp	mCherry	cell_catEgfp_16-3	4	99.0346
catEgfp	mCherry	cell_catEgfp_16-3	5	100.612
catEgfp	mCherry	cell_catEgfp_17-1	0	100
catEgfp	mCherry	cell_catEgfp_17-1	1	102.493
catEgfp	mCherry	cell_catEgfp_17-1	2	102.608
catEgfp	mCherry	cell_catEgfp_17-1	3	102.739
catEgfp	mCherry	cell_catEgfp_17-1	4	102.628
catEgfp	mCherry	cell_catEgfp_17-1	5	102.539
catEgfp	mCherry	cell_catEgfp_17-2	0	100
catEgfp	mCherry	cell_catEgfp_17-2	1	98.6288
catEgfp	mCherry	cell_catEgfp_17-2	2	98.9853
catEgfp	mCherry	cell_catEgfp_17-2	3	99.5251
catEgfp	mCherry	cell_catEgfp_17-2	4	99.9553
catEgfp	mCherry	cell_catEgfp_17-2	5	100.201
catEgfp	mCherry	cell_catEgfp_17-3	0	100
catEgfp	mCherry	cell_catEgfp_17-3	1	100.81
catEgfp	mCherry	cell_catEgfp_17-3	2	99.7542
catEgfp	mCherry	cell_catEgfp_17-3	3	100.74
catEgfp	mCherry	cell_catEgfp_17-3	4	100.712
catEgfp	mCherry	cell_catEgfp_17-3	5	100.848
catEgfp	mCherry	cell_catEgfp_18-1	0	100
catEgfp	mCherry	cell_catEgfp_18-1	1	100.589
catEgfp	mCherry	cell_catEgfp_18-1	2	103.14
catEgfp	mCherry	cell_catEgfp_18-1	3	102.718
catEgfp	mCherry	cell_catEgfp_18-1	4	104.985
catEgfp	mCherry	cell_catEgfp_18-1	5	103.458
catEgfp	mCherry	cell_catEgfp_18-2	0	100
catEgfp	mCherry	cell_catEgfp_18-2	1	99.4208
catEgfp	mCherry	cell_catEgfp_18-2	2	100.346
catEgfp	mCherry	cell_catEgfp_18-2	3	99.9204
catEgfp	mCherry	cell_catEgfp_18-2	4	101.873
catEgfp	mCherry	cell_catEgfp_18-2	5	101.762
catEgfp	mCherry	cell_catEgfp_18-3	0	100
[truncated: 269 more rows]

## Sheet: Fig3D
Position	0	0.06	0.11	0.17	0.23	0.28	0.34	0.4	0.46	0.51	0.57	0.63	0.68	0.74	0.8	0.86	0.91	0.97	1.03	1.08	1.14	1.2	1.25	1.31	1.37	1.42	1.48	1.54	1.6	1.65	1.71	1.77	1.82	1.88	1.94	2	2.05	2.11	2.17	2.22	2.28	2.34	2.39	2.45	2.51	2.56	2.62	2.68	2.74
time-1	0.990482	0.986174	0.97948	0.972275	0.966287	0.960867	0.950697	0.93168	0.908922	0.894609	0.895387	0.903997	0.909982	0.913823	0.921563	0.932272	0.936697	0.927357	0.912428	0.909503	0.920304	0.931459	0.939969	0.953381	0.969534	0.977748	0.974421	0.965004	0.956974	0.95603	0.964379	0.979184	0.993632	1.00177	1.00327	1.0021	1.00028	0.995704	0.98645	0.975034	0.966057	0.962414	0.965301	0.972062	0.977099	0.980012	0.9868	0.998886	1.00791
time-2	0.99786	0.991722	0.983173	0.975037	0.967573	0.959667	0.949322	0.935603	0.921661	0.913939	0.915149	0.919114	0.919259	0.918388	0.92211	0.929043	0.932068	0.926641	0.919574	0.923366	0.936732	0.94614	0.949553	0.957093	0.969538	0.977289	0.976046	0.969826	0.96417	0.963087	0.968618	0.979296	0.990241	0.996751	0.998045	0.996713	0.994801	0.991764	0.986074	0.978784	0.973648	0.973341	0.977643	0.98347	0.98738	0.989595	0.99337	0.999565	1.0048
time-3	1.00034	0.993348	0.98456	0.977243	0.969662	0.959984	0.949938	0.942756	0.940266	0.942239	0.945538	0.944313	0.936993	0.929902	0.928205	0.93	0.931464	0.9317	0.934438	0.945337	0.961056	0.96893	0.966387	0.964703	0.969087	0.973728	0.9745	0.972913	0.971186	0.970811	0.973474	0.979287	0.985671	0.989996	0.991924	0.992136	0.99129	0.990353	0.988758	0.985633	0.983464	0.985022	0.988931	0.99226	0.99478	0.997494	1.00009	1.00246	1.00615
time-4	0.993255	0.988337	0.982728	0.978443	0.972903	0.964548	0.956607	0.953839	0.957806	0.965344	0.969815	0.965245	0.953372	0.942781	0.93778	0.936038	0.936766	0.941537	0.950475	0.964003	0.979482	0.98715	0.982885	0.975182	0.971325	0.970707	0.971497	0.973385	0.975428	0.97659	0.977763	0.980083	0.982893	0.986049	0.990606	0.994885	0.99612	0.995602	0.994602	0.991924	0.989495	0.990193	0.991877	0.992082	0.993222	0.997041	1.00117	1.00482	1.01122
time-5	0.985452	0.983872	0.982683	0.9819	0.979217	0.974229	0.969602	0.968263	0.971224	0.976313	0.977974	0.971307	0.958968	0.949183	0.944918	0.943426	0.945047	0.951888	0.962063	0.973703	0.985859	0.993084	0.991462	0.984752	0.97788	0.973082	0.971658	0.973784	0.977444	0.979791	0.980377	0.980711	0.981776	0.98563	0.994211	1.00318	1.00599	1.00331	0.998675	0.993099	0.989388	0.989718	0.990563	0.989259	0.98907	0.992044	0.995927	1.00085	1.01026
time-6	0.984566	0.985299	0.987632	0.990392	0.990827	0.988429	0.985193	0.982755	0.981578	0.980712	0.977114	0.96828	0.957352	0.951035	0.950816	0.953121	0.957083	0.963797	0.97156	0.978753	0.98546	0.989904	0.990407	0.987783	0.982915	0.977119	0.973141	0.973	0.975717	0.978163	0.979007	0.979454	0.981047	0.986567	0.997512	1.00802	1.0103	1.00468	0.995935	0.987782	0.984286	0.986346	0.988991	0.988821	0.988031	0.988143	0.988337	0.991373	1.00196
time-7	0.989855	0.992181	0.997002	1.00242	1.0045	1.00151	0.996191	0.992186	0.990165	0.987386	0.980228	0.968551	0.957885	0.954547	0.958361	0.964367	0.970086	0.975506	0.979611	0.981785	0.982653	0.982363	0.981563	0.981081	0.97956	0.975787	0.971681	0.970027	0.971096	0.973222	0.975724	0.978802	0.982541	0.988646	0.997862	1.00521	1.00489	0.997481	0.987456	0.979529	0.977883	0.982113	0.986942	0.988834	0.98849	0.986663	0.983816	0.984758	0.995457
time-8	0.995418	0.999458	1.00558	1.01052	1.01026	1.00333	0.99449	0.990925	0.993819	0.996171	0.990178	0.976439	0.963992	0.960424	0.964422	0.970379	0.976038	0.980867	0.982895	0.981468	0.977997	0.973659	0.970198	0.969319	0.969595	0.968696	0.967178	0.966798	0.967999	0.97075	0.975365	0.981045	0.986171	0.991168	0.996735	1.00011	0.997847	0.990136	0.980506	0.974013	0.974149	0.979139	0.984042	0.986307	0.98669	0.985867	0.984048	0.984898	0.993857
time-9	0.996446	1.00131	1.007	1.00909	1.00483	0.994285	0.983613	0.982186	0.991804	1.00219	1.0012	0.988348	0.974302	0.967602	0.967093	0.968929	0.973341	0.979491	0.982639	0.980655	0.975824	0.970379	0.965816	0.963217	0.962009	0.961578	0.962521	0.9651	0.968949	0.973763	0.979131	0.984085	0.987866	0.991397	0.995616	0.998848	0.997807	0.99084	0.980814	0.973987	0.973826	0.97758	0.980404	0.980984	0.981659	0.983754	0.985761	0.987417	0.992041
time-10	0.996473	0.999545	1.00253	1.00224	0.997015	0.986972	0.97723	0.977174	0.989708	1.00461	1.00857	0.999896	0.987705	0.978678	0.971915	0.967215	0.96867	0.975894	0.981928	0.982714	0.980257	0.977007	0.973139	0.968013	0.962666	0.96024	0.962322	0.967504	0.974013	0.980267	0.984477	0.986042	0.986666	0.989244	0.994882	1.00132	1.00373	0.998295	0.987506	0.978711	0.975943	0.976886	0.977157	0.975945	0.976669	0.981131	0.986246	0.988129	0.987675
time-11	1.0016	1.00012	0.998038	0.995947	0.992689	0.986188	0.978573	0.977774	0.988095	1.00215	1.00883	1.00637	1.00045	0.993313	0.983004	0.972389	0.968932	0.973767	0.980523	0.984764	0.98696	0.987673	0.985057	0.977733	0.969342	0.966481	0.970597	0.977456	0.983466	0.987316	0.988298	0.986657	0.985114	0.987528	0.994998	1.0043	1.00912	1.00483	0.994253	0.984539	0.979306	0.977589	0.976518	0.975145	0.976031	0.980429	0.985238	0.985863	0.981605
time-12	1.01077	1.00393	0.995891	0.991519	0.990001	0.986983	0.981351	0.978645	0.984163	0.994401	1.00179	1.00488	1.0062	1.0041	0.99523	0.983071	0.975593	0.974964	0.977782	0.982058	0.987563	0.992075	0.99157	0.984907	0.977685	0.977464	0.984098	0.990773	0.992925	0.991098	0.987721	0.984507	0.983475	0.987162	0.995791	1.00536	1.00901	1.00348	0.993655	0.985894	0.981661	0.980081	0.979767	0.979651	0.980281	0.981705	0.982471	0.980314	0.974266
time-13	1.01827	1.00802	0.996336	0.990437	0.989712	0.989077	0.985287	0.981056	0.981951	0.98824	0.995131	1.00052	1.00515	1.00691	1.00227	0.992787	0.983683	0.977159	0.973498	0.974424	0.980481	0.987909	0.991162	0.988767	0.985712	0.987616	0.992893	0.995446	0.992567	0.986271	0.980069	0.97657	0.977413	0.983234	0.992524	1.00041	1.00063	0.992771	0.984403	0.98135	0.982456	0.985011	0.987413	0.988443	0.987419	0.98401	0.979112	0.973659	0.96747
time-14	1.01936	1.0097	0.999105	0.994214	0.994447	0.995355	0.992857	0.987456	0.984879	0.988562	0.994825	0.99948	1.00298	1.00583	1.0052	0.999193	0.989434	0.978719	0.970678	0.969082	0.97445	0.982807	0.988865	0.990695	0.9908	0.991524	0.990992	0.986862	0.980153	0.972671	0.965586	0.961323	0.962677	0.969683	0.979324	0.986288	0.985601	0.978901	0.97428	0.976818	0.984543	0.993095	0.998764	0.99948	0.995263	0.987432	0.978568	0.970913	0.965123
time-15	1.01573	1.00936	1.00257	1.00019	1.00198	1.00393	1.00153	0.994545	0.98926	0.991079	0.996345	0.999086	1.00066	1.00432	1.00701	1.00374	0.994564	0.983619	0.976065	0.974831	0.978477	0.983458	0.987319	0.989443	0.990131	0.98867	0.983277	0.97483	0.966654	0.959228	0.951004	0.944374	0.943989	0.950288	0.959726	0.967611	0.970253	0.968953	0.969508	0.976166	0.988593	1.00235	1.01067	1.00964	1.00148	0.991176	0.982108	0.974808	0.969408
time-16	1.01565	1.01041	1.00459	1.00334	1.00675	1.00938	1.00618	0.997894	0.99116	0.991269	0.994622	0.995779	0.997424	1.00292	1.0073	1.00493	0.997663	0.990828	0.988145	0.989496	0.990701	0.988928	0.986185	0.985293	0.985919	0.984999	0.979897	0.971857	0.964064	0.956182	0.946213	0.93718	0.934553	0.938759	0.946377	0.954047	0.95911	0.961562	0.964801	0.972987	0.988045	1.00605	1.01732	1.0154	1.00417	0.992812	0.985922	0.981092	0.976288
time-17	1.02343	1.01432	1.0039	1.00071	1.00448	1.00683	1.00267	0.994978	0.98971	0.989698	0.991479	0.992206	0.995671	1.00271	1.00553	1.00017	0.993027	0.990918	0.994857	1.00106	1.00256	0.996265	0.987581	0.98329	0.984111	0.985835	0.98452	0.979863	0.973382	0.964618	0.953406	0.944299	0.941866	0.944443	0.94808	0.951096	0.952614	0.952756	0.95436	0.961813	0.97774	0.998344	1.01286	1.01271	1.00106	0.989507	0.98474	0.982941	0.979705
time-18	1.03263	1.01819	1.0012	0.993687	0.995327	0.996262	0.991949	0.986829	0.985394	0.987258	0.988781	0.989843	0.995029	1.00243	1.00199	0.991539	0.981676	0.981232	0.989986	1.0019	1.00774	1.00264	0.992506	0.986446	0.986679	0.989151	0.990076	0.988357	0.983304	0.97378	0.962349	0.956163	0.957755	0.960799	0.95962	0.955071	0.949742	0.945319	0.944521	0.950812	0.965645	0.985172	0.999987	1.00173	0.991904	0.981568	0.978656	0.979898	0.97974
time-19	1.03454	1.01852	0.99818	0.98598	0.98379	0.983948	0.981664	0.979683	0.981047	0.984364	0.986133	0.987104	0.991854	0.998101	0.996056	0.983861	0.972282	0.970929	0.980478	0.995174	1.00533	1.0046	0.997168	0.991681	0.990532	0.990287	0.989121	0.987214	0.982631	0.973338	0.963827	0.962916	0.970389	0.97484	0.969293	0.958533	0.949553	0.944834	0.944971	0.951163	0.963894	0.979747	0.991255	0.992353	0.984664	0.976997	0.975793	0.978624	0.980749
time-20	1.02584	1.01297	0.994141	0.979465	0.97477	0.976827	0.979125	0.979855	0.981124	0.983641	0.985015	0.984506	0.985496	0.988432	0.98714	0.978506	0.968996	0.966931	0.974824	0.988646	0.999906	1.00243	0.998703	0.995274	0.993411	0.989993	0.985154	0.98103	0.976225	0.968919	0.963789	0.968333	0.979311	0.982763	0.972816	0.959056	0.952006	0.952544	0.956692	0.963225	0.973874	0.986812	0.995118	0.994626	0.988863	0.98445	0.984011	0.985178	0.985707
time-21	1.00655	0.999189	0.985611	0.972967	0.969955	0.976141	0.983041	0.985203	0.984694	0.985184	0.98566	0.982996	0.978818	0.977409	0.977349	0.973938	0.968464	0.967258	0.973944	0.985668	0.995315	0.998095	0.996209	0.994791	0.994094	0.990824	0.985414	0.980739	0.976796	0.972715	0.971637	0.977795	0.98643	0.985107	0.971257	0.95777	0.955954	0.963761	0.972921	0.980466	0.989889	1.00114	1.00729	1.00541	1.00113	0.999493	0.999309	0.997771	0.994684
time-22	0.985082	0.981883	0.973601	0.96602	0.967902	0.977726	0.985693	0.986482	0.983685	0.982727	0.983143	0.980066	0.973413	0.969535	0.970249	0.970509	0.968837	0.969552	0.975457	0.98402	0.989943	0.990581	0.9887	0.988743	0.99068	0.990875	0.988318	0.985184	0.983058	0.98193	0.982221	0.984935	0.986505	0.979386	0.96444	0.954037	0.95713	0.970088	0.983905	0.994641	1.0048	1.01422	1.01723	1.01331	1.00951	1.00947	1.01008	1.00845	1.00428
time-23	0.977444	0.973945	0.966417	0.961696	0.966947	0.977507	0.982995	0.980592	0.975971	0.97462	0.975818	0.974426	0.969266	0.966217	0.968124	0.970937	0.972623	0.975141	0.978902	0.981805	0.981844	0.979405	0.977453	0.97903	0.983839	0.988089	0.988691	0.986508	0.984967	0.985354	0.985613	0.984097	0.979272	0.968821	0.955622	0.948635	0.953338	0.96702	0.983278	0.997723	1.00967	1.01761	1.01834	1.01387	1.01064	1.0107	1.01152	1.01162	1.00968
time-24	0.987421	0.980391	0.969409	0.963063	0.967154	0.975873	0.979762	0.977279	0.973354	0.971707	0.971895	0.970886	0.968142	0.968077	0.972647	0.978176	0.982267	0.984944	0.98476	0.980524	0.97403	0.968772	0.967369	0.970657	0.977668	0.985024	0.988401	0.987032	0.985072	0.985486	0.98589	0.983031	0.975875	0.96494	0.953678	0.947449	0.949246	0.958809	0.973348	0.988613	1.00152	1.01003	1.01291	1.01198	1.01032	1.00865	1.00731	1.00789	1.00902
time-25	0.999688	0.990912	0.977928	0.96907	0.969772	0.97681	0.983434	0.986418	0.985709	0.982284	0.977791	0.973552	0.971475	0.974837	0.983308	0.991776	0.996741	0.997663	0.993318	0.983628	0.972743	0.96586	0.964821	0.968534	0.975696	0.984483	0.991191	0.993163	0.992413	0.992432	0.992805	0.990466	0.983719	0.973685	0.963408	0.955278	0.950782	0.952301	0.96093	0.974046	0.987692	0.998999	1.00676	1.01081	1.01057	1.00629	1.00166	1.00118	1.00437
time-26	1.00101	0.994991	0.984748	0.975952	0.974664	0.981856	0.993647	1.00364	1.00571	0.998894	0.988141	0.979371	0.97697	0.983098	0.994813	1.00541	1.01068	1.01049	1.00473	0.993699	0.981712	0.974181	0.972214	0.973742	0.978013	0.985486	0.994306	1.00057	1.00288	1.00371	1.00447	1.00291	0.997123	0.988593	0.979377	0.968937	0.957584	0.950186	0.951931	0.962662	0.977435	0.991082	1.00149	1.00793	1.00846	1.0031	0.996907	0.995493	0.99925
time-27	0.996273	0.995009	0.989388	0.982287	0.981069	0.989417	1.00464	1.01828	1.02106	1.01155	0.996895	0.985575	0.983077	0.990212	1.00223	1.01247	1.01773	1.01878	1.01596	1.0082	0.997825	0.989757	0.985455	0.98316	0.982983	0.986792	0.99396	1.00086	1.00534	1.00911	1.01274	1.01288	1.00791	1.00076	0.992862	0.981228	0.965486	0.952591	0.950487	0.959839	0.974181	0.987098	0.99711	1.00441	1.00675	1.00299	0.997255	0.995003	0.997637
time-28	0.994376	0.996498	0.994363	0.989741	0.990705	1.00071	1.01632	1.02909	1.03076	1.02072	1.00576	0.994111	0.991305	0.997336	1.00651	1.01299	1.01579	1.01773	1.01961	1.01813	1.01196	1.0045	0.998389	0.993278	0.9899	0.990031	0.99294	0.996433	1.00096	1.00867	1.01708	1.0196	1.01472	1.00752	1.00023	0.989214	0.973817	0.961195	0.958828	0.966028	0.976306	0.985941	0.996123	1.00694	1.01403	1.014	1.00935	1.00536	1.00497
time-29	0.992855	0.996873	0.998106	0.998253	1.00419	1.01683	1.03111	1.04005	1.03915	1.02944	1.01574	1.00424	1.00046	1.00456	1.01006	1.011	1.00846	1.00811	1.01229	1.01662	1.01631	1.01218	1.00724	1.0024	0.998583	0.996913	0.996333	0.996311	1.00027	1.0108	1.0224	1.02588	1.01987	1.01119	1.00375	0.99509	0.98433	0.976274	0.974987	0.977874	0.981003	0.986498	0.998944	1.01667	1.03124	1.03632	1.03294	1.02641	1.02174
time-30	0.98939	0.994662	0.999112	1.00433	1.01525	1.03029	1.0432	1.04853	1.04518	1.03556	1.02273	1.01108	1.0063	1.0091	1.01231	1.00932	1.00222	0.998666	1.00254	1.00974	1.01381	1.01349	1.01129	1.00842	1.00565	1.00374	1.0017	1.00019	1.00406	1.01564	1.02783	1.03076	1.02347	1.01353	1.00596	0.999587	0.99343	0.989686	0.989077	0.987865	0.984934	0.987293	1.00196	1.02563	1.04646	1.05571	1.05333	1.04471	1.03665
[truncated: 1,101 more columns]

## Sheet: Fig3F
Position	10.19	10.14	10.08	10.02	9.97	9.91	9.85	9.79	9.74	9.68	9.62	9.57	9.51	9.45	9.4	9.34	9.28	9.22	9.17	9.11	9.05	9	8.94	8.88	8.83	8.77	8.71	8.66	8.6	8.54	8.48	8.43	8.37	8.31	8.26	8.2	8.14	8.09	8.03	7.97	7.92	7.86	7.8	7.74	7.69	7.63	7.57	7.52	7.46
time-1	0.959637	0.962746	0.969229	0.977462	0.984136	0.985759	0.981278	0.973985	0.968798	0.967809	0.968875	0.969107	0.969252	0.971253	0.972108	0.966087	0.953478	0.941202	0.934536	0.932944	0.93333	0.933721	0.93327	0.930499	0.923794	0.91374	0.903427	0.895906	0.891929	0.889869	0.887014	0.881684	0.874316	0.866059	0.857517	0.848935	0.84125	0.836624	0.836574	0.841144	0.850018	0.861806	0.87368	0.882518	0.886335	0.886935	0.889773	0.897692	0.906349
time-2	0.9633	0.965803	0.971424	0.979031	0.985527	0.987392	0.983682	0.977663	0.973369	0.971558	0.969999	0.967412	0.96611	0.968197	0.969953	0.964667	0.951552	0.937482	0.929382	0.928335	0.930947	0.933677	0.934752	0.932665	0.925649	0.914344	0.902924	0.895391	0.891855	0.889133	0.884236	0.877154	0.86975	0.862971	0.856556	0.849782	0.842563	0.836971	0.83553	0.838714	0.84581	0.855811	0.867095	0.877475	0.885058	0.89004	0.894873	0.90104	0.906306
time-3	0.968237	0.969536	0.973401	0.979669	0.985709	0.987947	0.985465	0.981393	0.978659	0.976415	0.972197	0.966288	0.962625	0.964103	0.967187	0.964089	0.95179	0.936335	0.926515	0.925433	0.929473	0.933574	0.935311	0.93368	0.927154	0.916147	0.905134	0.898646	0.896403	0.893955	0.887846	0.879281	0.871276	0.864703	0.858977	0.853136	0.846501	0.840646	0.837988	0.838692	0.842041	0.848459	0.858211	0.870099	0.882107	0.892316	0.899474	0.903551	0.904916
time-4	0.972974	0.972944	0.974859	0.97954	0.984653	0.986478	0.984305	0.981445	0.98017	0.978529	0.973622	0.965956	0.959862	0.959518	0.963384	0.963894	0.955509	0.941717	0.931117	0.928138	0.93029	0.932992	0.934004	0.932678	0.927752	0.919177	0.91048	0.905695	0.904804	0.903711	0.898924	0.891329	0.883277	0.875107	0.866816	0.859039	0.852288	0.84755	0.845095	0.843363	0.842219	0.844469	0.852194	0.864459	0.878704	0.891632	0.900031	0.903307	0.903128
time-5	0.976043	0.97523	0.976108	0.979959	0.984264	0.985085	0.982136	0.979149	0.978165	0.976807	0.972045	0.963987	0.95621	0.953425	0.956609	0.960272	0.95779	0.948996	0.939499	0.933744	0.931714	0.931162	0.93043	0.928705	0.924952	0.918871	0.912624	0.909098	0.908725	0.908937	0.907074	0.90292	0.89655	0.886953	0.875016	0.863959	0.85659	0.853741	0.853074	0.85087	0.847448	0.847503	0.85416	0.866152	0.880185	0.892622	0.900507	0.903564	0.902973
time-6	0.973638	0.972954	0.974284	0.978776	0.983681	0.985139	0.982699	0.979418	0.97709	0.974177	0.968829	0.961182	0.953302	0.948647	0.949407	0.953195	0.95473	0.951328	0.944699	0.937927	0.93268	0.928585	0.924458	0.919942	0.915217	0.91035	0.906023	0.903432	0.902962	0.903558	0.903883	0.903049	0.898988	0.889521	0.876419	0.86469	0.858357	0.858148	0.860594	0.861	0.859406	0.860429	0.867085	0.878016	0.889818	0.899425	0.905203	0.907022	0.90447
time-7	0.964579	0.965126	0.968437	0.97497	0.982177	0.986771	0.987065	0.983845	0.978838	0.973168	0.967508	0.961879	0.955862	0.950255	0.947093	0.947054	0.948044	0.947263	0.94379	0.938614	0.932781	0.925908	0.917455	0.908889	0.90244	0.898524	0.896021	0.894095	0.89276	0.892126	0.892156	0.89219	0.889565	0.881966	0.871673	0.863674	0.861001	0.863764	0.869378	0.874152	0.877147	0.880593	0.886279	0.893644	0.900825	0.906477	0.910185	0.910863	0.906006
time-8	0.955207	0.957794	0.963748	0.972332	0.981613	0.989234	0.992135	0.988751	0.981134	0.973568	0.969156	0.967061	0.963856	0.957607	0.94974	0.943368	0.940139	0.939056	0.938213	0.936159	0.931414	0.922711	0.911277	0.901198	0.895617	0.893824	0.892811	0.890489	0.887125	0.884042	0.882086	0.881063	0.879079	0.874483	0.869144	0.866463	0.867345	0.871166	0.877471	0.885021	0.891941	0.897079	0.900421	0.90264	0.904509	0.907038	0.910397	0.911727	0.906616
time-9	0.952518	0.956761	0.964019	0.972416	0.981072	0.988898	0.992454	0.989058	0.980823	0.973449	0.971107	0.972271	0.971618	0.965341	0.953903	0.94152	0.933125	0.930675	0.932205	0.933377	0.929763	0.920157	0.908608	0.900963	0.898885	0.899216	0.898181	0.894345	0.889053	0.88452	0.881398	0.879125	0.877019	0.87475	0.873356	0.874004	0.875644	0.877221	0.88031	0.886409	0.893927	0.899694	0.902209	0.902428	0.902446	0.904442	0.908453	0.910606	0.90637
time-10	0.956033	0.96034	0.966092	0.97114	0.976228	0.981701	0.984457	0.981562	0.974619	0.968699	0.967695	0.970423	0.971785	0.967241	0.955725	0.940742	0.929106	0.925729	0.928897	0.931717	0.928281	0.919002	0.910056	0.90658	0.907244	0.907214	0.904099	0.898832	0.893841	0.890835	0.888681	0.88543	0.88158	0.879091	0.879157	0.880993	0.881671	0.879529	0.877272	0.878835	0.884382	0.890689	0.895251	0.89807	0.900581	0.90415	0.907955	0.908812	0.90479
time-11	0.961058	0.963215	0.964516	0.964132	0.964789	0.967641	0.969448	0.967078	0.961633	0.956834	0.955494	0.957333	0.959259	0.957406	0.949276	0.936339	0.92502	0.92146	0.924353	0.926293	0.922356	0.915013	0.910384	0.910718	0.911954	0.909428	0.9035	0.897861	0.895305	0.895575	0.895102	0.890725	0.88393	0.879117	0.878759	0.88106	0.881383	0.877009	0.870874	0.868776	0.872746	0.8797	0.886199	0.891644	0.897089	0.902584	0.905933	0.905127	0.901534
time-12	0.963442	0.961418	0.956481	0.950854	0.948788	0.950751	0.952387	0.950371	0.945821	0.941357	0.938299	0.936918	0.936845	0.936217	0.93199	0.923314	0.914209	0.909845	0.909849	0.909181	0.905532	0.902179	0.903212	0.907738	0.910059	0.906227	0.898844	0.893557	0.892833	0.894426	0.893771	0.888066	0.879252	0.872331	0.870565	0.872442	0.8731	0.869166	0.863005	0.860755	0.864778	0.871352	0.876629	0.880957	0.886517	0.893018	0.897257	0.897392	0.895904
time-13	0.959908	0.953499	0.94342	0.935144	0.932936	0.935432	0.937346	0.935716	0.931922	0.927815	0.923297	0.918359	0.914607	0.912607	0.909944	0.904245	0.896665	0.890365	0.886192	0.882777	0.880473	0.88196	0.888724	0.897852	0.902985	0.900451	0.893898	0.889622	0.889055	0.888982	0.886178	0.879804	0.871443	0.864112	0.860324	0.860038	0.860427	0.858614	0.855633	0.85588	0.860585	0.865616	0.867688	0.868517	0.871438	0.876775	0.881679	0.884017	0.885341
time-14	0.950383	0.941711	0.929965	0.921933	0.920454	0.923005	0.924999	0.924244	0.921672	0.918499	0.914081	0.907556	0.900609	0.895523	0.891715	0.886991	0.880673	0.873894	0.867647	0.862732	0.861147	0.864885	0.873647	0.883895	0.889937	0.888989	0.885101	0.883508	0.883528	0.88162	0.877167	0.871854	0.866378	0.860305	0.854372	0.850657	0.849802	0.850042	0.850429	0.852735	0.857522	0.861645	0.862492	0.861305	0.860833	0.862344	0.865013	0.867552	0.870743
time-15	0.93802	0.929557	0.918972	0.912366	0.911193	0.913287	0.91566	0.916262	0.914782	0.91237	0.909124	0.903335	0.895113	0.887211	0.881364	0.876899	0.872582	0.867953	0.862947	0.858316	0.856228	0.858181	0.863318	0.869054	0.872104	0.871491	0.870719	0.872482	0.873854	0.871381	0.866707	0.863563	0.861935	0.85831	0.85162	0.845764	0.844412	0.84632	0.84834	0.850451	0.854289	0.859134	0.86261	0.863194	0.861003	0.857821	0.855703	0.855794	0.859378
time-16	0.925694	0.918435	0.909714	0.904669	0.90432	0.907123	0.910713	0.912384	0.910982	0.908418	0.90608	0.901858	0.894213	0.885422	0.878514	0.874111	0.871123	0.86853	0.865711	0.8627	0.860406	0.859117	0.858169	0.857399	0.856817	0.856513	0.857599	0.859929	0.860335	0.856854	0.852339	0.850795	0.851647	0.850488	0.845872	0.842179	0.843474	0.847768	0.850531	0.851362	0.853687	0.859567	0.867182	0.872055	0.87087	0.864829	0.858119	0.854751	0.857348
time-17	0.916896	0.910598	0.903227	0.899631	0.900912	0.905331	0.910072	0.912116	0.910442	0.907514	0.905309	0.902091	0.896052	0.888565	0.882037	0.877235	0.873617	0.870901	0.869172	0.868088	0.866684	0.863541	0.858307	0.853272	0.85111	0.85171	0.852757	0.851872	0.848053	0.842853	0.839535	0.839487	0.840483	0.839833	0.838374	0.839807	0.845513	0.852052	0.855291	0.855396	0.856419	0.86205	0.871751	0.880068	0.881355	0.875374	0.866725	0.861225	0.862611
time-18	0.915788	0.910112	0.903485	0.900678	0.902875	0.907834	0.912467	0.914422	0.913139	0.910492	0.908124	0.905448	0.901642	0.896966	0.891937	0.886721	0.881479	0.877159	0.874982	0.87467	0.8741	0.870815	0.864417	0.858067	0.855637	0.856714	0.856549	0.851569	0.843699	0.838488	0.838948	0.84189	0.842083	0.839306	0.838202	0.842025	0.849035	0.855025	0.8576	0.85748	0.857606	0.861529	0.87015	0.879264	0.882901	0.879292	0.871954	0.866855	0.867898
time-19	0.919918	0.91517	0.909308	0.906383	0.907807	0.911802	0.915774	0.917966	0.917567	0.915292	0.912579	0.910388	0.908992	0.907593	0.904868	0.900152	0.893838	0.887686	0.883929	0.882902	0.882434	0.879723	0.873883	0.867628	0.864927	0.865545	0.864226	0.857336	0.848632	0.845667	0.850535	0.85664	0.856549	0.851117	0.84714	0.848201	0.851875	0.854618	0.855543	0.855252	0.854754	0.856328	0.861942	0.86991	0.875533	0.875738	0.871948	0.868781	0.869384
time-20	0.921962	0.918688	0.913876	0.910032	0.90925	0.911749	0.915883	0.919177	0.919528	0.916963	0.913608	0.911833	0.912427	0.913838	0.913506	0.909905	0.90343	0.896441	0.891858	0.890473	0.890137	0.887774	0.882246	0.875899	0.872365	0.871878	0.870305	0.864533	0.857819	0.856677	0.862425	0.868917	0.869446	0.863944	0.857681	0.854454	0.853703	0.853405	0.852947	0.852337	0.851185	0.850309	0.852262	0.858305	0.865812	0.870462	0.870844	0.869321	0.867967
time-21	0.922285	0.92001	0.915448	0.909712	0.905783	0.906253	0.910408	0.914516	0.915163	0.912366	0.909096	0.908249	0.910283	0.913034	0.913426	0.910023	0.904229	0.898956	0.896394	0.896363	0.896233	0.893077	0.886552	0.879344	0.874504	0.872783	0.872131	0.869837	0.866296	0.864844	0.867044	0.870758	0.872393	0.869865	0.864441	0.859421	0.856617	0.855071	0.853525	0.851914	0.849883	0.847182	0.846193	0.850373	0.859057	0.86699	0.870124	0.868738	0.864263
time-22	0.926005	0.923379	0.917709	0.909886	0.903239	0.901226	0.903712	0.906855	0.90723	0.905158	0.903496	0.904219	0.906659	0.908196	0.906357	0.901588	0.897356	0.896274	0.897908	0.900031	0.899701	0.894789	0.886361	0.877928	0.87218	0.870208	0.871577	0.87347	0.872947	0.870078	0.867294	0.86701	0.868989	0.869867	0.867617	0.86442	0.862512	0.860547	0.857093	0.853716	0.851563	0.849542	0.848308	0.85112	0.858494	0.865887	0.868678	0.866072	0.859237
time-23	0.93067	0.926932	0.920018	0.911649	0.904773	0.90184	0.902409	0.903438	0.902873	0.901767	0.90211	0.904116	0.905905	0.904731	0.89938	0.892728	0.889804	0.892024	0.896369	0.899471	0.89893	0.893293	0.884098	0.875403	0.870254	0.869653	0.872845	0.876566	0.876782	0.872332	0.866121	0.862749	0.863955	0.866935	0.868904	0.870337	0.871063	0.868163	0.861431	0.855689	0.854407	0.855815	0.857326	0.859267	0.862529	0.865649	0.866147	0.862891	0.856436
time-24	0.930596	0.925789	0.918233	0.910826	0.906132	0.904964	0.905441	0.90472	0.902496	0.901274	0.902688	0.90567	0.907516	0.905259	0.898396	0.89098	0.887897	0.889281	0.891683	0.89295	0.892275	0.888366	0.881526	0.875063	0.872293	0.873567	0.876359	0.877403	0.874728	0.868504	0.861437	0.857454	0.858265	0.862377	0.868144	0.874536	0.877924	0.873651	0.863167	0.854369	0.852962	0.85724	0.861733	0.863252	0.86287	0.862886	0.863189	0.861724	0.858109
time-25	0.926905	0.921365	0.913375	0.906713	0.903962	0.904928	0.906278	0.904615	0.900396	0.897352	0.898001	0.901564	0.904981	0.904613	0.899736	0.893921	0.890287	0.887848	0.884762	0.881967	0.88073	0.879608	0.877044	0.874551	0.874643	0.876686	0.876874	0.872836	0.865883	0.858503	0.852967	0.851126	0.852829	0.85683	0.863409	0.871929	0.876831	0.872095	0.859747	0.848816	0.845946	0.849912	0.85434	0.854923	0.853922	0.85576	0.859702	0.861346	0.860168
time-26	0.924614	0.918889	0.910517	0.903393	0.900251	0.900995	0.902355	0.900631	0.895213	0.889241	0.886677	0.88892	0.893553	0.896258	0.895545	0.893619	0.891226	0.886206	0.878585	0.872325	0.870054	0.869988	0.869763	0.869858	0.871584	0.873365	0.871164	0.863628	0.854225	0.847155	0.844544	0.846275	0.84944	0.851734	0.855446	0.862322	0.867218	0.863674	0.85322	0.84368	0.84051	0.842306	0.843376	0.84125	0.840749	0.846505	0.854461	0.857637	0.856746
time-27	0.925025	0.919753	0.911346	0.903011	0.897529	0.895679	0.895631	0.894094	0.888727	0.880712	0.874653	0.874405	0.878877	0.883479	0.886118	0.888149	0.88882	0.88482	0.876609	0.869312	0.865737	0.864007	0.862691	0.863045	0.865647	0.867726	0.864904	0.856187	0.845854	0.839136	0.838515	0.842923	0.847565	0.848892	0.849832	0.85379	0.857289	0.855248	0.848825	0.843213	0.841416	0.841482	0.838739	0.833143	0.831901	0.839119	0.847863	0.850217	0.848652
time-28	0.924916	0.920669	0.9132	0.90462	0.897306	0.89259	0.889914	0.886996	0.8814	0.873338	0.866848	0.866176	0.870568	0.875297	0.878329	0.881414	0.88413	0.882969	0.877482	0.871522	0.867012	0.862747	0.859622	0.860544	0.865167	0.868706	0.865986	0.856287	0.844259	0.835696	0.833785	0.838029	0.844087	0.847959	0.8506	0.853786	0.855378	0.85334	0.849333	0.846125	0.845042	0.844342	0.840005	0.832722	0.830095	0.835478	0.841393	0.841264	0.83919
time-29	0.921737	0.918679	0.913242	0.906707	0.900245	0.894353	0.88869	0.882401	0.875046	0.867757	0.863679	0.865347	0.870629	0.874397	0.875117	0.875612	0.877256	0.878031	0.876589	0.873875	0.869991	0.864869	0.862046	0.865474	0.873128	0.878038	0.874704	0.863208	0.848316	0.835749	0.829533	0.830944	0.837862	0.846658	0.854814	0.860055	0.860497	0.857185	0.852717	0.848733	0.846673	0.845948	0.842575	0.836101	0.832556	0.834315	0.835104	0.831268	0.828632
time-30	0.917917	0.915571	0.911921	0.908014	0.903727	0.89811	0.890481	0.881192	0.871874	0.864975	0.863168	0.867258	0.873467	0.876189	0.874336	0.871579	0.870988	0.872372	0.874069	0.87454	0.8722	0.867806	0.866552	0.872536	0.882285	0.887615	0.883311	0.870247	0.853032	0.836999	0.826828	0.825388	0.83244	0.844845	0.857592	0.865205	0.865483	0.861136	0.855341	0.849604	0.846288	0.845922	0.844206	0.839192	0.835222	0.833921	0.830335	0.823338	0.820185
[truncated: 131 more columns]

## Sheet: Fig3I
Position	0	0.1	0.2	0.3	0.4	0.5	0.6	0.7	0.8	0.9	1	1.1	1.2	1.3	1.4	1.5	1.6	1.7	1.8	1.9	2	2.1	2.2	2.3	2.4	2.5	2.6	2.7	2.8	2.9	3	3.1	3.2	3.3	3.4	3.5	3.6	3.7	3.8	3.9	4	4.1	4.2	4.3	4.4	4.5	4.6	4.7	4.8
time-1	3.48856	3.3944	3.19883	2.95512	2.80332	2.84509	3.04137	3.26758	3.37901	3.30462	3.12678	2.97928	2.93093	2.95697	2.96166	2.90146	2.83305	2.8417	2.95334	3.10406	3.21636	3.23718	3.20314	3.22587	3.31175	3.34364	3.23844	3.05025	2.90885	2.83176	2.79307	2.79902	2.8362	2.91641	3.06714	3.26105	3.42796	3.50918	3.49627	3.40334	3.27244	3.16659	3.07712	2.96495	2.83256	2.68435	2.53574	2.39866	2.27114
time-2	3.75806	3.62684	3.43174	3.2275	3.10178	3.08709	3.10975	3.11833	3.08836	2.98987	2.85757	2.74866	2.7128	2.75487	2.79564	2.80126	2.81311	2.88615	3.00751	3.11028	3.15652	3.16378	3.17886	3.25275	3.37226	3.4481	3.39815	3.26175	3.16139	3.10849	3.05407	3.01388	3.02138	3.0815	3.17549	3.30587	3.47813	3.62817	3.70298	3.69167	3.60412	3.48968	3.37382	3.2337	3.05216	2.84333	2.63929	2.46366	2.32007
time-3	3.82414	3.66478	3.4828	3.33188	3.22681	3.13307	2.9883	2.82887	2.71949	2.6596	2.63473	2.60755	2.5766	2.58036	2.60613	2.63289	2.67961	2.77219	2.87904	2.96064	3.00789	3.06364	3.16411	3.31346	3.47183	3.53643	3.43837	3.25322	3.10603	3.01315	2.92942	2.86545	2.86338	2.92846	3.03882	3.21171	3.47609	3.76737	3.96958	4.01761	3.92637	3.77251	3.61957	3.4521	3.22894	2.96745	2.71515	2.50847	2.35236
time-4	3.57377	3.5304	3.46907	3.3698	3.23059	3.06135	2.86333	2.68253	2.5734	2.54493	2.57354	2.60385	2.60533	2.59197	2.58679	2.60506	2.66735	2.76387	2.8388	2.88055	2.91301	2.96975	3.05966	3.17126	3.26565	3.26108	3.12819	2.93305	2.75238	2.62393	2.55185	2.53884	2.58761	2.68324	2.8114	2.99184	3.25359	3.56645	3.80133	3.84459	3.73304	3.57661	3.43157	3.27149	3.06327	2.82285	2.58919	2.39775	2.25157
time-5	3.61909	3.74298	3.8466	3.80318	3.59634	3.30932	3.02697	2.79393	2.64408	2.58983	2.60005	2.64147	2.69319	2.71934	2.7294	2.78572	2.93587	3.131	3.25719	3.27373	3.22458	3.17407	3.14393	3.11809	3.06881	2.97308	2.84156	2.69589	2.5581	2.46729	2.44859	2.49291	2.5788	2.68017	2.77035	2.86291	3.00253	3.20758	3.39888	3.47551	3.44608	3.36832	3.26167	3.11288	2.92822	2.72986	2.53642	2.36911	2.23096
time-6	3.71224	3.88513	4.0643	4.09145	3.89287	3.53881	3.17654	2.88654	2.70186	2.63317	2.63729	2.68956	2.77767	2.84804	2.90658	3.03697	3.28882	3.59527	3.80508	3.82441	3.6935	3.5256	3.37458	3.23029	3.07852	2.92999	2.81231	2.72351	2.66036	2.63447	2.642	2.66591	2.70296	2.75448	2.80332	2.84463	2.91158	3.03755	3.18934	3.31142	3.3829	3.3873	3.3084	3.15323	2.95935	2.76319	2.58685	2.44449	2.32672
time-7	3.549	3.68509	3.85356	3.92063	3.78435	3.47614	3.13172	2.83903	2.63861	2.55385	2.55699	2.6179	2.70901	2.80517	2.9387	3.14257	3.39844	3.67428	3.87506	3.89212	3.74067	3.54048	3.36138	3.21075	3.07449	2.93741	2.82802	2.76535	2.74991	2.77145	2.79154	2.78191	2.7636	2.77613	2.82379	2.87943	2.94744	3.05951	3.19757	3.32638	3.41605	3.42132	3.31609	3.12592	2.90523	2.69718	2.52916	2.41046	2.31729
time-8	3.60928	3.70715	3.8126	3.83185	3.7055	3.44256	3.11788	2.80235	2.5512	2.40267	2.35486	2.39555	2.50135	2.66484	2.89605	3.14558	3.34309	3.50743	3.6324	3.63823	3.51683	3.35748	3.22198	3.1266	3.05361	2.94692	2.81859	2.71583	2.65907	2.6505	2.66042	2.64951	2.62755	2.64555	2.71647	2.80646	2.90404	3.03439	3.17842	3.29776	3.35915	3.32915	3.2032	3.02101	2.83169	2.65697	2.50205	2.37518	2.2701
time-9	3.36342	3.51274	3.71315	3.88373	3.93294	3.77418	3.44887	3.07787	2.76701	2.56203	2.45106	2.45039	2.55782	2.73118	2.91492	3.06196	3.156	3.23418	3.31712	3.35473	3.32275	3.25634	3.17837	3.09884	3.02788	2.93563	2.82104	2.70981	2.61129	2.53645	2.49397	2.47117	2.45919	2.4844	2.55722	2.65709	2.77226	2.91307	3.05855	3.17028	3.21266	3.16607	3.05149	2.92035	2.80075	2.68314	2.55372	2.41958	2.29592
time-10	2.80796	3.01686	3.40056	3.89705	4.29695	4.32926	4.00298	3.55661	3.18347	2.91637	2.7276	2.67625	2.76968	2.91222	3.01085	3.05918	3.08804	3.12681	3.1901	3.24264	3.25489	3.23422	3.1838	3.09849	2.98762	2.86694	2.76374	2.68453	2.60584	2.5147	2.43287	2.38815	2.37924	2.40878	2.48303	2.59775	2.7435	2.91222	3.07538	3.18887	3.21187	3.14321	3.02695	2.91373	2.80866	2.69672	2.57728	2.45126	2.32401
time-11	2.66149	2.91292	3.38963	4.0087	4.51583	4.5816	4.20797	3.70537	3.302	2.99164	2.74711	2.64867	2.70643	2.82279	2.91085	2.96584	3.00166	3.03159	3.07245	3.11087	3.12334	3.10422	3.05231	2.95128	2.80199	2.65464	2.56542	2.53176	2.50969	2.46577	2.40794	2.37071	2.3651	2.39759	2.47596	2.60021	2.7663	2.9594	3.13284	3.22855	3.21622	3.12882	3.0135	2.89026	2.75479	2.6166	2.49568	2.3853	2.27269
time-12	2.71858	2.98535	3.40308	3.82147	4.07194	4.00184	3.66057	3.26689	2.9583	2.72296	2.55594	2.50406	2.56384	2.67241	2.77204	2.84446	2.88087	2.89166	2.90771	2.93168	2.9348	2.8998	2.82843	2.71179	2.56242	2.44042	2.38936	2.39446	2.41783	2.43356	2.43662	2.43865	2.44433	2.46808	2.52283	2.61508	2.74782	2.9092	3.05458	3.12935	3.10361	3.01085	2.89477	2.76433	2.62338	2.4946	2.39061	2.29427	2.19528
time-13	2.82642	3.07586	3.39183	3.60242	3.63609	3.4864	3.22028	2.94923	2.73337	2.57647	2.48538	2.47575	2.54506	2.66183	2.77756	2.84946	2.85297	2.80943	2.78159	2.78909	2.78518	2.73848	2.65332	2.53841	2.42087	2.3488	2.33734	2.36418	2.40785	2.46277	2.52106	2.56877	2.59739	2.62348	2.66199	2.72387	2.80935	2.91551	3.0329	3.12308	3.12388	3.03004	2.89196	2.7465	2.61185	2.50334	2.41641	2.32635	2.23024
time-14	2.95212	3.14303	3.35064	3.45079	3.43464	3.33265	3.16967	2.98169	2.81736	2.69633	2.62014	2.60035	2.64672	2.74041	2.83468	2.88218	2.8549	2.77548	2.71669	2.70385	2.68496	2.62665	2.53108	2.4138	2.30864	2.25926	2.27089	2.31297	2.36528	2.43056	2.50464	2.56201	2.589	2.61745	2.66787	2.73571	2.80558	2.88084	2.98035	3.08807	3.13937	3.09079	2.96537	2.81713	2.68182	2.57424	2.48987	2.40294	2.30569
time-15	3.03845	3.15282	3.2695	3.31084	3.29347	3.26052	3.20106	3.09733	2.99604	2.9228	2.8699	2.85016	2.87577	2.92826	2.96915	2.96853	2.9096	2.81178	2.73019	2.68058	2.62643	2.55131	2.45508	2.34661	2.24956	2.19738	2.19854	2.22684	2.26319	2.30737	2.3628	2.40991	2.42759	2.44582	2.49553	2.5769	2.6741	2.78436	2.90962	3.03124	3.11433	3.11995	3.04118	2.91407	2.77614	2.65724	2.56731	2.47828	2.36941
time-16	3.11094	3.1861	3.2628	3.27694	3.25109	3.23953	3.23344	3.1968	3.15661	3.13259	3.11496	3.11068	3.12511	3.13871	3.12538	3.07688	2.99308	2.8875	2.78765	2.7021	2.61865	2.53699	2.45556	2.37413	2.29535	2.22957	2.19277	2.18297	2.19175	2.21507	2.25989	2.31678	2.3575	2.38599	2.43015	2.50642	2.61164	2.73532	2.8546	2.94632	3.01493	3.04932	3.03255	2.9647	2.85901	2.75225	2.66516	2.57591	2.46175
time-17	3.09207	3.15829	3.22384	3.23145	3.20568	3.20054	3.21979	3.22736	3.22721	3.22772	3.21645	3.20115	3.19642	3.1828	3.13951	3.07269	2.99316	2.90684	2.8206	2.73784	2.65523	2.57493	2.49866	2.42981	2.36575	2.3028	2.25058	2.21404	2.19697	2.20564	2.24528	2.30104	2.34401	2.37087	2.40286	2.45512	2.53234	2.63093	2.72296	2.78337	2.83671	2.89407	2.93735	2.93674	2.8812	2.80297	2.7222	2.62811	2.5142
time-18	2.97926	3.02858	3.07903	3.08574	3.07177	3.08622	3.12729	3.15425	3.15851	3.14496	3.10659	3.0628	3.03989	3.01951	2.98036	2.92937	2.87708	2.82051	2.75982	2.70171	2.645	2.58417	2.51983	2.45702	2.3943	2.33374	2.28551	2.25442	2.25009	2.2772	2.32445	2.36609	2.38614	2.39205	2.39816	2.41611	2.45582	2.5184	2.58159	2.62916	2.67993	2.74779	2.81961	2.85241	2.82221	2.76084	2.69073	2.59786	2.48101
time-19	2.87038	2.89225	2.9113	2.90572	2.90395	2.94845	3.01708	3.05626	3.05059	3.01167	2.95313	2.90532	2.89207	2.89368	2.88696	2.86548	2.82807	2.77208	2.70798	2.65678	2.62176	2.58338	2.5295	2.4604	2.37789	2.29325	2.22704	2.19903	2.22008	2.27854	2.35006	2.40417	2.43129	2.44543	2.45516	2.46511	2.47959	2.50093	2.52765	2.56578	2.62587	2.70567	2.7848	2.82785	2.81367	2.76575	2.70943	2.62786	2.50987
time-20	2.81047	2.82226	2.82114	2.80999	2.82465	2.89332	2.98711	3.04576	3.04079	2.99185	2.93444	2.89607	2.89152	2.90354	2.91318	2.90513	2.86708	2.80411	2.73623	2.68417	2.64792	2.60562	2.5421	2.45741	2.36162	2.26577	2.18196	2.13514	2.14336	2.19596	2.27126	2.3421	2.39543	2.4386	2.47881	2.51592	2.53692	2.5363	2.53388	2.55953	2.62659	2.71804	2.79824	2.84293	2.84343	2.81342	2.7755	2.71793	2.62459
time-21	2.86164	2.85384	2.82871	2.81463	2.84238	2.9127	3.00068	3.0607	3.0607	3.01794	2.97271	2.94158	2.92698	2.92068	2.91682	2.90129	2.85966	2.80867	2.77106	2.7445	2.70955	2.65933	2.59668	2.52302	2.44817	2.37793	2.3038	2.23473	2.20006	2.20931	2.24657	2.29433	2.34658	2.40015	2.45685	2.5169	2.55799	2.55743	2.53423	2.53449	2.58006	2.65321	2.72037	2.76856	2.80018	2.82425	2.84447	2.83436	2.7803
time-22	2.96301	2.92922	2.87817	2.85292	2.872	2.91854	2.97656	3.01769	3.01634	2.98323	2.95522	2.94136	2.92896	2.91504	2.90583	2.88921	2.85164	2.81835	2.80977	2.80325	2.76848	2.71795	2.66887	2.61793	2.56499	2.5119	2.4461	2.3692	2.31808	2.30914	2.3184	2.33575	2.37116	2.41713	2.46414	2.51053	2.53989	2.5297	2.49323	2.4771	2.50415	2.56593	2.64237	2.72129	2.80091	2.88641	2.96536	2.99426	2.96263
time-23	2.97131	2.94709	2.90094	2.85503	2.82547	2.81398	2.82698	2.84669	2.85354	2.84782	2.84985	2.86601	2.8814	2.89163	2.90308	2.90567	2.88785	2.8638	2.83822	2.79501	2.73248	2.67712	2.64005	2.60239	2.54573	2.47176	2.39375	2.3329	2.31826	2.3421	2.36803	2.38967	2.42043	2.44827	2.45641	2.45677	2.45876	2.44467	2.41435	2.40351	2.42722	2.48453	2.57105	2.67113	2.77115	2.87279	2.96453	3.00807	2.99085
time-24	2.93896	2.93641	2.90527	2.83584	2.7497	2.68519	2.66946	2.68373	2.71007	2.73862	2.76722	2.79943	2.83432	2.87308	2.91388	2.94146	2.94033	2.91139	2.85053	2.75938	2.66997	2.61184	2.58072	2.54429	2.47848	2.39135	2.31243	2.27417	2.29357	2.33817	2.36897	2.3858	2.4043	2.41606	2.39716	2.36614	2.35901	2.36094	2.3527	2.35592	2.38048	2.4325	2.5208	2.62446	2.71374	2.78887	2.85468	2.89243	2.88424
[truncated: 82 more columns]

## Sheet: Fig3K
Position	0	0.1	0.2	0.3	0.4	0.5	0.6	0.7	0.8	0.9	1	1.1	1.2	1.3	1.4	1.5	1.6	1.7	1.8	1.9	2	2.1	2.2	2.3	2.4	2.5	2.6	2.7	2.8	2.9	3	3.1	3.2	3.3	3.4	3.5	3.6	3.7	3.8	3.9	4	4.1	4.2	4.3	4.4	4.5	4.6	4.7	4.8
time-1	0.809559	0.789739	0.755867	0.719409	0.694283	0.689079	0.695596	0.696519	0.686529	0.673964	0.670698	0.684859	0.715826	0.752953	0.783216	0.806003	0.827828	0.850235	0.871176	0.88428	0.885937	0.884128	0.879863	0.868463	0.872817	0.907984	0.95021	0.976855	0.991791	0.999425	0.998628	1.01062	1.03302	1.04131	1.04985	1.0996	1.22275	1.41603	1.60736	1.6903	1.62826	1.45815	1.25219	1.07425	0.954399	0.879617	0.840376	0.841331	0.860376
time-2	0.82626	0.811039	0.784143	0.75473	0.734212	0.724816	0.715591	0.69806	0.675808	0.658782	0.655484	0.669241	0.698623	0.734474	0.762229	0.781217	0.801952	0.828577	0.860318	0.884207	0.886301	0.870578	0.848691	0.829792	0.83224	0.865821	0.916103	0.968045	1.01289	1.04418	1.0703	1.11081	1.1598	1.1999	1.24688	1.32183	1.43216	1.57862	1.69467	1.6865	1.56948	1.41346	1.2683	1.15465	1.07675	1.02437	0.988082	0.967719	0.950552
time-3	0.839784	0.828446	0.809401	0.790872	0.77982	0.770122	0.748079	0.713998	0.680254	0.658873	0.654275	0.66301	0.682281	0.707216	0.726347	0.741662	0.76732	0.806965	0.85541	0.894487	0.906255	0.889088	0.857073	0.83081	0.826047	0.846547	0.885977	0.936602	0.987676	1.03257	1.08174	1.14693	1.22376	1.30015	1.37693	1.44148	1.47822	1.51697	1.53735	1.47417	1.35725	1.26416	1.22391	1.20507	1.18197	1.15344	1.11555	1.07686	1.04402
time-4	0.831242	0.824104	0.809783	0.795653	0.791089	0.788386	0.770252	0.736632	0.70019	0.672523	0.658981	0.658872	0.670843	0.689548	0.704159	0.718636	0.747463	0.793288	0.848727	0.894858	0.913439	0.901177	0.870437	0.842909	0.835471	0.852909	0.891308	0.942926	0.995453	1.0447	1.10365	1.18393	1.27783	1.36491	1.43419	1.47064	1.46872	1.46896	1.4667	1.40214	1.28951	1.1941	1.14964	1.13486	1.12022	1.09612	1.06392	1.04161	1.03253
time-5	0.802966	0.795883	0.781028	0.76565	0.76167	0.763553	0.753284	0.727137	0.692544	0.6581	0.632757	0.625769	0.639462	0.664979	0.689036	0.712901	0.747149	0.792386	0.840444	0.874745	0.882742	0.867492	0.841655	0.821366	0.821429	0.848559	0.898377	0.963527	1.03243	1.09939	1.17658	1.27413	1.37718	1.45748	1.50206	1.50798	1.48799	1.48285	1.48465	1.42329	1.30064	1.1705	1.06369	0.98948	0.941401	0.909844	0.899335	0.916534	0.943134
time-6	0.771616	0.761368	0.745309	0.7307	0.72527	0.724999	0.715701	0.692615	0.659694	0.625182	0.600713	0.597858	0.617285	0.651357	0.690864	0.733094	0.780228	0.826168	0.857945	0.863983	0.847952	0.824182	0.801764	0.788839	0.792586	0.814599	0.853514	0.90943	0.978401	1.05535	1.14787	1.26057	1.38053	1.48004	1.53024	1.51355	1.44693	1.38168	1.32634	1.23437	1.11205	0.99849	0.904228	0.83452	0.789108	0.76405	0.766851	0.79557	0.826921
time-7	0.757871	0.748278	0.732394	0.713631	0.696563	0.682953	0.667049	0.643863	0.615313	0.590265	0.579116	0.590831	0.624628	0.672858	0.727347	0.78108	0.828281	0.859688	0.866055	0.845108	0.811619	0.78466	0.767115	0.759621	0.765453	0.784239	0.819214	0.874786	0.937998	0.990379	1.04301	1.11674	1.21378	1.31143	1.37664	1.38532	1.34735	1.29537	1.23614	1.15081	1.04606	0.941239	0.848957	0.782045	0.737666	0.708101	0.698772	0.708763	0.724499
time-8	0.754083	0.747718	0.733808	0.710792	0.679021	0.644101	0.61382	0.587333	0.564124	0.550535	0.552196	0.574706	0.620123	0.681812	0.746914	0.801243	0.834864	0.844704	0.834027	0.808817	0.782894	0.769448	0.76563	0.769277	0.786612	0.819294	0.869833	0.938565	0.994322	1.00616	0.992827	0.987255	1.00673	1.05148	1.10687	1.15051	1.18137	1.20615	1.21152	1.17828	1.10518	1.00124	0.894826	0.815091	0.760954	0.720231	0.693111	0.682392	0.68882
time-9	0.755836	0.747956	0.731675	0.705537	0.666206	0.617689	0.574937	0.54274	0.521952	0.517557	0.529826	0.557095	0.602261	0.665856	0.736553	0.795292	0.82616	0.827872	0.812533	0.791932	0.775903	0.769543	0.769821	0.776004	0.795971	0.835349	0.894026	0.962006	1.00536	1.00513	0.975922	0.933898	0.901677	0.899977	0.924901	0.957918	0.992408	1.02802	1.05141	1.04496	1.00531	0.940687	0.873051	0.818207	0.773894	0.73708	0.707869	0.688386	0.68771
time-10	0.760913	0.753345	0.735505	0.705715	0.664565	0.617937	0.577935	0.548394	0.53142	0.530702	0.542994	0.563671	0.594948	0.641013	0.697829	0.751335	0.783308	0.788465	0.77758	0.761219	0.745891	0.736485	0.737205	0.748726	0.776359	0.829781	0.906336	0.987319	1.04193	1.05586	1.03443	0.988377	0.944254	0.921854	0.912992	0.909885	0.91201	0.91775	0.922347	0.913108	0.884666	0.847284	0.814931	0.787613	0.756993	0.726995	0.704215	0.690418	0.693192
time-11	0.775654	0.776321	0.767036	0.739302	0.698525	0.655366	0.61799	0.589125	0.571257	0.56547	0.568771	0.580848	0.604281	0.639534	0.682414	0.72272	0.747259	0.75279	0.744715	0.725713	0.699594	0.676948	0.672148	0.689493	0.729566	0.800504	0.898331	1.00287	1.08102	1.10781	1.08833	1.0474	1.01329	0.990393	0.95942	0.924189	0.89873	0.881631	0.871194	0.859632	0.838219	0.812622	0.792213	0.772528	0.745084	0.71677	0.699548	0.695148	0.703618
time-12	0.795091	0.800129	0.798264	0.778037	0.743044	0.701703	0.659982	0.623493	0.596542	0.581151	0.578663	0.591156	0.618492	0.655678	0.69302	0.718685	0.729411	0.732867	0.731312	0.718071	0.691833	0.662492	0.646661	0.652374	0.679726	0.735022	0.818565	0.917758	1.00241	1.04141	1.03674	1.01632	1.00296	0.987722	0.955569	0.923963	0.904848	0.891699	0.884522	0.877711	0.861291	0.840381	0.822894	0.80376	0.777888	0.752782	0.736283	0.726455	0.722993
time-13	0.795145	0.796906	0.793596	0.778513	0.753312	0.719615	0.67789	0.635328	0.598657	0.575175	0.572971	0.591975	0.625099	0.662668	0.693687	0.708442	0.71036	0.713233	0.719115	0.716204	0.700378	0.679009	0.662586	0.661135	0.679534	0.720226	0.785561	0.87182	0.958116	1.01784	1.04018	1.03263	1.01046	0.974685	0.934055	0.910411	0.903383	0.902553	0.906365	0.90879	0.900337	0.886424	0.874298	0.861009	0.842894	0.825958	0.812319	0.795694	0.779622
time-14	0.800105	0.798229	0.790804	0.774994	0.752403	0.722648	0.683823	0.641201	0.601333	0.575704	0.574454	0.593428	0.622438	0.652547	0.675107	0.681848	0.675274	0.669452	0.668931	0.665613	0.661206	0.662971	0.673866	0.701308	0.746115	0.795915	0.85185	0.921544	0.994787	1.05732	1.09303	1.08456	1.03814	0.973535	0.920239	0.893478	0.884409	0.882799	0.885657	0.890642	0.892966	0.893989	0.895245	0.895502	0.893789	0.895738	0.90089	0.898642	0.887855
time-15	0.82878	0.827563	0.817106	0.792561	0.759586	0.722988	0.681527	0.636876	0.597381	0.57564	0.574667	0.589336	0.612978	0.638487	0.658407	0.662366	0.651302	0.63871	0.62951	0.62343	0.629195	0.652326	0.69295	0.754155	0.824063	0.876528	0.918721	0.972042	1.03121	1.08703	1.12555	1.12037	1.07525	1.01439	0.962359	0.929712	0.910436	0.895717	0.883162	0.872161	0.862813	0.861167	0.867717	0.876262	0.885004	0.899329	0.919733	0.937644	0.946107
time-16	0.83817	0.840265	0.832577	0.805529	0.765392	0.719062	0.667572	0.614243	0.571969	0.552324	0.551321	0.568057	0.599391	0.632509	0.659401	0.674226	0.679711	0.682312	0.678168	0.669005	0.66726	0.680022	0.711686	0.763028	0.818109	0.854617	0.884048	0.931931	0.997349	1.06571	1.11876	1.1315	1.10736	1.06817	1.02755	0.994308	0.969851	0.945967	0.917264	0.881111	0.845178	0.825561	0.823375	0.827782	0.835405	0.847802	0.864741	0.884882	0.901905
[truncated: 12 more rows]
[truncated: 126 more columns]

## Sheet: Fig4C
Distance	actTS	act_mCh	relax_ratio
0.23728	3908.02	5411.9	0.722116
[truncated: 399 more rows]

[truncated: 14 more sheets: Fig4F, Fig5C, Fig5D, Supp_Fig1D, Suppl_Fig1F, Suppl_Fig2C_2D, Suppl_Fig2E, Suppl_Fig3B_3C, Supp_Fig4B_left, Suppl_Fig4B_right, Suppl_Fig4D, Suppl_Fig4E, Suppl_Fig4F, Suppl_Fig5E]
